# Supplementary material for: Experimental study on the failure process and modes of loess spoil slope induced by rainfall and engineering disturbance
Source: PLoS One. 2024 Jul 18;19(7):e0305871. doi: 10.1371/journal.pone.0305871 (PMC11257394; doi:10.1371/journal.pone.0305871)
Supplement: S1 Data — (ZIP) [file pone.0305871.s001.zip]

Archive with 9 entries (8 files):
- Data-The values used to build graphs/
- Data-The values used to build graphs/Figure 12 (b) S2.xlsx
- Data-The values used to build graphs/Figure 12(c)-S3.xlsx
- Data-The values used to build graphs/Figure 13 (b) S2.xlsx
- Data-The values used to build graphs/Figure 13 (c) S3.xlsx
- Data-The values used to build graphs/Figure12 (a) S1.xlsx
- Data-The values used to build graphs/Figure13 (a) S1.xlsx
- Data-The values used to build graphs/Figure14 (b) S3.xlsx
- Data-The values used to build graphs/Figure14(a) S1.xlsx
