# Supplementary material for: Experimental study on the failure process and modes of loess spoil slope induced by rainfall and engineering disturbance
Source: PLoS One. 2024 Jul 18;19(7):e0305871. doi: 10.1371/journal.pone.0305871 (PMC11257394; doi:10.1371/journal.pone.0305871)
Supplement: S1 Data — (ZIP) [file pone.0305871.s001.zip › Data-The values used to build graphs/Figure 12 (b) S2.xlsx]

## Sheet: Sheet1
	Relationship between Displacement, Rainfall Intensity and Time
	displacement
time[s]	AI1-09 [mm]	AI1-11 [mm]
Max	26.23164 [@18482]	46.49306 [@17820]
Min	-0.22667 [@299]	-0.33201 [@48]
0	0.0084	-0.11735		time[s]	rainfall intensity [mm]
1	0.04477	0.00286		0	0
2	0.25745	0.12021		499	0
3	0.05877	-0.02862		500	272
4	0.10354	-0.00859		16999	272
5	0.31341	0.03721		17000	0
6	0.31341	0.06583		17779	0
7	0.3386	0.10018		17780	272
8	0.45333	0.06583		20780	272
9	0.26584	0.02862		20781	0
10	0.10354	0.01145
11	0.12313	-0.0229
12	0.13152	-0.0229
13	0.10914	-0.02004
14	0.13152	-0.02004
15	0.12593	-0.0229
16	0.04198	-0.06297
17	0.0028	-0.0229
18	0.08675	-0.11449
19	0.04198	-0.09445
20	0.01399	-0.09445
21	0.01399	-0.12021
22	0.0056	-0.16028					500	500
23	0.0056	-0.10018					1254	2045
24	0.05597	-0.2347					3127	6155
25	0.04477	-0.15169
26	0.07276	-0.14883					DM2	DM1
27	0.06436	-0.26046
28	-0.0084	-0.26046
29	-0.0084	-0.12307
30	0.01119	-0.07442
31	0.01119	0.07728
32	0.06716	0.18032
33	0.06716	0.2118
34	0.06716	0.12021
35	0.08395	0.07728
36	0.05877	0.02862
37	0.02239	0.02576
38	0.10914	0.02004
39	0.18749	0.04007
40	0.15391	0.06869
41	0.29662	0.07155
42	0.3386	0.07155
43	0.3386	0.02862
44	0.3358	0.02862
45	0.40016	-0.00859
46	0.3414	-0.01431
47	0.27424	-0.16887
48	0.06716	-0.33201
49	0.04477	-0.14311
50	0.04477	-0.09159
51	-0.08955	-0.09159
52	0.01679	-0.01145
53	0.1623	0.03435
54	0.13152	0
55	0.13152	0.00859
56	0.13152	0.02862
57	0.08955	0.02862
58	0.05037	0.04579
59	0.08115	0.06583
60	0.11193	0.02576
61	0.1679	-0.05724
62	0.1679	0.02576
63	0.23786	0.04293
64	0.13432	0.083
65	-0.01959	0.15169
66	-0.03358	0.26046
67	-0.03358	0.35205
68	-0.03358	0.35205
69	0.04757	0.21752
70	0.01119	0.05724
71	0.01959	0.01717
72	0.20708	-0.20321
73	0.1679	-0.05724
74	0.14831	0.04007
75	0.18189	0.14597
76	0.14831	0.08014
77	0.12872	0.14311
78	0.12313	0.18318
79	0.18469	0.1889
80	0.08955	0.14025
81	0.1679	0.14025
82	0.08115	0.06297
83	0.12033	0.06297
84	0.10354	-0.00286
85	0.27424	0.09445
86	0.22946	0.12307
87	0.30222	0.16887
88	0.30222	0.02004
89	0.20148	0.09445
90	0.06436	0.02004
91	0.04757	0.06583
92	0.04757	0.13166
93	0.04757	0.07728
94	0.04198	0.13166
95	0.07556	0.30053
96	-0.05597	0.20321
97	-0.05597	0.21466
98	0.06436	0.21466
99	0.13712	0.08014
100	0.17909	-0.06297
101	0.17909	-0.01717
102	0.17909	-0.06297
103	0.11753	-0.03435
104	0.1763	0.08873
105	0.08395	0.14311
106	0.04757	0.11449
107	0.07556	0.12594
108	0.08955	0.12594
109	0.07276	0.08014
110	0.07835	0.08014
111	0.06156	0.07155
112	0.06156	0.07442
113	0.12593	0.12594
114	0.19588	0.11735
115	0.12313	0.05438
116	0.12313	-0.02862
117	0.21547	0.03148
118	0.08675	-0.09159
119	0.09235	-0.04866
120	0.10914	0.00859
121	0.10914	0.09159
122	0.0056	0.07442
123	-0.0056	0.04579
124	-0.0056	0.10018
125	-0.07276	-0.01145
126	0.21547	-0.14597
127	0.30222	-0.14597
128	0.29103	-0.02576
129	-0.05597	-0.03435
130	0.0056	-0.01717
131	0.0056	-0.01431
132	-0.09514	-0.10304
133	0.06996	-0.18318
134	0.10354	-0.18318
135	0.14551	-0.08873
136	0.13992	0.04866
137	0.20708	0.02862
138	0.15391	0.22611
139	0.20708	0.18032
140	0.15671	0.14597
141	0.15111	-0.00572
142	0.08115	0.13738
143	0.06716	0.12594
144	-0.01679	-0.00286
145	0.01399	-0.00859
146	0.01399	0.14025
147	0.04757	0.15456
148	0.02519	0.02004
149	0.09794	0.20035
150	0.01679	0.36922
151	-0.07556	0.33487
152	-0.12872	0.30053
153	-0.0028	0.30053
154	-0.11753	0.32915
155	0.01119	0.21752
156	0.0028	0.16314
157	0.05597	0.1889
158	0.01959	0.16601
159	0.14831	0.11162
160	0.14831	0.15742
161	0.20428	0.16314
162	0.20428	0.14597
163	0.1763	0.17459
164	0.26304	0.17459
165	0.1707	0.1288
166	0.13432	0.05152
167	0.28263	0.03148
168	0.28263	0.03148
169	0.13152	-0.01145
170	0	0
171	0.02519	-0.01145
172	-0.01679	0
173	-0.05317	-0.12021
174	0.07276	-0.07155
175	0.07276	-0.13452
176	-0.02798	-0.07155
177	0.0028	-0.16601
178	0.08955	-0.03721
179	0.08955	0.07442
180	0.20988	0.13738
181	0.26304	0.13452
182	0.25185	0.13452
183	0.22667	0.11162
184	0.1623	0.06583
185	0.06716	0.10304
186	0.06716	0.10304
187	0.07556	0.14883
188	0.12313	0.09731
189	0.15391	0.11449
190	0.15391	0.06297
191	0.19588	0.02004
192	0.1707	0.02004
193	0.1707	0.02004
194	0.1679	0.05438
195	0.1679	0.06869
196	0.12593	0.11162
197	0.15671	0.06583
198	0.13712	0.06869
199	0.10914	0.06869
200	0.14272	0.09731
201	0.15111	0.07728
202	0.11753	0.09445
203	0	0.09445
204	-0.12033	0.09445
205	-0.12033	0.06297
206	-0.21267	0.2118
207	-0.09235	0.2347
208	0.03358	0.26046
209	0.03358	0.14311
210	0.03358	0.14311
211	0.03078	0.14311
212	0.01399	0.08587
213	-0.01959	0.07728
214	0.11473	0.08873
215	0.04198	0.08873
216	0.04198	0.05152
217	0.07835	0.05724
218	0.11753	0.04007
219	0.11753	0.02862
220	0.13992	0.05438
221	0.14551	0.07155
222	0.12872	0.08587
223	0.10914	0.08587
224	0.07835	0.1288
225	0.04757	0.08587
226	0.04757	0.10018
227	0.06716	0.10018
228	0.06996	0.09731
229	0.10914	0.04866
230	0.12593	0.07442
231	0.09794	0.07442
232	0.10634	0.06011
233	0.10634	0.04293
234	0.06996	0.06869
235	0.06996	0.04007
236	0.08955	0.06583
237	0.05877	0.05152
238	0.05317	0.08873
239	0.10354	0.06297
240	0.13432	0.08873
241	0.04477	0.05152
242	0.10074	0.08873
243	0.18749	0.083
244	0.14272	0.05724
245	0.05317	0.04293
246	0.14272	0.07442
247	0.05037	0.04007
248	0.01959	0.01717
249	0.08115	-0.02004
250	0.1735	0.01145
251	0.19868	0.00859
252	0.19868	0.05724
253	0.19029	0.05724
254	0.07835	0.03435
255	0.04477	0.01431
256	0.03918	0.04293
257	0.04198	0.02576
258	0.09235	0.03435
259	0.19029	0.08873
260	0.24346	0.11162
261	0.26864	0.06583
262	0.1735	0.04007
263	0.18189	0.06869
264	0.14831	0.08873
265	0.14831	0.05152
266	0.11753	0.08873
267	0.19868	0.03721
268	0.1707	-0.00572
269	0.11753	-0.06297
270	-0.0056	0.0229
271	0	0.01717
272	0	0.01717
273	0.02239	0.10018
274	0.05317	0.32915
275	0.10074	0.25187
276	0.19868	0.14597
277	0.23506	0.20894
278	0.24625	0.21466
279	0.18189	0.21466
280	0.15111	0.20035
281	0.15111	0.2347
282	0.15951	0.2347
283	0.15111	0.17459
284	0.14551	0.07728
285	0.20428	0.07728
286	0.12033	0.02004
287	0.12872	-0.01431
288	0.09794	0.06869
289	0.1679	0.12021
290	0.1651	0.04579
291	0.17909	0.06583
292	0.17909	0.10876
293	0.19029	0.07442
294	0.17909	0.04293
295	0.14551	0.06583
296	0.14831	0.06583
297	-0.11193	0.06583
298	-0.19029	0.08014
299	-0.22667	0.11735
300	-0.0056	0.09731
301	-0.0056	0.09731
302	-0.0056	0.10018
303	-0.01119	0.06297
304	0.02239	0.01717
305	0.08395	0.00286
306	0.05037	-0.02576
307	0.14272	0
308	0.23226	0.03435
309	0.20148	0.11162
310	0.19029	0.16314
311	0.19029	0.16314
312	0.19029	0.18032
313	0.18189	0.13452
314	0.18189	0.09731
315	0.1651	0.06583
316	0.1651	0.11162
317	0.15951	0.11735
318	0.15951	0.11735
319	0.14272	0.13738
320	0.12313	0.15169
321	0.10914	0.06869
322	0.13712	0.06869
323	0.13432	0.06869
324	0.12872	-0.00286
325	0.04477	0.00859
326	0.09235	0.02862
327	0.09235	0.02862
328	0.10914	0.07442
329	0.22946	0.12307
330	0.25185	0.11449
331	0.31621	0.11449
332	0.28823	0.12021
333	0.21267	0.10018
334	0.3358	0.10018
335	0.32461	0.08587
336	0.20428	0.11449
337	0.22107	0.08873
338	0.22107	0.09159
339	0.19868	0.08873
340	0.19868	0.08587
341	0.15951	0.1059
342	0.12872	0.11162
343	0.08115	0.01145
344	0.12033	0.04007
345	0.12033	0.0229
346	0.14272	0.0229
347	0.15391	-0.02576
348	0.1651	-0.02576
349	0.1651	0.12594
350	0.1763	0.10876
351	0.19309	0.06583
352	0.21827	0.04866
353	0.25465	0.21466
354	0.25465	0.20608
355	0.18469	0.22325
356	0.13712	0.22325
357	0.04477	0.22325
358	0.04477	0.06869
359	0.04477	0.01717
360	0.11753	0.06869
361	0.10914	0.01145
362	0.22107	0.12307
363	0.15111	0.14883
364	0.15111	0.17459
365	0.10074	0.12307
366	0.06436	0.12307
367	0.03638	0.07728
368	0.02519	0.06011
369	0.04477	0.0229
370	0.04477	0.0229
371	0.08675	0.06583
372	0.12313	0.10304
373	0.12313	0.12021
374	0.12593	0.13166
375	0.08675	0.12021
376	0.06156	0.10018
377	0.06156	0.10876
378	0.09794	0.08873
379	0.13152	0.04007
380	0.13152	0.02862
381	0.15951	0.06297
382	0.15111	0.06297
383	0.15111	0.11449
384	0.11193	0.19749
385	0.08115	0.19749
386	0.08115	0.16028
387	0.08115	0.17173
388	0.06716	0.09445
389	0.12872	0
390	0.12872	0.07728
391	0.12872	0.11735
392	0.14551	0.01431
393	0.13992	0.05724
394	0.15111	0.15456
395	0.18469	0.1059
396	0.1623	0.12594
397	0.15391	0.15742
398	0.1763	0.14597
399	0.1735	0.14597
400	0.1735	0.14311
401	0.1651	0.13738
402	0.15391	0.11449
403	0.1623	0.19749
404	0.22667	0.23184
405	0.26304	0.33774
406	0.3358	0.4236
407	0.37218	0.4236
408	0.40016	0.41215
409	0.40576	0.40357
410	0.40576	0.40357
411	0.38057	0.38067
412	0.35259	0.36922
413	0.35259	0.34632
414	0.36658	0.33774
415	0.38057	0.33774
416	0.41415	0.34632
417	0.41415	0.33201
418	0.39177	0.37494
419	0.38057	0.35205
420	0.32741	0.3635
421	0.24066	0.3635
422	0.21827	0.34632
423	0.24346	0.34346
424	0.29662	0.45222
425	0.35819	0.40929
426	0.37218	0.46081
427	0.37218	0.5066
428	0.29662	0.41788
429	0.29662	0.30339
430	0.28263	0.41788
431	0.28543	0.43219
432	0.29383	0.49229
433	0.35259	0.46653
434	0.3302	0.5066
435	0.48131	0.5295
436	0.29103	0.48657
437	0.30782	0.51805
438	0.43654	0.51519
439	0.54288	0.51519
440	0.38057	0.39784
441	0.54288	0.42933
442	0.54568	0.38925
443	0.43654	0.48084
444	0.42815	0.48084
445	0.55687	0.50088
446	0.42815	0.38067
447	0.37218	0.3406
448	0.29103	0.3406
449	0.29942	0.39212
450	0.29662	0.4236
451	0.29103	0.4694
452	0.25745	0.56098
453	0.19309	0.62968
454	0.13152	0.58961
455	0.13152	0.56957
456	0.19868	0.45795
457	0.25465	0.38925
458	0.27983	0.38925
459	0.42535	0.43505
460	0.45613	0.43505
461	0.36378	0.44364
462	0.41136	0.4465
463	0.41136	0.4236
464	0.39457	0.4236
465	0.41136	0.4236
466	0.44773	0.37781
467	0.41136	0.32629
468	0.41136	0.31198
469	0.37218	0.22897
470	0.3358	0.28335
471	0.25745	0.3177
472	0.19309	0.34346
473	0.22107	0.41215
474	0.26304	0.41215
475	0.26304	0.45508
476	0.32181	0.45222
477	0.35819	0.40929
478	0.38897	0.40929
479	0.39457	0.40929
480	0.39457	0.46081
481	0.39457	0.42646
482	0.40856	0.43505
483	0.38337	0.3406
484	0.36658	0.38639
485	0.35819	0.34346
486	0.37778	0.41501
487	0.35539	0.41501
488	0.333	0.44077
489	0.32181	0.44077
490	0.29942	0.44077
491	0.29103	0.42933
492	0.31901	0.42933
493	0.3302	0.48084
494	0.36938	0.46653
495	0.38897	0.47226
496	0.39177	0.47226
497	0.35819	0.39212
498	0.3358	0.39212
499	0.30222	0.36636
500	0.30222	0.37208
501	0.31901	0.3635
502	0.3414	0.41215
503	0.37778	0.4236
504	0.37778	0.4236
505	0.37218	0.41501
506	0.34979	0.44364
507	0.35819	0.40929
508	0.35819	0.40929
509	0.36658	0.44077
510	0.34979	0.44936
511	0.35259	0.42646
512	0.3386	0.45222
513	0.3386	0.4465
514	0.32461	0.40357
515	0.25465	0.43219
516	0.21267	0.43219
517	0.19029	0.43505
518	0.19029	0.4236
519	0.18189	0.40357
520	0.23506	0.40357
521	0.27424	0.47798
522	0.31901	0.4465
523	0.32461	0.44936
524	0.37218	0.44936
525	0.37218	0.39498
526	0.37218	0.33487
527	0.36099	0.33487
528	0.38337	0.2576
529	0.333	0.26332
530	0.3442	0.35205
531	0.29942	0.40357
532	0.24905	0.38353
533	0.24905	0.41501
534	0.27424	0.45508
535	0.27424	0.47512
536	0.3442	0.54667
537	0.38617	0.5753
538	0.39177	0.5753
539	0.44494	0.53523
540	0.44494	0.49516
541	0.41136	0.46081
542	0.40016	0.42074
543	0.38617	0.42074
544	0.35259	0.40643
545	0.37498	0.39498
546	0.36658	0.39498
547	0.3442	0.38067
548	0.3414	0.38067
549	0.34979	0.41501
550	0.31901	0.40929
551	0.28263	0.4694
552	0.32181	0.4694
553	0.38057	0.48371
554	0.32741	0.47512
555	0.29662	0.51233
556	0.29383	0.45795
557	0.1679	0.45795
558	0.1679	0.43219
559	0.21267	0.43219
560	0.23226	0.43505
561	0.24066	0.38925
562	0.24066	0.41788
563	0.24066	0.40643
564	0.21267	0.40357
565	0.19309	0.36636
566	0.22387	0.44364
567	0.29662	0.44364
568	0.24346	0.46367
569	0.30502	0.49229
570	0.36658	0.49229
571	0.36938	0.45795
572	0.27704	0.4007
573	0.34699	0.39784
574	0.26864	0.39784
575	0.26864	0.51233
576	0.20988	0.54381
577	0.28823	0.55812
578	0.28263	0.60392
579	0.32461	0.52091
580	0.31621	0.45222
581	0.3386	0.45795
582	0.31621	0.47798
583	0.3358	0.47798
584	0.36099	0.44077
585	0.41695	0.54381
586	0.37218	0.62681
587	0.41695	0.6354
588	0.48411	0.58674
589	0.42535	0.62968
590	0.34979	0.55812
591	0.34979	0.55812
592	0.39457	0.57816
593	0.29942	0.61823
594	0.36378	0.59247
595	0.36378	0.67833
596	0.49531	0.67547
597	0.48691	0.63254
598	0.53168	0.58102
599	0.43934	0.58102
600	0.53168	0.5524
601	0.45613	0.49516
602	0.40576	0.49516
603	0.47852	0.49229
604	0.5037	0.60392
605	0.42815	0.59247
606	0.44214	0.70696
607	0.5121	0.70696
608	0.44214	0.70696
609	0.5121	0.52664
610	0.59045	0.46367
611	0.59325	0.4465
612	0.52609	0.44364
613	0.59325	0.51233
614	0.59325	0.51233
615	0.5037	0.64685
616	0.49251	0.59819
617	0.54008	0.66116
618	0.46732	0.91017
619	0.41415	1.06473
620	0.47012	0.89872
621	0.53448	0.89872
622	0.54008	0.86437
623	0.60444	0.7184
624	0.60444	0.71268
625	0.58205	0.66402
626	0.52329	0.75275
627	0.46452	0.85865
628	0.46452	0.98745
629	0.41415	1.03038
630	0.53448	1.03038
631	0.66041	1.03038
632	0.66041	1.10766
633	0.5009	1.09907
634	0.5093	1.25649
635	0.44494	1.37098
636	0.41975	1.37098
637	0.41975	1.27366
638	0.51489	1.38243
639	0.56806	1.35953
640	0.45333	1.35094
641	0.45333	1.34236
642	0.57646	1.38243
643	0.55127	1.38243
644	0.44494	1.37098
645	0.56526	1.34808
646	0.64642	1.21928
647	0.62963	1.19066
648	0.64362	1.19066
649	0.68	1.35953
650	0.68	1.4826
651	0.61563	1.4826
652	0.59325	1.54843
653	0.58205	1.63144
654	0.6828	1.68582
655	0.6744	1.71444
656	0.71917	1.97776
657	0.72197	1.97776
658	0.80312	1.73734
659	0.71638	1.67437
660	0.64362	1.52554
661	0.69959	1.52554
662	0.69959	1.53126
663	0.61004	1.51695
664	0.54008	1.57419
665	0.64921	1.78599
666	0.64921	1.93196
667	0.58765	1.89189
668	0.85629	1.93769
669	1.0046	1.82893
670	0.81712	1.6944
671	0.72477	1.6944
672	1.03539	1.7173
673	0.80592	1.66578
674	0.91786	1.75451
675	0.97102	1.73447
676	0.87868	1.73447
677	0.74436	1.71158
678	0.74436	1.87186
679	0.74436	1.96917
680	0.75555	2.12659
681	0.78913	1.98634
682	0.82551	1.98634
683	0.82551	2.00638
684	0.88428	2.00638
685	0.82831	2.14663
686	0.8507	2.17525
687	0.75275	2.35843
688	0.80312	2.36129
689	0.80312	2.16094
690	0.80312	1.97776
691	0.80592	2.0808
692	0.89267	2.0808
693	0.94024	2.06649
694	0.91786	2.12945
695	0.91786	2.19242
696	0.88148	2.19242
697	0.83391	2.08938
698	0.79473	1.99207
699	0.79473	2.00066
700	0.73876	2.00066
701	0.78633	2.09797
702	0.89547	2.1409
703	1.02419	2.1409
704	1.02419	2.10656
705	1.02419	2.06935
706	1.013	2.06935
707	0.94584	2.15521
708	0.97382	2.24966
709	0.90666	2.24966
710	0.90666	2.3527
711	0.91506	2.38991
712	0.93744	2.36988
713	0.93185	2.40422
714	0.95144	2.40422
715	0.95144	2.34125
716	0.93185	2.30977
717	0.93744	2.27256
718	0.88707	2.27256
719	0.89547	2.31549
720	0.90386	2.33553
721	0.98502	2.36988
722	0.94304	2.40136
723	0.96263	2.47864
724	0.97102	2.47864
725	0.97102	2.41853
726	0.91786	2.40995
727	0.96823	2.3298
728	1.013	2.2926
729	0.94864	2.36988
730	0.87868	2.41281
731	1.013	2.44143
732	1.0158	2.46146
733	1.03539	2.57309
734	1.04938	2.60171
735	1.04938	2.58454
736	1.0102	2.65037
737	1.02139	2.6933
738	0.99901	2.81065
739	1.0046	2.81065
740	1.0046	2.83068
741	1.0046	2.62747
742	1.0046	2.61316
743	1.03818	2.53588
744	1.06897	2.58168
745	1.16131	2.57309
746	1.1865	2.63892
747	1.12213	2.61316
748	1.11094	2.75913
749	1.10814	2.75627
750	1.0102	2.78203
751	0.92625	2.77917
752	0.97102	2.99955
753	1.0074	2.75054
754	1.12493	2.89651
755	1.18929	3.02817
756	1.29283	2.99669
757	1.22287	2.87362
758	1.31802	2.99669
759	1.25645	2.99669
760	1.1753	2.91369
761	1.06617	2.97093
762	1.04938	2.97093
763	1.04938	2.91655
764	1.12213	2.73051
765	1.18929	2.79634
766	1.07456	2.75054
767	1.13613	2.75054
768	1.10814	2.73909
769	1.10534	2.91083
770	1.10534	2.91083
771	1.10534	2.72192
772	1.04098	3.04821
773	1.06057	3.22853
774	0.98502	3.30294
775	0.98502	3.12263
776	0.98502	3.12263
777	1.04658	3.04535
778	0.91226	2.90224
779	0.99621	2.89651
780	0.99621	2.7992
781	1.14172	2.98238
782	1.02419	3.02817
783	1.16691	3.2228
784	1.29004	3.30867
785	1.1781	3.30867
786	1.13053	3.32584
787	1.20329	3.29436
788	1.19489	3.25715
789	1.15012	3.19132
790	1.20329	3.15983
791	1.23127	3.04535
792	1.19769	3.01673
793	1.14732	3.01673
794	1.1753	3.00814
795	1.1753	3.00814
796	1.1725	3.02817
797	1.23407	3.10831
798	1.23407	3.07969
799	1.23407	3.13694
800	1.21728	3.09114
801	1.18929	3.20849
802	1.18929	3.14552
803	1.32362	3.19418
804	1.34041	3.18846
805	1.47473	3.18846
806	1.47473	3.18846
807	1.42715	3.25715
808	1.29843	3.38881
809	1.30403	3.42029
810	1.21168	3.42602
811	1.24246	3.38881
812	1.22287	3.47181
813	1.26765	3.44319
814	1.20608	3.42888
815	1.1837	3.42888
816	1.15292	3.36019
817	1.11654	3.30867
818	1.11654	3.31153
819	1.1837	3.31153
820	1.21448	3.38022
821	1.29843	3.45177
822	1.44954	3.46609
823	1.46913	3.46609
824	1.40757	3.4346
825	1.49991	3.39167
826	1.42715	3.39167
827	1.36839	3.36591
828	1.42995	3.39453
829	1.44954	3.40312
830	1.39078	3.40312
831	1.33481	3.37163
832	1.32082	3.34587
833	1.32082	3.34587
834	1.32082	3.42602
835	1.33201	3.4804
836	1.39357	3.46609
837	1.39357	3.62064
838	1.37399	3.59488
839	1.3516	3.52333
840	1.30683	3.49471
841	1.29563	3.49471
842	1.24246	3.42315
843	1.29843	3.42315
844	1.22567	3.46609
845	1.29563	3.65499
846	1.26205	3.76375
847	1.26205	3.76375
848	1.31802	3.76375
849	1.24806	3.66358
850	1.11094	3.57485
851	1.04938	3.57485
852	1.16971	3.57485
853	1.16971	3.64354
854	1.18929	3.61492
855	1.32362	3.55481
856	1.40477	3.55481
857	1.45514	3.60061
858	1.40477	3.59202
859	1.40477	3.70651
860	0.97662	3.70651
861	0.97102	3.61492
862	0.97102	3.68361
863	0.95983	3.7523
864	1.43835	3.59488
865	1.56427	3.62923
866	1.89448	3.78379
867	1.97843	3.70365
868	1.98962	3.63495
869	1.98962	3.66358
870	1.73777	3.84103
871	1.63703	3.65499
872	1.55868	3.66071
873	1.55868	3.75803
874	1.47752	3.74372
875	1.53069	3.65499
876	1.5223	3.52905
877	1.61744	3.55768
878	1.60905	3.53192
879	1.60905	3.78951
880	1.60905	3.73227
881	1.693	3.78665
882	1.73217	3.78665
883	1.69859	3.73227
884	1.69859	3.73513
885	1.72937	3.73799
886	1.72937	3.6922
887	1.65942	3.84675
888	1.70979	3.84103
889	1.70979	3.86679
890	1.57267	3.78665
891	1.55308	3.82099
892	1.60065	3.80668
893	1.55028	3.81241
894	1.56987	3.81527
895	1.61744	3.77234
896	1.56987	3.74372
897	1.5195	3.74372
898	1.5251	3.80382
899	1.57267	3.77234
900	1.5111	3.93548
901	1.5111	3.97555
902	1.65382	3.96124
903	1.58666	3.87538
904	1.39078	3.98128
905	1.40477	3.94407
906	1.5111	3.94407
907	1.42995	3.93548
908	1.45234	3.94407
909	1.46913	3.93262
910	1.49991	3.8811
911	1.50271	3.904
912	1.5195	3.94121
913	1.5223	3.92403
914	1.55308	3.91545
915	1.49991	3.95265
916	1.49991	4.0099
917	1.53629	3.904
918	1.56147	3.91545
919	1.58946	3.95265
920	1.64542	3.9641
921	1.66501	3.91831
922	1.63143	3.91831
923	1.61744	3.87824
924	1.53349	3.87824
925	1.46913	3.92689
926	1.40197	3.98128
927	1.40197	4.11007
928	1.40757	4.11007
929	1.46913	4.05855
930	1.5111	3.96696
931	1.58386	3.88396
932	1.57267	3.81527
933	1.57267	3.81527
934	1.63983	3.86679
935	1.63423	3.93834
936	1.61184	4.01562
937	1.62024	4.01562
938	1.67061	3.95265
939	1.67061	3.99272
940	1.77974	3.97555
941	1.79094	3.90114
942	1.81892	3.987
943	1.81892	4.05569
944	1.74057	3.98986
945	1.71538	3.97555
946	1.71538	4.06714
947	1.70139	4.06142
948	1.70139	4.04711
949	1.70139	4.11866
950	1.64542	4.18163
951	1.6846	4.1387
952	1.62584	4.1387
953	1.63983	4.16732
954	1.72658	4.1759
955	1.76295	4.18163
956	1.72098	4.21025
957	1.75456	4.19594
958	1.72658	4.22742
959	1.72658	4.22742
960	1.75176	4.21025
961	1.79933	4.23887
962	1.80493	4.2446
963	1.81892	4.20166
964	1.81892	4.20166
965	1.77974	4.26749
966	1.77135	4.26749
967	1.77974	4.26749
968	1.80213	4.25891
969	1.81053	4.25891
970	1.83011	4.2818
971	1.89727	4.27035
972	1.86929	4.30756
973	1.79374	4.25318
974	1.79094	4.33618
975	1.78534	4.31615
976	1.76855	4.31615
977	1.76016	4.31901
978	1.79094	4.34191
979	1.82732	4.36767
980	1.81053	4.38198
981	1.79653	4.37626
982	1.8469	4.39343
983	1.80493	4.40774
984	1.86369	4.39057
985	1.89448	4.37053
986	1.95604	4.35622
987	1.91127	4.27035
988	1.91127	4.19021
989	1.91127	4.27035
990	1.90007	4.33046
991	1.90007	4.40488
992	1.81612	4.52223
993	1.75736	4.59092
994	1.75736	4.59092
995	1.89727	4.57374
996	1.8581	4.5394
997	1.91406	4.52509
998	1.92246	4.48788
999	1.8469	4.49647
1000	1.8469	4.47357
1001	1.88048	4.47071
1002	1.88328	4.45926
1003	1.94485	4.40774
1004	1.98962	4.36194
1005	1.92806	4.29898
1006	1.96164	4.29898
1007	1.87209	4.29898
1008	1.8609	4.4106
1009	1.69859	4.53654
1010	1.90287	4.68537
1011	1.81612	4.59378
1012	1.96443	4.59378
1013	1.95044	4.64816
1014	2.00361	4.36481
1015	1.97563	4.40201
1016	2.026	4.32474
1017	2.06238	4.5623
1018	2.08197	4.50505
1019	2.05118	4.58519
1020	2.04559	4.58519
1021	1.98682	4.58519
1022	1.96164	4.50792
1023	1.96164	4.48788
1024	1.90287	4.59092
1025	1.89448	4.59092
1026	1.98682	4.69968
1027	1.93085	4.69968
1028	1.81612	4.7512
1029	1.76575	4.94296
1030	1.679	4.66533
1031	1.679	4.56802
1032	1.77135	4.71685
1033	1.80213	4.76837
1034	1.83571	4.7283
1035	1.83571	4.84565
1036	1.78254	4.84565
1037	1.59505	4.82275
1038	1.58386	4.65389
1039	1.60625	4.48502
1040	1.79374	4.48502
1041	1.80213	4.58233
1042	1.93645	4.6224
1043	1.95604	4.76265
1044	2.01481	4.79699
1045	2.01481	4.71399
1046	1.98402	4.70827
1047	2.00921	4.67965
1048	2.06238	4.63671
1049	1.92246	4.58806
1050	1.97003	4.59664
1051	1.98962	4.58806
1052	1.98962	4.53081
1053	1.95044	4.61954
1054	1.95044	4.64816
1055	1.96164	4.57661
1056	1.90007	4.60523
1057	1.81892	4.65675
1058	1.81892	4.62526
1059	1.88048	4.61382
1060	1.83291	4.66533
1061	1.8469	4.73403
1062	1.91127	4.64816
1063	1.91127	4.71685
1064	1.94764	4.79986
1065	1.98123	4.78555
1066	1.98123	4.6682
1067	2.00641	4.68251
1068	2.05398	4.66247
1069	2.09596	4.68251
1070	2.04839	4.65961
1071	2.04839	4.73689
1072	2.04559	4.81703
1073	2.04559	4.8571
1074	1.96443	4.78555
1075	1.93085	4.78555
1076	2.01481	4.73403
1077	1.98402	4.71972
1078	1.95604	4.70827
1079	2.0176	4.64816
1080	2.0316	4.65961
1081	2.0288	4.73116
1082	2.0288	4.73403
1083	2.0316	4.7512
1084	2.01201	4.7741
1085	2.0204	4.7741
1086	1.99242	4.77982
1087	1.93925	4.76837
1088	1.93925	4.80844
1089	1.96164	4.8342
1090	1.96723	4.90576
1091	2.03439	4.86282
1092	2.04839	4.88286
1093	2.04839	4.84565
1094	2.0288	4.85996
1095	2.03719	4.82848
1096	2.05398	4.82848
1097	2.03719	4.80558
1098	2.0204	4.76265
1099	2.0204	4.73403
1100	2.00081	4.72258
1101	2.00081	4.7512
1102	2.00361	4.75406
1103	2.0232	4.79699
1104	2.05678	4.83134
1105	2.06518	4.83993
1106	2.07637	4.83993
1107	2.07637	4.93152
1108	2.06797	4.93438
1109	2.07077	4.9401
1110	2.04839	4.94583
1111	2.00921	4.87713
1112	2.05118	4.84851
1113	1.99242	4.84851
1114	1.97843	4.81703
1115	2.06797	4.68823
1116	2.12674	4.74547
1117	2.09316	4.74261
1118	2.11834	4.74261
1119	2.12674	4.89145
1120	2.08197	4.94296
1121	2.05958	4.92293
1122	2.08197	4.92293
1123	2.13234	4.92293
1124	2.1911	4.96586
1125	2.1911	4.95441
1126	2.11555	5.04314
1127	2.07077	5.13759
1128	2.0176	5.12042
1129	2.0176	4.99735
1130	2.12394	5.02311
1131	2.12394	4.90576
1132	2.17991	4.90576
1133	2.12114	4.81703
1134	2.11555	4.92865
1135	2.23028	4.95728
1136	2.31423	5.10038
1137	2.00361	4.95155
1138	2.30303	5.00021
1139	2.05678	4.91434
1140	2.05678	4.95155
1141	1.87489	4.86569
1142	2.04279	4.86569
1143	1.95324	4.90862
1144	2.12954	4.92293
1145	2.09316	4.92293
1146	2.09316	4.9859
1147	2.13234	5.02024
1148	2.05958	5.02311
1149	2.06238	4.98876
1150	1.97563	4.91434
1151	2.00921	4.94583
1152	1.89727	4.81703
1153	1.97003	4.94296
1154	1.97003	4.98017
1155	2.03999	5.13759
1156	2.16592	5.00879
1157	2.1911	5.00879
1158	2.20509	4.92865
1159	2.3534	4.96014
1160	2.34221	4.95441
1161	2.29464	5.03742
1162	2.29464	5.08321
1163	2.31143	5.10611
1164	2.29184	5.11183
1165	2.1855	5.11183
1166	2.14073	5.02024
1167	2.14073	4.86569
1168	2.06518	4.84279
1169	2.06518	4.71972
1170	2.13234	4.77696
1171	2.09876	4.91434
1172	2.16592	5.08035
1173	2.16592	5.10325
1174	2.12954	5.10325
1175	2.12954	5.07176
1176	2.17151	5.09752
1177	2.22188	5.09752
1178	2.22188	5.09466
1179	2.22188	5.11469
1180	2.18271	5.13759
1181	2.12394	5.17766
1182	2.12394	5.16908
1183	2.08756	5.18339
1184	2.05958	5.10325
1185	2.17431	5.0689
1186	2.27225	5.046
1187	2.21908	5.03742
1188	2.21069	5.00879
1189	2.26106	5.03742
1190	2.26106	5.05459
1191	2.17151	5.00879
1192	2.20789	5.1519
1193	2.20789	5.1748
1194	2.23587	5.16621
1195	2.14353	5.00021
1196	2.17431	5.06031
1197	2.17431	5.06031
1198	2.21629	5.12614
1199	2.1855	5.15763
1200	2.21629	5.18625
1201	2.21629	5.18625
1202	2.21629	5.16908
1203	2.22468	5.16335
1204	2.1967	5.14904
1205	2.16312	5.14904
1206	2.20229	5.16621
1207	2.21908	5.17766
1208	2.1883	5.17766
1209	2.24707	5.19197
1210	2.29744	5.19197
1211	2.29744	5.20342
1212	2.24427	5.19197
1213	2.26666	5.22346
1214	2.23308	5.22346
1215	2.23308	5.22918
1216	2.26666	5.20628
1217	2.26945	5.20915
1218	2.27225	5.19197
1219	2.28065	5.1977
1220	2.27785	5.1977
1221	2.29464	5.22346
1222	2.31423	5.24635
1223	2.31143	5.24635
1224	2.31143	5.25208
1225	2.28904	5.2578
1226	2.25546	5.22346
1227	2.21349	5.20342
1228	2.21349	5.22632
1229	2.23867	5.20915
1230	2.24427	5.19197
1231	2.29744	5.20915
1232	2.33102	5.1977
1233	2.30024	5.19484
1234	2.30303	5.21773
1235	2.33382	5.26353
1236	2.26945	5.26925
1237	2.26945	5.28356
1238	2.30303	5.28356
1239	2.24987	5.27784
1240	2.23587	5.24063
1241	2.17431	5.24063
1242	2.16592	5.24635
1243	2.17991	5.29215
1244	2.32542	5.2578
1245	2.32542	5.30646
1246	2.37579	5.35798
1247	2.37579	5.32936
1248	2.30863	5.27498
1249	2.28065	5.34367
1250	2.23867	5.29215
1251	2.18271	5.16049
1252	2.17151	5.24922
1253	2.1995	5.33508
1254	2.1883	5.28356
1255	2.23308	5.26066
1256	2.33102	5.26066
1257	2.38419	5.25208
1258	2.37299	5.25208
1259	2.3534	5.28642
1260	2.32542	5.21487
1261	2.23028	5.30646
1262	2.23028	5.38374
1263	2.24707	5.34939
1264	2.30583	5.36943
1265	2.32262	5.41808
1266	2.33382	5.41808
1267	2.359	5.37229
1268	2.38419	5.38374
1269	2.37859	5.37801
1270	2.37859	5.37515
1271	2.40098	5.37515
1272	2.42336	5.39805
1273	2.47933	5.39805
1274	2.47933	5.40664
1275	2.41217	5.36084
1276	2.44295	5.36084
1277	2.38419	5.32363
1278	2.3674	5.35512
1279	2.38978	5.35225
1280	2.38978	5.38946
1281	2.37019	5.39232
1282	2.37579	5.42381
1283	2.359	5.44098
1284	2.33661	5.44098
1285	2.35061	5.45243
1286	2.35061	5.43812
1287	2.33941	5.43812
1288	2.33102	5.44098
1289	2.38139	5.44098
1290	2.37579	5.42095
1291	2.38698	5.43526
1292	2.39818	5.45529
1293	2.40657	5.46674
1294	2.38139	5.48678
1295	2.37579	5.48391
1296	2.38419	5.4925
1297	2.38419	5.50395
1298	2.38698	5.4925
1299	2.39818	5.48964
1300	2.39818	5.48964
1301	2.41497	5.5154
1302	2.37579	5.49823
1303	2.37299	5.5154
1304	2.33941	5.52112
1305	2.34221	5.53257
1306	2.32542	5.52112
1307	2.34781	5.53543
1308	2.34501	5.54974
1309	2.3562	5.53543
1310	2.3618	5.57264
1311	2.38419	5.57264
1312	2.38419	5.57264
1313	2.41217	5.58695
1314	2.42896	5.63275
1315	2.40098	5.62988
1316	2.43456	5.62988
1317	2.46254	5.58695
1318	2.47093	5.58123
1319	2.49332	5.58123
1320	2.49332	5.56978
1321	2.45694	5.58695
1322	2.45135	5.60126
1323	2.43735	5.60985
1324	2.43735	5.6213
1325	2.45414	5.63275
1326	2.47093	5.61557
1327	2.47093	5.63847
1328	2.45135	5.59554
1329	2.41777	5.58695
1330	2.40657	5.58123
1331	2.40657	5.62988
1332	2.43456	5.60126
1333	2.47933	5.64706
1334	2.50172	5.62416
1335	2.50172	5.75868
1336	2.5297	5.60699
1337	2.48213	5.6213
1338	2.43735	5.65564
1339	2.43735	5.81879
1340	2.49332	5.75868
1341	2.47933	5.81306
1342	2.47933	5.81306
1343	2.48493	5.78444
1344	2.45135	5.78444
1345	2.3618	5.76154
1346	2.3618	5.73865
1347	2.44575	5.7272
1348	2.40377	5.7043
1349	2.38698	5.68999
1350	2.47933	5.68999
1351	2.49332	5.72434
1352	2.44575	5.74723
1353	2.47373	5.74723
1354	2.50451	5.73865
1355	2.47653	5.73865
1356	2.47373	5.77299
1357	2.50451	5.77299
1358	2.53809	5.76727
1359	2.54929	5.71861
1360	2.59686	5.71861
1361	2.59686	5.6213
1362	2.47933	5.73292
1363	2.37019	5.91038
1364	2.37859	5.97048
1365	2.3674	5.89893
1366	2.47093	5.89893
1367	2.47093	5.93041
1368	2.49892	5.79017
1369	2.49612	5.856
1370	2.46254	5.92183
1371	2.44015	6.02773
1372	2.44015	5.98193
1373	2.47653	5.98193
1374	2.47653	5.97334
1375	2.5213	5.97334
1376	2.54089	5.98479
1377	2.54089	5.95045
1378	2.54929	5.95045
1379	2.44855	5.93327
1380	2.39818	5.95045
1381	2.39538	5.93614
1382	2.47933	6.04204
1383	2.47933	6.08497
1384	2.54369	6.10787
1385	2.54369	6.1508
1386	2.57727	6.19373
1387	2.55768	6.19373
1388	2.43176	6.19373
1389	2.46534	6.22522
1390	2.44855	6.11932
1391	2.3618	6.13076
1392	2.42336	5.9991
1393	2.42896	6.21091
1394	2.42896	6.23094
1395	2.45694	6.29391
1396	2.45135	6.0678
1397	2.34221	6.0678
1398	2.33382	6.02486
1399	2.44015	5.92469
1400	2.359	5.92469
1401	2.51011	5.99624
1402	2.55488	6.09069
1403	2.59126	6.12218
1404	2.56328	6.12504
1405	2.55488	6.13363
1406	2.55488	6.13363
1407	2.56608	6.14794
1408	2.55488	6.14794
1409	2.56048	6.17656
1410	2.55768	6.16797
1411	2.5241	6.19373
1412	2.51011	6.18801
1413	2.51571	6.19946
1414	2.51571	6.19373
1415	2.50451	6.23666
1416	2.5213	6.24239
1417	2.5213	6.24239
1418	2.54089	6.24239
1419	2.54089	6.21377
1420	2.54369	6.16225
1421	2.58007	6.1508
1422	2.61365	6.19087
1423	2.60246	6.16797
1424	2.57727	6.19087
1425	2.62764	6.21377
1426	2.64443	6.21663
1427	2.60525	6.20518
1428	2.60805	6.23953
1429	2.62205	6.23953
1430	2.59686	6.22235
1431	2.58007	6.21091
1432	2.57447	6.24239
1433	2.55488	6.23094
1434	2.55488	6.2338
1435	2.53809	6.22235
1436	2.50172	6.24525
1437	2.55488	6.21663
1438	2.56328	6.21663
1439	2.51851	6.22808
1440	2.58007	6.20232
1441	2.66402	6.13649
1442	2.61365	6.22235
1443	2.64163	6.25098
1444	2.64163	6.25098
1445	2.61365	6.25384
1446	2.56608	6.37119
1447	2.56888	6.29677
1448	2.55209	6.33398
1449	2.58287	6.31108
1450	2.58287	6.3855
1451	2.58287	6.3855
1452	2.60525	6.42557
1453	2.62205	6.39408
1454	2.62764	6.37977
1455	2.56328	6.42843
1456	2.54649	6.41412
1457	2.54649	6.3397
1458	2.53809	6.42843
1459	2.54929	6.47136
1460	2.62484	6.39408
1461	2.64443	6.3626
1462	2.63604	6.37119
1463	2.64443	6.35974
1464	2.66682	6.37119
1465	2.66122	6.37405
1466	2.65003	6.43129
1467	2.60525	6.47422
1468	2.59966	6.51429
1469	2.59126	6.47422
1470	2.59406	6.52861
1471	2.64163	6.50285
1472	2.65003	6.50857
1473	2.63883	6.45133
1474	2.61925	6.49712
1475	2.62764	6.47709
1476	2.61365	6.51143
1477	2.60246	6.43129
1478	2.67242	6.4914
1479	2.74237	6.46564
1480	2.7032	6.46564
1481	2.71999	6.46564
1482	2.75357	6.51716
1483	2.706	6.52002
1484	2.68081	6.56868
1485	2.65283	6.56868
1486	2.67801	6.60016
1487	2.67801	6.5515
1488	2.71159	6.50857
1489	2.68361	6.53433
1490	2.66682	6.52288
1491	2.63883	6.39408
1492	2.63883	6.4456
1493	2.66682	6.52288
1494	2.66682	6.52288
1495	2.66402	6.61161
1496	2.79834	6.6803
1497	2.73958	6.6803
1498	2.59966	6.67171
1499	2.65003	6.62592
1500	2.66962	6.47422
1501	2.66962	6.47422
1502	2.66962	6.52861
1503	2.66122	6.56868
1504	2.65842	6.49998
1505	2.66682	6.63164
1506	2.66682	6.58585
1507	2.68641	6.68602
1508	2.68641	6.54292
1509	2.68921	6.58585
1510	2.73118	6.56295
1511	2.73678	6.60302
1512	2.73678	6.5744
1513	2.73678	6.67458
1514	2.68361	6.71465
1515	2.68361	6.71751
1516	2.692	6.73754
1517	2.6948	6.75185
1518	2.71719	6.76617
1519	2.71719	6.75758
1520	2.7004	6.77475
1521	2.7004	6.7633
1522	2.68921	6.77475
1523	2.68361	6.75472
1524	2.71159	6.74899
1525	2.74797	6.74899
1526	2.74517	6.77475
1527	2.75357	6.79192
1528	2.75357	6.80051
1529	2.71719	6.81482
1530	2.692	6.80051
1531	2.67801	6.77761
1532	2.67801	6.7862
1533	2.68361	6.76044
1534	2.68361	6.75185
1535	2.68361	6.76903
1536	2.68081	6.81482
1537	2.68081	6.76044
1538	2.68921	6.76044
1539	2.68081	6.80051
1540	2.7004	6.83486
1541	2.70879	6.85489
1542	2.71439	6.91214
1543	2.7032	6.91214
1544	2.71439	6.90927
1545	2.7032	6.8921
1546	2.72558	6.8921
1547	2.77316	6.93217
1548	2.74237	6.93217
1549	2.71159	6.915
1550	2.76476	6.94648
1551	2.79554	6.88638
1552	2.77875	6.88638
1553	2.77875	6.88638
1554	2.73678	6.94076
1555	2.77036	6.92072
1556	2.77036	6.96652
1557	2.74517	6.97797
1558	2.79554	7.0209
1559	2.79554	7.0209
1560	2.76756	7.02376
1561	2.74797	7.02376
1562	2.76476	7.02949
1563	2.74517	7.02376
1564	2.76476	7.00373
1565	2.73678	6.98083
1566	2.73958	7.00945
1567	2.73958	6.94648
1568	2.71719	6.94934
1569	2.65563	7.07814
1570	2.68081	7.14111
1571	2.66402	7.05238
1572	2.66402	7.09245
1573	2.64723	7.11821
1574	2.71439	7.11821
1575	2.75637	7.06669
1576	2.80953	7.10676
1577	2.75916	7.0209
1578	2.75916	6.90927
1579	2.7004	6.90927
1580	2.66682	7.04952
1581	2.66682	7.13825
1582	2.72838	7.24129
1583	2.82073	7.32143
1584	2.82073	7.25846
1585	2.90748	7.16114
1586	2.77875	7.06956
1587	2.68641	7.05524
1588	2.59406	7.05524
1589	2.62205	7.1039
1590	2.62205	7.06956
1591	2.68081	7.16401
1592	2.70879	7.26418
1593	2.70879	7.27849
1594	2.67521	7.2556
1595	2.64723	7.33001
1596	2.64723	7.29853
1597	2.71719	7.22411
1598	2.7032	7.19263
1599	2.93546	7.18977
1600	2.98023	7.18977
1601	2.75077	7.26418
1602	2.59406	7.32429
1603	2.65003	7.34432
1604	2.62764	7.36436
1605	2.62764	7.31856
1606	2.73678	7.30139
1607	2.75916	7.31856
1608	2.77595	7.34146
1609	2.80674	7.33287
1610	2.82353	7.32143
1611	2.85711	7.32143
1612	2.8627	7.32143
1613	2.85151	7.32715
1614	2.85711	7.35863
1615	2.8739	7.3615
1616	2.8627	7.38726
1617	2.83472	7.39012
1618	2.85711	7.37008
1619	2.80953	7.32429
1620	2.81793	7.35005
1621	2.81233	7.39298
1622	2.78435	7.33287
1623	2.79274	7.38439
1624	2.82353	7.49602
1625	2.82632	7.5733
1626	2.81513	7.58188
1627	2.81513	7.58761
1628	2.76196	7.59047
1629	2.80953	7.49888
1630	2.76756	7.47598
1631	2.64163	7.47598
1632	2.75357	7.51319
1633	2.80114	7.51319
1634	2.76476	7.54468
1635	2.70879	7.5275
1636	2.72838	7.44736
1637	2.84032	7.45881
1638	2.71719	7.51033
1639	2.77316	7.47885
1640	2.85151	7.53323
1641	2.96624	7.55899
1642	2.88789	7.55899
1643	2.90188	7.50747
1644	2.84032	7.56471
1645	2.83192	7.61909
1646	2.80953	7.70209
1647	2.82632	7.57616
1648	2.81513	7.5275
1649	2.84032	7.57043
1650	2.80953	7.56471
1651	2.81233	7.56471
1652	2.73678	7.67061
1653	2.73398	7.70496
1654	2.73398	7.65916
1655	2.80953	7.64485
1656	2.80674	7.64485
1657	2.84591	7.68206
1658	2.89069	7.68778
1659	2.89348	7.70782
1660	2.88229	7.71927
1661	2.90748	7.69637
1662	2.91867	7.69637
1663	2.89348	7.71068
1664	2.89069	7.70496
1665	2.89628	7.7622
1666	2.8655	7.75934
1667	2.83752	7.78224
1668	2.80674	7.82231
1669	2.83192	7.86524
1670	2.83192	7.77365
1671	2.81233	7.77365
1672	2.8683	7.75075
1673	2.94385	7.71641
1674	2.97743	7.66202
1675	3.06698	7.66775
1676	3.06698	7.72785
1677	3.0278	7.71927
1678	2.91027	7.71641
1679	2.8739	7.74217
1680	2.8739	7.81658
1681	2.87669	7.81658
1682	2.89628	7.81658
1683	2.91587	7.87096
1684	2.94945	7.95683
1685	2.96064	7.88527
1686	2.96904	7.88527
1687	2.96904	7.96828
1688	2.96904	8.06559
1689	2.87669	7.99117
1690	2.8739	8.06559
1691	2.90468	8.03411
1692	2.94385	7.95683
1693	2.85711	7.92534
1694	2.92427	7.95683
1695	2.96064	7.97686
1696	2.89628	8.04269
1697	2.88229	8.04269
1698	2.98583	8.09707
1699	2.98303	8.0799
1700	2.91867	8.0799
1701	2.90468	8.08562
1702	2.90468	8.08276
1703	2.87669	8.03411
1704	2.8683	8.05128
1705	2.8683	8.05128
1706	2.8655	8.09135
1707	2.96344	8.07418
1708	3.05579	8.09707
1709	3.05859	8.06559
1710	3.0334	8.05414
1711	3.05859	8.05414
1712	3.04739	8.14859
1713	2.96904	8.10852
1714	2.96064	8.18294
1715	2.90468	8.18008
1716	2.91027	8.14859
1717	2.91027	8.1858
1718	2.94665	8.26022
1719	2.94106	8.3375
1720	2.98583	8.30887
1721	2.96904	8.39474
1722	2.97743	8.34036
1723	2.98303	8.40046
1724	3.0306	8.46057
1725	3.06418	8.46057
1726	3.06418	8.40905
1727	3.06138	8.44912
1728	3.12015	8.40905
1729	3.06698	8.28884
1730	3.0278	8.38043
1731	3.0306	8.42622
1732	3.0306	8.40619
1733	3.0306	8.45484
1734	2.98303	8.45484
1735	2.93266	8.45198
1736	2.98583	8.44626
1737	3.0334	8.49492
1738	2.97743	8.49492
1739	3.10336	8.57506
1740	3.10336	8.58364
1741	3.00262	8.58364
1742	2.98303	8.61226
1743	3.05579	8.61226
1744	3.01101	8.58078
1745	3.06138	8.62944
1746	3.08097	8.70958
1747	3.14533	8.74965
1748	3.08657	8.7611
1749	3.06418	8.7611
1750	3.0334	8.7983
1751	3.04459	8.80689
1752	3.01661	8.80403
1753	3.01941	8.71244
1754	3.09496	8.80403
1755	3.13974	8.79544
1756	3.12854	8.80689
1757	3.13134	8.81262
1758	3.15093	8.85555
1759	3.05579	8.92997
1760	3.05579	8.99007
1761	3.039	9.033
1762	3.01661	9.033
1763	3.01661	9.05304
1764	3.0418	9.03873
1765	2.96904	9.04731
1766	3.02221	9.04731
1767	3.10616	9.11028
1768	3.08377	9.15035
1769	3.06978	9.23908
1770	3.12015	9.2448
1771	3.13414	9.2448
1772	3.15373	9.19328
1773	3.17891	9.17611
1774	3.19011	9.15894
1775	3.19011	9.15894
1776	3.18731	9.1847
1777	3.14533	9.21904
1778	3.10336	9.25625
1779	3.07817	9.31636
1780	3.07258	9.3135
1781	3.05859	9.32781
1782	3.08937	9.31063
1783	3.10896	9.31063
1784	3.11175	9.31636
1785	3.12015	9.37932
1786	3.13974	9.43084
1787	3.13414	9.44516
1788	3.13694	9.4566
1789	3.11735	9.45947
1790	3.12575	9.46805
1791	3.12575	9.49381
1792	3.15373	9.49381
1793	3.16772	9.53674
1794	3.16772	9.5625
1795	3.1957	9.58826
1796	3.17052	9.58826
1797	3.15933	9.58826
1798	3.15653	9.61402
1799	3.17891	9.64264
1800	3.17891	9.66554
1801	3.18451	9.68271
1802	3.17612	9.68271
1803	3.18731	9.69703
1804	3.15933	9.69703
1805	3.15933	9.74568
1806	3.13414	9.77717
1807	3.17052	9.69989
1808	3.14813	9.66554
1809	3.13134	9.75141
1810	3.12575	9.75427
1811	3.16212	9.81437
1812	3.17612	9.81437
1813	3.17612	9.91741
1814	3.22929	9.8802
1815	3.27126	9.926
1816	3.18731	9.93745
1817	3.15093	10.0061
1818	3.26566	10.0977
1819	3.24048	10.1836
1820	3.10056	10.1836
1821	3.14813	10.1235
1822	3.17612	10.1407
1823	3.15933	10.1178
1824	3.14813	10.1178
1825	3.17332	10.1578
1826	3.1985	10.2094
1827	3.18451	10.2094
1828	3.19291	10.2494
1829	3.2069	10.258
1830	3.22089	10.2609
1831	3.22369	10.258
1832	3.22369	10.2924
1833	3.26007	10.3038
1834	3.2097	10.3324
1835	3.2013	10.3525
1836	3.15373	10.341
1837	3.16212	10.3582
1838	3.09776	10.3095
1839	3.06418	10.2952
1840	3.0278	10.2952
1841	3.09776	10.3382
1842	2.98863	10.2809
1843	3.06418	10.3782
1844	3.17612	10.3782
1845	3.26007	10.3811
1846	3.27126	10.2723
1847	3.27126	10.4297
1848	3.24887	10.4297
1849	3.24048	10.5385
1850	3.2069	10.5843
1851	3.2069	10.5843
1852	3.22369	10.5757
1853	3.23208	10.507
1854	3.23488	10.507
1855	3.23488	10.5099
1856	3.23488	10.5414
1857	3.2069	10.6158
1858	3.21529	10.7245
1859	3.15653	10.7389
1860	3.21529	10.6845
1861	3.22649	10.6816
1862	3.34402	10.5958
1863	3.30484	10.5958
1864	3.36081	10.6015
1865	3.32443	10.673
1866	3.3692	10.7474
1867	3.27406	10.7761
1868	3.29645	10.7675
1869	3.29645	10.7675
1870	3.29645	10.8476
1871	3.2013	10.8963
1872	3.29365	10.9421
1873	3.32443	10.9421
1874	3.29645	10.9278
1875	3.30764	10.9306
1876	3.33282	10.9363
1877	3.34122	10.9478
1878	3.34122	10.965
1879	3.35801	10.9735
1880	3.35801	10.9735
1881	3.34961	10.9735
1882	3.34682	10.9793
1883	3.32723	10.9735
1884	3.31044	11.0136
1885	3.32443	11.0394
1886	3.34402	11.0623
1887	3.34961	11.0623
1888	3.35241	11.0651
1889	3.38319	11.0651
1890	3.3664	11.088
1891	3.35801	11.1081
1892	3.35801	11.1081
1893	3.35801	11.1367
1894	3.3692	11.171
1895	3.41118	11.2111
1896	3.43636	11.2254
1897	3.43077	11.2254
1898	3.45315	11.2226
1899	3.44196	11.2397
1900	3.43077	11.2655
1901	3.40558	11.2655
1902	3.39159	11.3256
1903	3.39159	11.3943
1904	3.3692	11.4057
1905	3.3692	11.3599
1906	3.34961	11.3857
1907	3.36361	11.4429
1908	3.34122	11.3914
1909	3.3692	11.3886
1910	3.372	11.4
1911	3.40838	11.3857
1912	3.43636	11.3685
1913	3.46714	11.3743
1914	3.43077	11.38
1915	3.44756	11.4143
1916	3.38319	11.4515
1917	3.38319	11.4916
1918	3.38879	11.4515
1919	3.43916	11.4916
1920	3.48673	11.4802
1921	3.52311	11.4487
1922	3.48673	11.463
1923	3.52031	11.5317
1924	3.55669	11.5088
1925	3.5399	11.5546
1926	3.50352	11.5946
1927	3.55109	11.5861
1928	3.5455	11.5975
1929	3.51192	11.5975
1930	3.56229	11.6061
1931	3.56229	11.6462
1932	3.57068	11.6261
1933	3.62105	11.6834
1934	3.66583	11.6977
1935	3.60986	11.5918
1936	3.66023	11.5689
1937	3.66023	11.6719
1938	3.65183	11.5689
1939	3.7106	11.6261
1940	3.73858	11.712
1941	3.74978	11.7378
1942	3.74138	11.7005
1943	3.74138	11.7005
1944	3.71899	11.7005
1945	3.705	11.712
1946	3.7022	11.7091
1947	3.68821	11.7607
1948	3.69661	11.8265
1949	3.73858	11.8751
1950	3.73858	11.8351
1951	3.82813	11.8351
1952	3.82533	11.7835
1953	3.74418	11.5861
1954	3.67142	11.5861
1955	3.7162	11.6462
1956	3.7162	11.8465
1957	3.75257	11.961
1958	3.75817	11.961
1959	3.74698	11.9982
1960	3.68262	11.9725
1961	3.68262	12.044
1962	3.66583	11.9267
1963	3.66583	12.024
1964	3.73578	11.9982
1965	3.77776	11.9066
1966	3.79455	11.8236
1967	3.79735	11.9295
1968	3.77776	11.9295
1969	3.76377	11.9467
1970	3.76377	12.0268
1971	3.76097	12.0726
1972	3.76377	12.1213
1973	3.76936	12.1728
1974	3.76936	12.2129
1975	3.74978	12.2043
1976	3.82253	12.1614
1977	3.73858	12.2415
1978	3.81694	12.2157
1979	3.8785	12.1528
1980	3.91768	12.2987
1981	3.8729	12.2987
1982	3.89249	12.1528
1983	3.89249	12.2215
1984	3.8701	12.2558
1985	3.86731	12.2157
1986	3.84492	12.3102
1987	3.84772	12.356
1988	3.82253	12.3131
1989	3.86171	12.3531
1990	3.89529	12.3388
1991	3.89529	12.2844
1992	3.92607	12.2615
1993	3.95685	12.3245
1994	3.97085	12.2873
[truncated: 20,155 more rows]
