# Supplementary material for: Experimental study on the failure process and modes of loess spoil slope induced by rainfall and engineering disturbance
Source: PLoS One. 2024 Jul 18;19(7):e0305871. doi: 10.1371/journal.pone.0305871 (PMC11257394; doi:10.1371/journal.pone.0305871)
Supplement: S1 Data — (ZIP) [file pone.0305871.s001.zip › Data-The values used to build graphs/Figure 12(c)-S3.xlsx]

## Sheet: Sheet1
	Soil3 Relationship between Displacement, Rainfall Intensity and Time
	displacement
time[s]	AI1-09 [mm]	AI1-11 [mm]
最 大 值	2.08197 [@30307]	3.83244 [@31800]
最 小 值	0.05877 [@2]	0.20035 [@0]		time[s]	rainfall intensity [mm]
1	-0.0084	0.04293		0	273
2	0	0.01145		19342	273
3	0.00839	0.01145		19342	201
4	0.03078	0.0372		24005	201
5	0.04197	0.04579		24006	273
6	0.06436	0.04579		29843	273
7	0.04757	0.05152		29844	0
8	0.02518	0.05152
9	0.03078	0.04007
10	0.02518	0.04007
11	0.02518	0.03434
12	0.04477	0.03434
13	0.06436	0.04007
14	0.08395	0.04579
15	0.08395	0.04579
16	0.08955	0.04579
17	0.08395	0.04865
18	0.08115	0.04293
19	0.06716	0.04293
20	0.05317	0.0372
21	0.04477	0.02862
22	0.05037	0.00572
23	0.05037	0.00858
24	0.04477	0.00858
25	0.05037	0.01717
26	0.05597	0.01145
27	0.04757	0.01717
28	0.04477	0.02003
29	0.05876	0.02003
30	0.05317	0.03148
31	0.05317	0.04865
32	0.05317	0.05438
33	0.05597	0.05438
34	0.04477	0.05438
35	0.03078	0.04293
36	0.03078	0.03434
37	0.03358	0.03434
38	0.03918	0.03434
39	0.05317	0.02862
40	0.05597	0.0372
41	0.06156	0.0372
42	0.06436	0.03434
43	0.05876	0.04579
44	0.05317	0.05438
45	0.06436	0.05438
46	0.05876	0.05724
47	0.06436	0.05438
48	0.06156	0.04007
49	0.06716	0.04579
50	0.05317	0.05152
51	0.05037	0.05724
52	0.05037	0.05724
53	0.05037	0.07155
54	0.05037	0.05152
55	0.05876	0.04579
56	0.06436	0.04865
57	0.06156	0.04579
58	0.07555	0.04579
59	0.06716	0.05152
60	0.05037	0.05724
61	0.03078	0.07441
62	0.04197	0.07441
63	0.04197	0.08872
64	0.05037	0.06869
65	0.04757	0.07441
66	0.05597	0.06583
67	0.05317	0.07728
68	0.05317	0.06296
69	0.05876	0.06583
70	0.06996	0.06583
71	0.07276	0.06869
72	0.08395	0.05152
73	0.07276	0.04865
74	0.06436	0.05724
75	0.07276	0.05438
76	0.06436	0.05438
77	0.05597	0.05152
78	0.06436	0.05724
79	0.06156	0.05438
80	0.06156	0.06583
81	0.06716	0.0601
82	0.06436	0.06869
83	0.06436	0.07441
84	0.06436	0.07441
85	0.06436	0.07441
86	0.06436	0.07441
87	0.06996	0.07441
88	0.07276	0.07728
89	0.07835	0.05724
90	0.08115	0.04865
91	0.08675	0.05438
92	0.08395	0.05438
93	0.08675	0.05724
94	0.07835	0.06296
95	0.06436	0.06296
96	0.06156	0.05438
97	0.06716	0.03434
98	0.06156	0.02862
99	0.05317	0.02862
100	0.05597	0.04007
101	0.05317	0.05152
102	0.04477	0.05724
103	0.06436	0.06583
104	0.07276	0.06583
105	0.06436	0.07155
106	0.06156	0.07155
107	0.06156	0.07441
108	0.05597	0.07441
109	0.05597	0.06869
110	0.05597	0.07155
111	0.05876	0.07155
112	0.06436	0.06296
113	0.06716	0.05724
114	0.06156	0.05724
115	0.05317	0.06869
116	0.05037	0.06869
117	0.05037	0.06869
118	0.05597	0.09445
119	0.06716	0.09445
120	0.06716	0.08014
121	0.06436	0.08014
122	0.06156	0.10017
123	0.03358	0.10017
124	0.02239	0.09159
125	0.02798	0.11162
126	0.05317	0.11162
127	0.04757	0.1059
128	0.06436	0.09731
129	0.06716	0.08586
130	0.05876	0.05724
131	0.07276	0.05724
132	0.07555	0.03434
133	0.07276	0.02862
134	0.07555	0.04865
135	0.07835	0.0601
136	0.07835	0.05724
137	0.08115	0.07155
138	0.08115	0.07155
139	0.08115	0.07155
140	0.08115	0.06296
141	0.06996	0.06296
142	0.05876	0.06296
143	0.05876	0.07728
144	0.05317	0.07728
145	0.05597	0.08872
146	0.05317	0.10017
147	0.06156	0.10017
148	0.07555	0.09159
149	0.08395	0.10017
150	0.09514	0.10017
151	0.09514	0.09445
152	0.06996	0.08014
153	0.05597	0.08014
154	0.05597	0.06296
155	0.05876	0.06583
156	0.05876	0.05152
157	0.05317	0.07155
158	0.06156	0.05152
159	0.06156	0.07441
160	0.04197	0.08872
161	0.04197	0.09445
162	0.05037	0.083
163	0.06436	0.08014
164	0.05317	0.08014
165	0.04757	0.07728
166	0.08115	0.07441
167	0.07555	0.083
168	0.05876	0.08872
169	0.04757	0.08872
170	0.08395	0.08872
171	0.05876	0.08586
172	0.06716	0.08586
173	0.08115	0.083
174	0.08115	0.083
175	0.06436	0.08586
176	0.05597	0.08872
177	0.05597	0.08872
178	0.03918	0.1059
179	0.03638	0.09445
180	0.04197	0.09445
181	0.05037	0.09445
182	0.03638	0.09731
183	0.03638	0.08872
184	0.04477	0.10017
185	0.04477	0.10017
186	0.04477	0.13452
187	0.05317	0.10017
188	0.05317	0.10017
189	0.04757	0.08872
190	0.05037	0.07441
191	0.05317	0.07441
192	0.03078	0.083
193	0.05597	0.09159
194	0.05876	0.1059
195	0.05597	0.1059
196	0.05317	0.09731
197	0.05317	0.09159
198	0.05317	0.08872
199	0.05037	0.083
200	0.05037	0.09731
201	0.05597	0.1059
202	0.03918	0.1059
203	0.04477	0.10303
204	0.07835	0.12307
205	0.07835	0.11735
206	0.09234	0.09159
207	0.09234	0.1059
208	0.07276	0.10017
209	0.06156	0.08586
210	0.06156	0.08586
211	0.06156	0.09731
212	0.06156	0.09731
213	0.06716	0.10303
214	0.08115	0.10876
215	0.06156	0.10876
216	0.06436	0.10303
217	0.07555	0.09731
218	0.04757	0.1059
219	0.04197	0.08586
220	0.05317	0.07728
221	0.03918	0.07441
222	0.04197	0.09159
223	0.04197	0.09159
224	0.03638	0.10017
225	0.01959	0.10017
226	0.03918	0.12021
227	0.01959	0.08872
228	0.04477	0.07155
229	0.05037	0.08872
230	0.06996	0.11735
231	0.06716	0.09731
232	0.06716	0.10876
233	0.05037	0.10876
234	0.05317	0.09731
235	0.05037	0.09731
236	0.03358	0.10017
237	0.03358	0.07155
238	0.02798	0.07728
239	-0.0028	0.08872
240	-0.0028	0.08872
241	0.0056	0.11735
242	0.03918	0.11735
243	0.02518	0.11735
244	0.03918	0.11735
245	0.04197	0.09731
246	0.03638	0.10303
247	0.03358	0.12307
248	0.04757	0.12307
249	0.04757	0.1059
250	0.04757	0.10017
251	0.03918	0.09159
252	0.02798	0.09159
253	0.02798	0.09731
254	0.04197	0.11448
255	0.05317	0.13452
256	0.06156	0.13452
257	0.07276	0.12021
258	0.06996	0.10876
259	0.06996	0.11735
260	0.06716	0.10303
261	0.08115	0.11735
262	0.06156	0.11735
263	0.06996	0.12879
264	0.06716	0.13166
265	0.05876	0.13166
266	0.04197	0.14024
267	0.04477	0.10876
268	0.04197	0.1059
269	0.04477	0.09445
270	0.04757	0.1059
271	0.04477	0.09445
272	0.05876	0.10303
273	0.06436	0.12307
274	0.05037	0.12307
275	0.05597	0.10017
276	0.06716	0.1059
277	0.06436	0.11735
278	0.06436	0.10303
279	0.07276	0.11162
280	0.07555	0.11162
281	0.06716	0.11162
282	0.05876	0.09159
283	0.05876	0.08014
284	0.05317	0.08586
285	0.05317	0.09445
286	0.05317	0.08014
287	0.05597	0.09159
288	0.06156	0.10303
289	0.05876	0.10303
290	0.05876	0.10303
291	0.05876	0.12879
292	0.05597	0.11448
293	0.05597	0.10303
294	0.05317	0.11162
295	0.04477	0.1059
296	0.05597	0.1059
297	0.05597	0.11735
298	0.05317	0.10876
299	0.05037	0.10303
300	0.06436	0.10303
301	0.06716	0.10303
302	0.07276	0.09731
303	0.08675	0.11162
304	0.08955	0.11162
305	0.08395	0.12021
306	0.06996	0.11162
307	0.08395	0.12021
308	0.06436	0.12307
309	0.05597	0.12021
310	0.05597	0.11162
311	0.05597	0.11162
312	0.04757	0.10017
313	0.04197	0.10017
314	0.04477	0.10017
315	0.04477	0.11162
316	0.05597	0.12021
317	0.05876	0.12021
318	0.05876	0.12021
319	0.04757	0.12879
320	0.04757	0.12879
321	0.02798	0.11735
322	0.04757	0.11162
323	0.07276	0.10876
324	0.10074	0.12021
325	0.07835	0.11448
326	0.09794	0.14024
327	0.10074	0.14597
328	0.09514	0.13166
329	0.08395	0.12879
330	0.08395	0.13452
331	0.07555	0.12879
332	0.07555	0.12021
333	0.06996	0.13452
334	0.05597	0.13452
335	0.05037	0.12021
336	0.03918	0.13452
337	0.02518	0.14024
338	0.01399	0.12307
339	0.01959	0.12307
340	0.04477	0.12021
341	0.05037	0.10876
342	0.06996	0.1059
343	0.07276	0.10017
344	0.06436	0.09731
345	0.06436	0.09731
346	0.06436	0.10876
347	0.06436	0.1059
348	0.06996	0.11735
349	0.07555	0.14024
350	0.06436	0.16314
351	0.03078	0.17173
352	-0.01119	0.17173
353	-0.01119	0.16886
354	-0.01119	0.15169
355	0.03638	0.13738
356	0.07276	0.12593
357	0.07835	0.11448
358	0.07835	0.11162
359	0.06996	0.10303
360	0.06156	0.11162
361	0.04477	0.11735
362	0.04477	0.11735
363	0.05597	0.12021
364	0.05037	0.12021
365	0.05876	0.11735
366	0.06996	0.10876
367	0.06716	0.12879
368	0.05317	0.11735
369	0.06156	0.12879
370	0.06156	0.12593
371	0.06436	0.12879
372	0.06436	0.12879
373	0.06716	0.13452
374	0.06716	0.12021
375	0.06436	0.12593
376	0.06436	0.14024
377	0.06996	0.12021
378	0.06996	0.12307
379	0.07555	0.12879
380	0.07555	0.13166
381	0.05597	0.14024
382	0.06156	0.15455
383	0.06156	0.15455
384	0.05317	0.15455
385	0.06996	0.15169
386	0.08955	0.13166
387	0.08395	0.12021
388	0.06436	0.12021
389	0.07835	0.12021
390	0.07276	0.12021
391	0.06156	0.12879
392	0.06996	0.12879
393	0.08675	0.13166
394	0.07276	0.13166
395	0.08115	0.13166
396	0.07555	0.13738
397	0.06156	0.13452
398	0.05876	0.13738
399	0.05037	0.14883
400	0.05037	0.13166
401	0.05317	0.13452
402	0.06156	0.12593
403	0.06156	0.12307
404	0.08675	0.12593
405	0.07276	0.14597
406	0.08675	0.12307
407	0.07555	0.13166
408	0.08115	0.11735
409	0.07555	0.11735
410	0.08115	0.12593
411	0.06996	0.15742
412	0.06996	0.15169
413	0.06436	0.16886
414	0.04477	0.15742
415	0.04477	0.14597
416	0.05037	0.14024
417	0.05876	0.14024
418	0.04477	0.14024
419	0.06436	0.14597
420	0.08115	0.12879
421	0.07276	0.12593
422	0.08675	0.13738
423	0.10074	0.13738
424	0.07555	0.11448
425	0.06156	0.12879
426	0.07555	0.14024
427	0.07555	0.13166
428	0.07555	0.11735
429	0.08115	0.11448
430	0.09234	0.10876
431	0.08115	0.10303
432	0.07276	0.10303
433	0.06436	0.12021
434	0.06996	0.14024
435	0.06716	0.14883
436	0.06996	0.15455
437	0.07555	0.14883
438	0.06996	0.1431
439	0.06716	0.14024
440	0.06156	0.14024
441	0.05317	0.14024
442	0.05317	0.14597
443	0.06716	0.14024
444	0.07555	0.14024
445	0.08115	0.12593
446	0.08115	0.12879
447	0.08115	0.12879
448	0.07555	0.11448
449	0.06996	0.13452
450	0.06996	0.1431
451	0.05876	0.15455
452	0.05876	0.15169
453	0.05876	0.15169
454	0.04477	0.15169
455	0.06156	0.14024
456	0.09514	0.14024
457	0.08675	0.13738
458	0.06716	0.15169
459	0.06716	0.1431
460	0.05597	0.15455
461	0.05317	0.14883
462	0.05597	0.15742
463	0.05597	0.14024
464	0.05317	0.1431
465	0.05317	0.14024
466	0.05317	0.15455
467	0.04757	0.14883
468	0.04757	0.15742
469	0.05597	0.16314
470	0.05317	0.16314
471	0.05317	0.13738
472	0.05317	0.14883
473	0.05037	0.15742
474	0.05037	0.14024
475	0.04197	0.13738
476	0.03638	0.1431
477	0.03638	0.1431
478	0.04197	0.14883
479	0.04477	0.15742
480	0.05317	0.15742
481	0.07555	0.14883
482	0.08395	0.13738
483	0.08395	0.12593
484	0.08115	0.12021
485	0.08955	0.12021
486	0.08115	0.13452
487	0.08675	0.14024
488	0.08395	0.15169
489	0.08115	0.15169
490	0.07276	0.14024
491	0.08115	0.13452
492	0.06716	0.11735
493	0.07555	0.11735
494	0.05597	0.13452
495	0.07276	0.14883
496	0.05597	0.16028
497	0.05597	0.16028
498	0.04197	0.15455
499	0.05597	0.15455
500	0.05597	0.14883
501	0.06156	0.16886
502	0.07276	0.17459
503	0.07276	0.17459
504	0.06996	0.14883
505	0.05876	0.16314
506	0.06436	0.14597
507	0.06156	0.13166
508	0.06716	0.14597
509	0.06716	0.16314
510	0.06156	0.15742
511	0.05597	0.16886
512	0.04757	0.16886
513	0.04757	0.17459
514	0.04477	0.16028
515	0.05037	0.16886
516	0.05876	0.16314
517	0.05876	0.16314
518	0.06156	0.16314
519	0.07835	0.16886
520	0.06156	0.17459
521	0.06156	0.16314
522	0.06156	0.166
523	0.06156	0.15455
524	0.05037	0.15455
525	0.06436	0.15742
526	0.06436	0.16886
527	0.07835	0.16028
528	0.07555	0.16028
529	0.08115	0.15455
530	0.07555	0.15455
531	0.07835	0.15742
532	0.07276	0.16886
533	0.06996	0.17173
534	0.06996	0.17173
535	0.08675	0.166
536	0.12313	0.18031
537	0.12033	0.17173
538	0.15391	0.14024
539	0.10074	0.16314
540	0.07835	0.15455
541	0.03918	0.15455
542	0.06716	0.14883
543	0.06156	0.16028
544	0.07555	0.16028
545	0.07835	0.16314
546	0.08115	0.16314
547	0.07835	0.14883
548	0.06156	0.16314
549	0.05597	0.1431
550	0.07276	0.17173
551	0.07555	0.14883
552	0.06996	0.15455
553	0.06996	0.15742
554	0.08115	0.15742
555	0.06436	0.15742
556	0.06156	0.17745
557	0.06436	0.15742
558	0.07276	0.15169
559	0.06716	0.17173
560	0.07276	0.16028
561	0.07276	0.16314
562	0.07276	0.16028
563	0.07555	0.166
564	0.07835	0.18031
565	0.08115	0.17173
566	0.08115	0.17459
567	0.07555	0.16028
568	0.06716	0.15169
569	0.05597	0.15169
570	0.05597	0.15455
571	0.06716	0.166
572	0.08115	0.16028
573	0.08675	0.16314
574	0.08955	0.16028
575	0.08675	0.16028
576	0.08115	0.14597
577	0.07835	0.14597
578	0.08395	0.15169
579	0.07835	0.15169
580	0.07835	0.14024
581	0.05876	0.14597
582	0.05597	0.14597
583	0.03918	0.14597
584	0.03638	0.14597
585	0.04477	0.14883
586	0.06156	0.15455
587	0.05876	0.16028
588	0.06716	0.166
589	0.06436	0.16028
590	0.06436	0.15455
591	0.06156	0.15455
592	0.05876	0.1431
593	0.05317	0.1431
594	0.05317	0.16314
595	0.05876	0.16886
596	0.06436	0.18031
597	0.07555	0.18031
598	0.07555	0.17459
599	0.06156	0.16886
600	0.06436	0.166
601	0.05317	0.166
602	0.04197	0.166
603	0.04757	0.166
604	0.05876	0.17459
605	0.06156	0.17173
606	0.06716	0.16028
607	0.08395	0.14883
608	0.08395	0.1431
609	0.08395	0.14883
610	0.07835	0.14883
611	0.09794	0.18031
612	0.08955	0.18031
613	0.08955	0.18318
614	0.06996	0.17745
615	0.05876	0.17459
616	0.05876	0.17459
617	0.05597	0.17459
618	0.05317	0.17173
619	0.05037	0.166
620	0.06156	0.16028
621	0.05876	0.14597
622	0.05876	0.14597
623	0.08955	0.14597
624	0.08955	0.1431
625	0.08955	0.15455
626	0.09514	0.166
627	0.05317	0.17459
628	0.04757	0.166
629	0.06156	0.166
630	0.06436	0.16028
631	0.06716	0.16314
632	0.08675	0.16314
633	0.08675	0.15455
634	0.08395	0.16028
635	0.08115	0.16028
636	0.07276	0.16028
637	0.06156	0.15742
638	0.06156	0.14883
639	0.05597	0.1431
640	0.06436	0.1431
641	0.05317	0.15455
642	0.05317	0.15169
643	0.05317	0.17459
644	0.06156	0.18031
645	0.05317	0.18031
646	0.05876	0.18604
647	0.05317	0.1889
648	0.06436	0.19176
649	0.06156	0.19749
650	0.06436	0.19749
651	0.06996	0.19176
652	0.07835	0.1889
653	0.07276	0.1889
654	0.06996	0.19176
655	0.06716	0.18318
656	0.07276	0.18031
657	0.06996	0.16028
658	0.06716	0.16028
659	0.06996	0.16314
660	0.07555	0.14883
661	0.05876	0.166
662	0.04477	0.18604
663	0.04197	0.18604
664	0.04477	0.17173
665	0.03918	0.18604
666	0.05317	0.17745
667	0.06436	0.18604
668	0.06996	0.17173
669	0.07276	0.18604
670	0.07555	0.17173
671	0.07276	0.17459
672	0.07835	0.17459
673	0.06996	0.17745
674	0.06716	0.18604
675	0.06716	0.18604
676	0.06996	0.19176
677	0.06716	0.19749
678	0.06996	0.19462
679	0.06996	0.19749
680	0.06996	0.1889
681	0.06996	0.19749
682	0.06716	0.19462
683	0.07276	0.1889
684	0.08675	0.19462
685	0.06436	0.20321
686	0.05876	0.20321
687	0.08115	0.20893
688	0.05876	0.19462
689	0.02239	0.19462
690	0.0056	0.1889
691	0.0028	0.17173
692	0.0028	0.17173
693	0.02798	0.14883
694	0.04757	0.12021
695	0.07555	0.16314
696	0.08115	0.16028
697	0.07835	0.14883
698	0.08115	0.15455
699	0.05876	0.17173
700	0.04757	0.16028
701	0.04757	0.15455
702	0.05037	0.15455
703	0.06716	0.15455
704	0.07835	0.15455
705	0.08115	0.15169
706	0.07835	0.15742
707	0.07835	0.15742
708	0.06996	0.16314
709	0.07835	0.16314
710	0.08115	0.16314
711	0.07276	0.16314
712	0.08395	0.15455
713	0.09514	0.16028
714	0.08675	0.166
715	0.07835	0.17459
716	0.06716	0.166
717	0.05037	0.1889
718	0.05037	0.18318
719	0.05317	0.1889
720	0.06156	0.17745
721	0.06436	0.17745
722	0.07276	0.17173
723	0.07276	0.17745
724	0.06436	0.17745
725	0.06716	0.166
726	0.07555	0.17459
727	0.07835	0.15742
728	0.07835	0.16314
729	0.08115	0.15742
730	0.08115	0.16028
731	0.07555	0.15455
732	0.09234	0.166
733	0.06716	0.16028
734	0.05876	0.16028
735	0.05597	0.16886
736	0.04757	0.16886
737	0.02798	0.16886
738	0.03078	0.18031
739	0.05317	0.18604
740	0.07276	0.26332
741	0.10914	0.28049
742	0.10914	0.28049
743	0.08675	0.24901
744	0.07555	0.19749
745	0.05317	0.1431
746	0.05317	0.11162
747	0.06716	0.12021
748	0.07276	0.12021
749	0.05876	0.12021
750	0.05317	0.13166
751	0.04757	0.1059
752	0.04757	0.10303
753	0.04477	0.16028
754	0.05876	0.17459
755	0.05876	0.1431
756	0.06716	0.17173
757	0.05317	0.18031
758	0.05597	0.18031
759	0.03078	0.18604
760	0.04477	0.1889
761	0.04477	0.18031
762	0.06996	0.19176
763	0.06436	0.18031
764	0.06716	0.18031
765	0.06716	0.18031
766	0.06156	0.18604
767	0.05597	0.18031
768	0.06996	0.18604
769	0.07276	0.18031
770	0.07276	0.18604
771	0.07276	0.17745
772	0.07555	0.19176
773	0.07276	0.18318
774	0.07276	0.18318
775	0.04477	0.17745
776	0.04757	0.18031
777	0.05037	0.15455
778	0.05037	0.15455
779	0.08675	0.15742
780	0.08955	0.15742
781	0.08955	0.17459
782	0.08955	0.18031
783	0.07555	0.18604
784	0.07555	0.18604
785	0.08115	0.1889
786	0.09794	0.15742
787	0.09514	0.12879
788	0.09514	0.10876
789	0.09234	0.14883
790	0.06996	0.14597
791	0.05876	0.19176
792	0.06156	0.20893
793	0.06156	0.20893
794	0.06156	0.19462
795	0.07276	0.24901
796	0.06996	0.19749
797	0.06996	0.17745
798	0.08395	0.18604
799	0.07276	0.1889
800	0.06716	0.18604
801	0.07276	0.18318
802	0.07555	0.18318
803	0.07555	0.166
804	0.07555	0.166
805	0.06996	0.15455
806	0.06996	0.14883
807	0.05597	0.16886
808	0.05597	0.18604
809	0.05317	0.18604
810	0.05876	0.19176
811	0.06436	0.1889
812	0.07835	0.20321
813	0.07555	0.20321
814	0.08115	0.20035
815	0.08115	0.20035
816	0.06716	0.21752
817	0.06436	0.21752
818	0.06716	0.21752
819	0.06156	0.2118
820	0.06156	0.19749
821	0.06436	0.18318
822	0.06436	0.18318
823	0.06716	0.19749
824	0.06436	0.19749
825	0.05037	0.18318
826	0.05037	0.1889
827	0.07276	0.18604
828	0.07276	0.17745
829	0.08395	0.17745
830	0.08395	0.19749
831	0.06156	0.17459
832	0.05597	0.19462
833	0.06156	0.17745
834	0.04197	0.18318
835	0.05317	0.16886
836	0.06436	0.19749
837	0.05597	0.18318
838	0.04477	0.18318
839	0.05037	0.20893
840	0.05317	0.23183
841	0.06716	0.20607
842	0.07555	0.2118
843	0.07555	0.19462
844	0.07555	0.16314
845	0.05597	0.13738
846	0.05597	0.15455
847	0.05876	0.15455
848	0.06716	0.17745
849	0.09234	0.20321
850	0.09234	0.2118
851	0.08955	0.2118
852	0.08115	0.21466
853	0.08115	0.20321
854	0.08115	0.17745
855	0.08955	0.17745
856	0.10354	0.16028
857	0.10074	0.18031
858	0.10074	0.17745
859	0.09794	0.17745
860	0.08675	0.17745
861	0.08675	0.19749
862	0.09794	0.18031
863	0.09794	0.18318
864	0.08955	0.20321
865	0.08395	0.18318
866	0.06996	0.19749
867	0.06156	0.19749
868	0.06156	0.17745
869	0.06996	0.166
870	0.06996	0.15455
871	0.05317	0.15455
872	0.05876	0.15742
873	0.06996	0.16886
874	0.06996	0.18031
875	0.07276	0.19462
876	0.07276	0.19462
877	0.07276	0.20035
878	0.08115	0.20607
879	0.08395	0.20607
880	0.06996	0.2118
881	0.05876	0.20607
882	0.05317	0.19462
883	0.06156	0.1889
884	0.03918	0.18604
885	0.05037	0.18604
886	0.05037	0.18604
887	0.04477	0.20035
888	0.04477	0.1889
889	0.04477	0.21466
890	0.04757	0.20321
891	0.06436	0.17745
892	0.07555	0.17745
893	0.08115	0.20607
894	0.08115	0.20035
895	0.06996	0.2118
896	0.07276	0.2118
897	0.06436	0.19749
898	0.07276	0.166
899	0.08395	0.13452
900	0.08395	0.13452
901	0.05876	0.12307
902	0.06996	0.14024
903	0.05317	0.15455
904	0.01399	0.15455
905	0.00839	0.12021
906	0.02518	0.13452
907	0.02798	0.13452
908	0.03918	0.14883
909	0.05037	0.20321
910	0.06716	0.20321
911	0.05597	0.19749
912	0.04757	0.19749
913	0.04757	0.19462
914	0.02518	0.17745
915	0.01119	0.20893
916	0.01119	0.20893
917	0.01119	0.20321
918	0.04197	0.20321
919	0.06436	0.20035
920	0.06436	0.18318
921	0.05876	0.19749
922	0.06436	0.20321
923	0.06996	0.20321
924	0.06436	0.21466
925	0.06996	0.23183
926	0.06996	0.23756
927	0.07555	0.22325
928	0.06996	0.22611
929	0.08395	0.22038
930	0.06716	0.22038
931	0.07555	0.22611
932	0.06436	0.22038
933	0.08115	0.23756
934	0.06436	0.22325
935	0.06436	0.22611
936	0.05317	0.2118
937	0.04757	0.22897
938	0.03918	0.21752
939	0.03918	0.22897
940	0.03918	0.21752
941	0.03918	0.22038
942	0.04477	0.20893
943	0.05317	0.2118
944	0.04757	0.20321
945	0.05597	0.2118
946	0.06156	0.20035
947	0.04477	0.20321
948	0.05317	0.17173
949	0.05597	0.17745
950	0.05037	0.17745
951	0.05597	0.19749
952	0.05876	0.21466
953	0.03638	0.22038
954	0.05876	0.22325
955	0.06716	0.22038
956	0.05317	0.22897
957	0.07555	0.24328
958	0.07555	0.23469
959	0.07835	0.22038
960	0.07276	0.24328
961	0.06716	0.24328
962	0.05597	0.23469
963	0.06436	0.22897
964	0.06436	0.24328
965	0.06716	0.23183
966	0.07555	0.23183
967	0.07276	0.23469
968	0.08675	0.23469
969	0.07555	0.23469
970	0.06716	0.24901
971	0.06436	0.22325
972	0.07276	0.22611
973	0.06436	0.22611
974	0.06156	0.21752
975	0.06436	0.21752
976	0.06996	0.22611
977	0.05876	0.23183
978	0.07276	0.22611
979	0.07835	0.24328
980	0.07276	0.22897
981	0.06716	0.22325
982	0.07835	0.20607
983	0.06996	0.20607
984	0.06716	0.20607
985	0.07276	0.20607
986	0.06436	0.19462
987	0.05876	0.19462
988	0.06156	0.1889
989	0.08675	0.11162
990	0.10354	0.1059
991	0.10914	0.1059
992	0.10914	0.18031
993	0.08115	0.18604
994	0.05037	0.2118
995	0.05037	0.22611
996	0.05597	0.20607
997	0.07276	0.20035
998	0.07276	0.2118
999	0.07276	0.21466
1000	0.07276	0.21466
1001	0.07555	0.2118
1002	0.07555	0.2118
1003	0.08395	0.21466
1004	0.08395	0.20607
1005	0.07555	0.21466
1006	0.07835	0.20035
1007	0.07276	0.20893
1008	0.07276	0.22611
1009	0.07276	0.23469
1010	0.06996	0.23469
1011	0.05876	0.23469
1012	0.05317	0.22611
1013	0.05317	0.22038
1014	0.04477	0.20607
1015	0.05317	0.20607
1016	0.05597	0.21752
1017	0.05317	0.21752
1018	0.05317	0.22038
1019	0.06716	0.23183
1020	0.07555	0.23469
1021	0.06996	0.22325
1022	0.07276	0.24328
1023	0.07555	0.23756
1024	0.07555	0.22897
1025	0.06156	0.23183
1026	0.06156	0.23469
1027	0.07555	0.23756
1028	0.05876	0.23469
1029	0.05317	0.23469
1030	0.06436	0.23183
1031	0.06716	0.23183
1032	0.04757	0.22325
1033	0.06436	0.23183
1034	0.07276	0.23469
1035	0.06436	0.23469
1036	0.05317	0.22611
1037	0.05597	0.22325
1038	0.05876	0.22325
1039	0.04197	0.21752
1040	0.04757	0.21752
1041	0.06436	0.23183
1042	0.08115	0.2118
1043	0.07276	0.2118
1044	0.08115	0.22611
1045	0.07835	0.22611
1046	0.07276	0.2118
1047	0.05876	0.23469
1048	0.05317	0.1889
1049	0.04197	0.18031
1050	0.04197	0.21752
1051	0.04757	0.23469
1052	0.04757	0.23756
1053	0.05317	0.23469
1054	0.05876	0.23469
1055	0.05876	0.23183
1056	0.06436	0.22038
1057	0.06716	0.22038
1058	0.06716	0.22611
1059	0.07555	0.23183
1060	0.07276	0.23183
1061	0.07555	0.23183
1062	0.07555	0.23183
1063	0.07835	0.22897
1064	0.07835	0.22897
1065	0.07555	0.22611
1066	0.07276	0.22897
1067	0.06996	0.22897
1068	0.06436	0.23756
1069	0.05597	0.24901
1070	0.06156	0.25473
1071	0.05876	0.25473
1072	0.06156	0.24614
1073	0.07276	0.23469
1074	0.07276	0.23183
1075	0.06436	0.21752
1076	0.06156	0.21752
1077	0.04477	0.21466
1078	0.04477	0.20321
1079	0.04757	0.20321
1080	0.02798	0.22611
1081	0.04197	0.24614
1082	0.06716	0.26332
1083	0.06156	0.26332
1084	0.05597	0.25473
1085	0.06716	0.24901
1086	0.06156	0.24042
1087	0.06436	0.23756
1088	0.06156	0.23469
1089	0.06156	0.23469
1090	0.05597	0.23756
1091	0.05317	0.23756
1092	0.05317	0.23756
1093	0.05876	0.22897
1094	0.06436	0.23756
1095	0.06436	0.24901
1096	0.06436	0.24901
1097	0.06436	0.26045
1098	0.05597	0.26045
1099	0.04477	0.26045
1100	0.04477	0.24901
1101	0.05317	0.24328
1102	0.06716	0.23756
1103	0.06996	0.23756
1104	0.08115	0.23756
1105	0.07276	0.23756
1106	0.06156	0.23469
1107	0.05876	0.24328
1108	0.06996	0.23469
1109	0.06716	0.23756
1110	0.05876	0.23756
1111	0.05876	0.22611
1112	0.06156	0.22611
1113	0.06436	0.21752
1114	0.06996	0.22038
1115	0.06996	0.23183
1116	0.07555	0.23183
1117	0.06156	0.21752
1118	0.07835	0.22611
1119	0.06156	0.23183
1120	0.06156	0.22325
1121	0.05317	0.24328
1122	0.07276	0.24328
1123	0.05876	0.22897
1124	0.06436	0.24042
1125	0.07276	0.24614
1126	0.07835	0.23469
1127	0.06716	0.23469
1128	0.06156	0.23756
1129	0.05037	0.23756
1130	0.04477	0.22325
1131	0.04477	0.23183
1132	0.04477	0.23756
1133	0.04477	0.22897
1134	0.04757	0.22897
1135	0.05317	0.24901
1136	0.05317	0.22897
1137	0.06156	0.23469
1138	0.06996	0.26045
1139	0.07835	0.22897
1140	0.07835	0.22897
1141	0.07276	0.26045
1142	0.06436	0.26332
1143	0.05876	0.26618
1144	0.05597	0.2719
1145	0.07276	0.26332
1146	0.06156	0.25473
1147	0.06436	0.24328
1148	0.06436	0.24328
1149	0.06996	0.23469
1150	0.06996	0.23183
1151	0.07835	0.23756
1152	0.07835	0.24042
1153	0.08675	0.23469
1154	0.08115	0.24328
1155	0.06716	0.24042
1156	0.05317	0.24042
1157	0.05597	0.24901
1158	0.05317	0.24614
1159	0.05317	0.25473
1160	0.05317	0.25187
1161	0.05876	0.25187
1162	0.05876	0.23469
1163	0.06996	0.23756
1164	0.06716	0.22325
1165	0.07276	0.22325
1166	0.06436	0.22897
1167	0.06436	0.24042
1168	0.05876	0.25473
1169	0.05876	0.24614
1170	0.05037	0.23756
1171	0.02798	0.24901
1172	0.02518	0.22897
1173	0.02798	0.21752
1174	0.02798	0.22325
1175	0.05317	0.23756
1176	0.07276	0.22325
1177	0.08395	0.23756
1178	0.08395	0.23469
1179	0.08675	0.24042
1180	0.08675	0.25473
1181	0.07276	0.25759
1182	0.06156	0.26332
1183	0.06716	0.28335
1184	0.05876	0.26904
1185	0.05876	0.25473
1186	0.06996	0.26618
1187	0.08675	0.25759
1188	0.08395	0.24614
1189	0.08115	0.24614
1190	0.06716	0.25473
1191	0.05597	0.24614
1192	0.05037	0.24614
1193	0.05597	0.25187
1194	0.05597	0.26045
1195	0.06436	0.26618
1196	0.05597	0.25759
1197	0.06156	0.25759
1198	0.05037	0.25187
1199	0.06156	0.26045
1200	0.05876	0.25473
1201	0.06436	0.25759
1202	0.05597	0.26045
1203	0.06716	0.26618
1204	0.06156	0.25759
1205	0.06716	0.26618
1206	0.06716	0.26045
1207	0.06436	0.26045
1208	0.05597	0.26045
1209	0.05317	0.26332
1210	0.05317	0.26618
1211	0.06716	0.26618
1212	0.07835	0.26332
1213	0.08395	0.27763
1214	0.08955	0.25759
1215	0.07835	0.26904
1216	0.07276	0.28049
1217	0.07276	0.28049
1218	0.07276	0.2719
1219	0.06156	0.26332
1220	0.08115	0.25187
1221	0.07276	0.24901
1222	0.06156	0.23756
1223	0.07835	0.24901
1224	0.08395	0.26045
1225	0.07276	0.26618
1226	0.07276	0.26618
1227	0.08395	0.26618
1228	0.06716	0.26618
1229	0.06436	0.25473
1230	0.05597	0.25759
1231	0.05597	0.26045
1232	0.05597	0.26045
1233	0.05037	0.25473
1234	0.03918	0.24901
1235	0.01399	0.24901
1236	0.03078	0.26045
1237	0.03078	0.2719
1238	0.04197	0.26618
1239	0.05876	0.26618
1240	0.07555	0.25473
1241	0.07555	0.24328
1242	0.07276	0.23183
1243	0.05876	0.23183
1244	0.05876	0.23469
1245	0.05876	0.24328
1246	0.06996	0.24042
1247	0.07555	0.24614
1248	0.07555	0.25473
1249	0.07276	0.25759
1250	0.07835	0.2719
1251	0.07555	0.2719
1252	0.06716	0.26332
1253	0.07276	0.2719
1254	0.08955	0.25759
1255	0.08115	0.26618
1256	0.08395	0.26332
1257	0.07276	0.26618
1258	0.06156	0.24042
1259	0.05597	0.24614
1260	0.06716	0.24328
1261	0.06996	0.24328
1262	0.07276	0.24042
1263	0.06716	0.25473
1264	0.06716	0.25187
1265	0.06156	0.26618
1266	0.05597	0.26045
1267	0.05597	0.25759
1268	0.06156	0.25473
1269	0.07276	0.25187
1270	0.08115	0.25473
1271	0.08115	0.25187
1272	0.07276	0.25187
1273	0.07276	0.26045
1274	0.06156	0.26045
1275	0.05037	0.25759
1276	0.05597	0.26618
1277	0.05597	0.2719
1278	0.05597	0.2719
1279	0.05597	0.25759
1280	0.06716	0.25759
1281	0.06716	0.26618
1282	0.07276	0.26618
1283	0.07276	0.2719
1284	0.07835	0.2719
1285	0.07835	0.2719
1286	0.07835	0.26332
1287	0.07835	0.26904
1288	0.07835	0.27763
1289	0.07835	0.27763
1290	0.07276	0.26332
1291	0.07276	0.26618
1292	0.07555	0.26618
1293	0.07276	0.25759
1294	0.06436	0.26618
1295	0.06156	0.25759
1296	0.05597	0.26618
1297	0.05597	0.26332
1298	0.06156	0.26618
1299	0.06156	0.25187
1300	0.06436	0.25759
1301	0.06996	0.26045
1302	0.07555	0.24614
1303	0.06996	0.24042
1304	0.07555	0.25473
1305	0.07276	0.24901
1306	0.06996	0.25473
1307	0.06436	0.25187
1308	0.06996	0.26045
1309	0.07276	0.25187
1310	0.07555	0.2719
1311	0.07835	0.26332
1312	0.07835	0.28335
1313	0.06996	0.28335
1314	0.06156	0.27476
1315	0.05317	0.27476
1316	0.05317	0.27763
1317	0.06156	0.26904
1318	0.06156	0.27763
1319	0.05597	0.27476
1320	0.05597	0.27763
1321	0.06436	0.26332
1322	0.05597	0.26904
1323	0.05876	0.25759
1324	0.06996	0.24901
1325	0.06996	0.26618
1326	0.06436	0.27476
1327	0.06716	0.26904
1328	0.06156	0.28335
1329	0.06436	0.28335
1330	0.06156	0.26904
1331	0.06436	0.26332
1332	0.05876	0.26332
1333	0.05597	0.26045
1334	0.05597	0.26045
1335	0.06716	0.26045
1336	0.06436	0.25759
1337	0.06716	0.26618
1338	0.07555	0.26618
1339	0.07555	0.26332
1340	0.07276	0.26332
1341	0.07276	0.25759
1342	0.07555	0.25759
1343	0.07276	0.26618
1344	0.06996	0.26618
1345	0.05597	0.27476
1346	0.05876	0.27476
1347	0.05876	0.27476
1348	0.05597	0.28049
1349	0.06716	0.28049
1350	0.06716	0.27763
1351	0.06156	0.27476
1352	0.05876	0.28049
1353	0.05876	0.28908
1354	0.05876	0.28335
1355	0.06156	0.27476
1356	0.06996	0.27763
1357	0.06996	0.26332
1358	0.06996	0.25473
1359	0.06716	0.24614
1360	0.06716	0.24901
1361	0.05597	0.24901
1362	0.06436	0.26045
1363	0.05876	0.27763
1364	0.06156	0.28621
1365	0.06716	0.30052
1366	0.07835	0.30052
1367	0.08115	0.2948
1368	0.08115	0.28049
1369	0.08115	0.2719
1370	0.08395	0.26618
1371	0.08115	0.26332
1372	0.07835	0.26045
1373	0.08955	0.26045
1374	0.09794	0.24614
1375	0.08955	0.25187
1376	0.08395	0.2719
1377	0.08675	0.30052
1378	0.06716	0.31197
1379	0.06716	0.31197
1380	0.08115	0.30339
1381	0.08395	0.30625
1382	0.08395	0.29194
1383	0.08395	0.28335
1384	0.07835	0.27476
1385	0.07276	0.27476
1386	0.07555	0.2719
1387	0.06156	0.28335
1388	0.05597	0.2948
1389	0.05037	0.28621
1390	0.06156	0.28335
1391	0.06156	0.28908
1392	0.07276	0.26904
1393	0.06156	0.25759
1394	0.06716	0.25759
1395	0.06716	0.26332
1396	0.06156	0.26332
1397	0.05597	0.28049
1398	0.06436	0.28049
1399	0.06436	0.2719
1400	0.04477	0.26904
1401	0.04757	0.2719
1402	0.04757	0.2719
1403	0.04757	0.27476
1404	0.04757	0.27476
1405	0.05317	0.27476
1406	0.04757	0.28049
1407	0.05037	0.26904
1408	0.05037	0.2719
1409	0.05876	0.26904
1410	0.06436	0.27476
1411	0.06436	0.27476
1412	0.05876	0.28049
1413	0.05876	0.28908
1414	0.06156	0.29766
1415	0.06436	0.29766
1416	0.08115	0.27763
1417	0.08115	0.27763
1418	0.07555	0.2719
1419	0.08395	0.25759
1420	0.07555	0.27763
1421	0.07555	0.28049
1422	0.08675	0.28049
1423	0.08675	0.28049
1424	0.08115	0.28049
1425	0.08395	0.28335
1426	0.07555	0.28335
1427	0.06996	0.28621
1428	0.06996	0.2948
1429	0.07276	0.2948
1430	0.06996	0.27476
1431	0.07276	0.27476
1432	0.07276	0.26045
1433	0.06716	0.2719
1434	0.06996	0.2719
1435	0.06716	0.28908
1436	0.05317	0.27763
1437	0.05317	0.28908
1438	0.05037	0.27476
1439	0.05037	0.28049
1440	0.05317	0.28335
1441	0.06436	0.28335
1442	0.07276	0.27763
1443	0.07276	0.27476
1444	0.08115	0.26904
1445	0.06436	0.26332
1446	0.04197	0.26332
1447	0.03078	0.26904
1448	0.02239	0.2719
1449	0.02239	0.25759
1450	0.04477	0.25759
1451	0.06716	0.24042
1452	0.06716	0.24042
1453	0.08115	0.24042
1454	0.06716	0.25759
1455	0.06156	0.2719
1456	0.05597	0.25759
1457	0.07276	0.25759
1458	0.06996	0.28049
1459	0.08115	0.27476
1460	0.09234	0.28335
1461	0.09234	0.28335
1462	0.09234	0.28335
1463	0.09234	0.28908
1464	0.09234	0.28335
1465	0.08115	0.26904
1466	0.07276	0.26904
1467	0.06436	0.26904
1468	0.06156	0.27763
1469	0.05037	0.27763
1470	0.05876	0.28335
1471	0.06716	0.27476
1472	0.05876	0.27763
1473	0.04477	0.26045
1474	0.04757	0.25187
1475	0.04757	0.25759
1476	0.03358	0.27476
1477	0.03358	0.27476
1478	0.03358	0.28049
1479	0.03638	0.30625
1480	0.03638	0.29194
1481	0.05876	0.28049
1482	0.05876	0.28621
1483	0.08115	0.29194
1484	0.10914	0.28621
1485	0.10074	0.29766
1486	0.08395	0.30625
1487	0.08675	0.28908
1488	0.08115	0.30052
1489	0.08115	0.28621
1490	0.07555	0.28621
1491	0.08675	0.30052
1492	0.08675	0.30911
1493	0.05876	0.2948
1494	0.05037	0.2948
1495	0.05037	0.26045
1496	0.05037	0.24614
1497	0.05876	0.24614
1498	0.06716	0.26618
1499	0.07555	0.26904
1500	0.07555	0.28335
1501	0.06436	0.26332
1502	0.05037	0.26045
1503	0.05597	0.26045
1504	0.05317	0.2719
1505	0.05597	0.26332
1506	0.05597	0.26332
1507	0.06436	0.26332
1508	0.05317	0.26332
1509	0.05876	0.25473
1510	0.06436	0.26904
1511	0.07555	0.26904
1512	0.05597	0.2948
1513	0.07555	0.26904
1514	0.10634	0.29766
1515	0.07835	0.26332
1516	0.10354	0.28335
1517	0.15111	0.28335
1518	0.10074	0.29766
1519	0.08115	0.30052
1520	0.10354	0.30052
1521	0.06716	0.30625
1522	0.05317	0.29194
1523	0.06436	0.29194
1524	0.04757	0.2948
1525	0.04757	0.28335
1526	0.06436	0.26332
1527	0.07555	0.28335
1528	0.09234	0.28049
1529	0.09234	0.28621
1530	0.08395	0.29766
1531	0.07835	0.30625
1532	0.07835	0.30052
1533	0.05876	0.30052
1534	0.06156	0.29766
1535	0.06156	0.29766
1536	0.05876	0.30339
1537	0.05876	0.30339
1538	0.06436	0.30339
1539	0.05597	0.30339
1540	0.06156	0.30625
1541	0.06996	0.30052
1542	0.06716	0.30052
1543	0.07276	0.28621
1544	0.07276	0.28621
1545	0.06996	0.28621
1546	0.06996	0.28621
1547	0.06156	0.30052
1548	0.05876	0.30052
1549	0.06716	0.30625
1550	0.06716	0.30625
1551	0.06156	0.30911
1552	0.06436	0.32342
1553	0.06436	0.32342
1554	0.05876	0.32915
1555	0.06436	0.31484
1556	0.06716	0.31484
1557	0.06156	0.31484
1558	0.06436	0.32056
1559	0.06996	0.3177
1560	0.05876	0.3177
1561	0.05597	0.30625
1562	0.06996	0.2948
1563	0.06996	0.2948
1564	0.05597	0.28908
1565	0.06996	0.27476
1566	0.05317	0.28621
1567	0.04757	0.30625
1568	0.04757	0.29766
1569	0.06156	0.32628
1570	0.05876	0.32628
1571	0.06716	0.30339
1572	0.07555	0.27763
1573	0.06716	0.25759
1574	0.05597	0.25759
1575	0.05876	0.27763
1576	0.05317	0.2948
1577	0.04477	0.28908
1578	0.05876	0.30339
1579	0.05876	0.2948
1580	0.05037	0.26904
1581	0.04477	0.26904
1582	0.04757	0.28908
1583	0.04757	0.27763
1584	0.04477	0.28621
1585	0.05876	0.28621
1586	0.06436	0.28621
1587	0.07835	0.3177
1588	0.08675	0.32915
1589	0.10914	0.32056
1590	0.10914	0.33487
1591	0.09794	0.33487
1592	0.06716	0.31484
1593	0.07276	0.3177
1594	0.05876	0.33487
1595	0.06156	0.32342
1596	0.05597	0.29766
1597	0.07555	0.29766
1598	0.06436	0.32056
1599	0.07555	0.30052
1600	0.06156	0.30339
1601	0.05597	0.30339
1602	0.03638	0.27476
1603	0.02798	0.27476
1604	0.01679	0.30625
1605	0.03358	0.30625
1606	0.03358	0.31484
1607	0.02798	0.31484
1608	0.03078	0.30911
1609	0.02798	0.30052
1610	0.02518	0.30052
1611	0.03918	0.28908
1612	0.03918	0.28908
1613	0.04477	0.28049
1614	0.05876	0.2948
1615	0.06996	0.29194
1616	0.07276	0.30625
1617	0.07555	0.30625
1618	0.07555	0.31197
1619	0.06996	0.31197
1620	0.06996	0.30339
1621	0.05876	0.30052
1622	0.05037	0.29766
1623	0.04757	0.30052
1624	0.05037	0.30339
1625	0.04197	0.29766
1626	0.04757	0.3177
1627	0.03918	0.31484
1628	0.04757	0.32342
1629	0.05037	0.30911
1630	0.05317	0.30911
1631	0.05037	0.30911
1632	0.05876	0.30911
1633	0.05597	0.29766
1634	0.05597	0.30911
1635	0.05876	0.31197
1636	0.05597	0.31197
1637	0.06156	0.26904
1638	0.08115	0.2948
1639	0.07276	0.30625
1640	0.06436	0.35491
1641	0.08115	0.35777
1642	0.05597	0.35777
1643	0.05597	0.34059
1644	0.05597	0.3177
1645	0.07276	0.30911
1646	0.06996	0.3177
1647	0.06996	0.31484
1648	0.06716	0.31484
1649	0.07555	0.32342
1650	0.06716	0.32342
1651	0.06716	0.32342
1652	0.06716	0.36063
1653	0.07555	0.36349
1654	0.06156	0.36063
1655	0.06716	0.37494
1656	0.05037	0.33201
1657	0.05037	0.32056
1658	0.03918	0.33201
1659	0.04757	0.34059
1660	0.03918	0.31484
1661	0.04757	0.30625
1662	0.05037	0.33487
1663	0.05597	0.32056
1664	0.05597	0.3177
1665	0.05876	0.32056
1666	0.06156	0.32056
1667	0.06436	0.31484
1668	0.07276	0.31484
1669	0.07276	0.30911
1670	0.06436	0.30911
1671	0.06716	0.30911
1672	0.05597	0.30052
1673	0.04757	0.30339
1674	0.04757	0.3177
1675	0.06436	0.3177
1676	0.06996	0.30911
1677	0.06436	0.32915
1678	0.08955	0.32915
1679	0.08395	0.3177
1680	0.06716	0.30911
1681	0.05037	0.32056
1682	0.06436	0.31484
1683	0.06436	0.33773
1684	0.06436	0.34632
1685	0.06996	0.34059
1686	0.07555	0.3177
1687	0.08115	0.33487
1688	0.08955	0.3177
1689	0.08115	0.29766
1690	0.09234	0.30625
1691	0.08395	0.30625
1692	0.07555	0.30625
1693	0.05597	0.30052
1694	0.06716	0.29766
1695	0.05876	0.30911
1696	0.05876	0.31484
1697	0.05597	0.32342
1698	0.05597	0.33487
1699	0.04197	0.33487
1700	0.03078	0.32056
1701	0.03078	0.33487
1702	0.03638	0.32342
1703	0.05037	0.31484
1704	0.06436	0.32628
1705	0.07555	0.33201
1706	0.06996	0.33201
1707	0.08115	0.34632
1708	0.08115	0.34632
1709	0.08395	0.34059
1710	0.06716	0.32056
1711	0.06996	0.32915
1712	0.06996	0.3177
1713	0.06996	0.32915
1714	0.07276	0.32628
1715	0.06996	0.33201
1716	0.07276	0.33487
1717	0.07555	0.32915
1718	0.09234	0.32056
1719	0.10074	0.31484
1720	0.10074	0.31484
1721	0.10074	0.31197
1722	0.07835	0.30911
1723	0.04757	0.31197
1724	0.03918	0.30339
1725	0.05597	0.30339
1726	0.05876	0.30339
1727	0.06996	0.28908
1728	0.06996	0.2948
1729	0.06436	0.28621
1730	0.05597	0.28335
1731	0.05317	0.30339
1732	0.04757	0.3177
1733	0.05597	0.30052
1734	0.07835	0.30911
1735	0.07835	0.32342
1736	0.07276	0.31197
1737	0.07276	0.31484
1738	0.06716	0.32915
1739	0.06716	0.31484
1740	0.07276	0.30911
1741	0.08115	0.32915
1742	0.08115	0.32915
1743	0.06996	0.34059
1744	0.06996	0.34059
1745	0.05317	0.33201
1746	0.05597	0.34059
1747	0.05037	0.34059
1748	0.05317	0.33773
1749	0.05037	0.33201
1750	0.06716	0.34918
1751	0.05876	0.35204
1752	0.05876	0.35204
1753	0.06156	0.35204
1754	0.06436	0.35204
1755	0.06436	0.34632
1756	0.07276	0.33773
1757	0.08115	0.33487
1758	0.08115	0.32915
1759	0.08115	0.32915
1760	0.07555	0.33201
1761	0.07276	0.33201
1762	0.06996	0.33773
1763	0.07276	0.33773
1764	0.07276	0.33201
1765	0.07555	0.33201
1766	0.07276	0.33487
1767	0.07835	0.31484
1768	0.06996	0.33201
1769	0.07276	0.33487
1770	0.07276	0.32915
1771	0.07276	0.34059
1772	0.06716	0.34059
1773	0.07276	0.33201
1774	0.07276	0.32915
1775	0.07555	0.32915
1776	0.07835	0.31484
1777	0.07835	0.32628
1778	0.06716	0.32915
1779	0.05876	0.32628
1780	0.05876	0.32915
1781	0.05317	0.32915
1782	0.06156	0.32056
1783	0.06156	0.32628
1784	0.05876	0.32628
1785	0.05876	0.33201
1786	0.06156	0.32628
1787	0.06436	0.32628
1788	0.07276	0.32628
1789	0.07276	0.32628
1790	0.07276	0.32056
1791	0.09234	0.32628
1792	0.09514	0.33773
1793	0.08955	0.32342
1794	0.08395	0.32342
1795	0.05317	0.34346
1796	0.05317	0.33201
1797	0.03358	0.31484
1798	0.01959	0.33201
1799	0.04197	0.31484
1800	0.06436	0.30052
1801	0.0056	0.28908
1802	0.02798	0.28621
1803	0.03638	0.28621
1804	-0.12033	0.30625
1805	-0.12033	0.30625
1806	0.05597	0.31484
1807	-0.08675	0.30625
1808	-0.03638	0.27763
1809	0.11753	0.27763
1810	0.09794	0.29766
1811	0.08115	0.31197
1812	0.08115	0.31484
1813	0.07835	0.32628
1814	0.06156	0.3177
1815	0.04757	0.3177
1816	0.05876	0.32342
1817	0.06716	0.33487
1818	0.05317	0.35204
1819	0.06716	0.35204
1820	0.07276	0.34059
1821	0.07835	0.32056
1822	0.08675	0.30625
1823	0.08955	0.28908
1824	0.09234	0.2948
1825	0.09234	0.31484
1826	0.08955	0.3177
1827	0.08115	0.34059
1828	0.10354	0.33773
1829	0.08955	0.33201
1830	0.08115	0.31484
1831	0.08675	0.32056
1832	0.08675	0.32056
1833	0.06716	0.32915
1834	0.07276	0.32915
1835	0.08955	0.33773
1836	0.06996	0.35204
1837	0.07835	0.35777
1838	0.10354	0.33773
1839	0.08395	0.33773
1840	0.07276	0.34059
1841	0.07276	0.32915
1842	0.07276	0.32915
1843	0.07276	0.34632
1844	0.07276	0.35491
1845	0.07555	0.36063
1846	0.05876	0.36063
1847	0.05597	0.34632
1848	0.01399	0.32056
1849	0.03918	0.30911
1850	0.03638	0.30911
1851	0.07835	0.32056
1852	0.07276	0.33487
1853	0.08675	0.33201
1854	0.08675	0.33201
1855	0.08955	0.33487
1856	0.08395	0.32628
1857	0.09794	0.32628
1858	0.09234	0.34059
1859	0.08675	0.34059
1860	0.08955	0.34346
1861	0.08395	0.34632
1862	0.08115	0.33201
1863	0.08115	0.32056
1864	0.09514	0.31484
1865	0.08955	0.3177
1866	0.08955	0.31484
1867	0.08675	0.3177
1868	0.07555	0.32342
1869	0.07555	0.32056
1870	0.06996	0.32915
1871	0.06996	0.33201
1872	0.05876	0.33201
1873	0.05597	0.33201
1874	0.05597	0.33201
1875	0.06156	0.33201
1876	0.07276	0.32628
1877	0.08115	0.32628
1878	0.08955	0.32915
1879	0.08955	0.32915
1880	0.08395	0.34632
1881	0.08955	0.35204
1882	0.08395	0.34918
1883	0.07276	0.34918
1884	0.07835	0.34632
1885	0.08395	0.33487
1886	0.07276	0.32628
1887	0.07835	0.33487
1888	0.08955	0.33201
1889	0.07835	0.33201
1890	0.06996	0.34059
1891	0.07555	0.33201
1892	0.07276	0.32056
1893	0.06716	0.31484
1894	0.06716	0.30911
1895	0.07276	0.30911
1896	0.06716	0.31484
1897	0.07835	0.32056
1898	0.09514	0.32915
1899	0.09514	0.32915
1900	0.08395	0.33487
1901	0.08115	0.33487
1902	0.06436	0.32915
1903	0.06436	0.33487
1904	0.07555	0.34632
1905	0.07835	0.34632
1906	0.07835	0.34059
1907	0.08675	0.34632
1908	0.08395	0.34632
1909	0.08115	0.34059
1910	0.07835	0.33201
1911	0.07835	0.35777
1912	0.07555	0.33487
1913	0.07835	0.33201
1914	0.08395	0.33487
1915	0.08115	0.33201
1916	0.08675	0.33201
1917	0.09514	0.34346
1918	0.08675	0.35204
1919	0.08675	0.34918
1920	0.08675	0.34918
1921	0.07835	0.33773
1922	0.07835	0.34059
1923	0.06996	0.34059
1924	0.07555	0.33773
1925	0.08675	0.35491
1926	0.07835	0.35491
1927	0.06716	0.35204
1928	0.06716	0.34632
1929	0.06436	0.34632
1930	0.06436	0.34632
1931	0.06156	0.34918
1932	0.06716	0.34918
1933	0.06716	0.34632
1934	0.06996	0.33773
1935	0.06716	0.34059
1936	0.06996	0.33201
1937	0.06996	0.33773
1938	0.07276	0.34346
1939	0.07555	0.34632
1940	0.07276	0.33773
1941	0.07555	0.34346
1942	0.06996	0.34346
1943	0.06436	0.35204
1944	0.06436	0.35204
1945	0.06996	0.35491
1946	0.06716	0.35777
1947	0.07555	0.34918
1948	0.08115	0.34632
1949	0.08395	0.34918
1950	0.08675	0.34346
1951	0.09234	0.33773
1952	0.09234	0.34059
1953	0.08675	0.33773
1954	0.07835	0.33487
1955	0.07276	0.32628
1956	0.06716	0.34059
1957	0.06716	0.32915
1958	0.07276	0.33487
1959	0.06716	0.33487
1960	0.08395	0.34632
1961	0.08395	0.34059
1962	0.07276	0.34346
1963	0.07555	0.33773
1964	0.08955	0.35204
1965	0.08115	0.33773
1966	0.08115	0.34346
1967	0.08675	0.35204
1968	0.07276	0.35204
1969	0.06156	0.35204
1970	0.06716	0.37494
1971	0.07276	0.37208
1972	0.07555	0.37208
1973	0.07555	0.35204
1974	0.06996	0.34632
1975	0.06436	0.33487
1976	0.07276	0.32628
1977	0.06716	0.32628
1978	0.08395	0.33201
1979	0.09514	0.34059
1980	0.09234	0.35204
1981	0.08395	0.35204
1982	0.09514	0.34346
1983	0.08675	0.34632
1984	0.07555	0.34059
1985	0.07276	0.34059
1986	0.07276	0.31484
1987	0.07276	0.31484
1988	0.07276	0.34059
1989	0.07555	0.33487
1990	0.07835	0.32628
1991	0.08395	0.34346
1992	0.08955	0.33773
1993	0.08675	0.33773
1994	0.08115	0.33773
1995	0.07835	0.34632
[truncated: 29,154 more rows]
