# Supplementary material for: Experimental study on the failure process and modes of loess spoil slope induced by rainfall and engineering disturbance
Source: PLoS One. 2024 Jul 18;19(7):e0305871. doi: 10.1371/journal.pone.0305871 (PMC11257394; doi:10.1371/journal.pone.0305871)
Supplement: S1 Data — (ZIP) [file pone.0305871.s001.zip › Data-The values used to build graphs/Figure 13 (b) S2.xlsx]

## Sheet: Sheet1
		Soil2 Pore Pressure and time
time[s]	AI1-01 [Pa]	AI1-02 [Pa]	AI1-03 [Pa]	AI1-04 [Pa]
Max	5145.07373 [@20858]	2481.93774 [@20851]	3910.06519 [@20840]	4041.19531 [@20828]
Min	-7212.16309 [@20801]	-66.75721 [@9332]	-14.30512 [@322]	-42.91535 [@20802]
0	-14.3051	-14.3051	-4.76837	-11.9209		Rainfall inrensity and time
1	-2.38419	2.38419	-4.76837	0		time[s]	Rainfall[mm]
2	11.9209	-2.38419	9.53674	11.9209		0	0
3	4.76837	2.38419	0	2.38419		499	0
4	2.38419	-2.38419	4.76837	7.15256		500	272
5	-2.38419	-2.38419	4.76837	0		16999	272
6	2.38419	-2.38419	7.15256	0		17000	0
7	2.38419	-4.76837	7.15256	7.15256		17779	0
8	-4.76837	2.38419	0	0		17780	272
9	-7.15256	2.38419	-4.76837	2.38419		20780	272
10	0	2.38419	-4.76837	4.76837		20781	0
11	9.53674	4.76837	-9.53674	7.15256
12	2.38419	4.76837	2.38419	-4.76837
13	0	9.53674	-4.76837	-2.38419
14	7.15256	7.15256	-4.76837	-7.15256
15	2.38419	7.15256	-7.15256	-9.53674
16	2.38419	4.76837	-4.76837	-4.76837
17	0	4.76837	-9.53674	0
18	2.38419	0	-4.76837	-4.76837
19	2.38419	2.38419	2.38419	2.38419
20	4.76837	2.38419	0	7.15256
21	4.76837	2.38419	2.38419	7.15256				11128	PP2
22	7.15256	2.38419	0	7.15256				12267	PP1
23	4.76837	11.9209	2.38419	4.76837				16253	PP3
24	7.15256	9.53674	4.76837	4.76837				17001	PP4		20800
25	2.38419	9.53674	2.38419	11.9209
26	7.15256	7.15256	2.38419	16.6893
27	0	14.3051	4.76837	9.53674
28	11.9209	9.53674	-4.76837	11.9209
29	4.76837	4.76837	-9.53674	4.76837
30	4.76837	2.38419	-2.38419	0
31	0	2.38419	-9.53674	-2.38419
32	0	0	-9.53674	-2.38419
33	0	0	2.38419	0
34	-4.76837	4.76837	0	0
35	-4.76837	2.38419	2.38419	0
36	-4.76837	7.15256	2.38419	7.15256
37	2.38419	4.76837	2.38419	2.38419
38	2.38419	0	2.38419	-2.38419
39	2.38419	0	-2.38419	-2.38419
40	2.38419	0	-4.76837	-2.38419
41	2.38419	-4.76837	-2.38419	2.38419
42	-4.76837	0	-2.38419	7.15256
43	-4.76837	0	-9.53674	7.15256
44	2.38419	2.38419	2.38419	2.38419
45	2.38419	2.38419	0	2.38419
46	2.38419	7.15256	4.76837	-2.38419
47	9.53674	4.76837	0	-4.76837
48	2.38419	4.76837	2.38419	-4.76837
49	0	4.76837	0	0
50	4.76837	11.9209	0	7.15256
51	4.76837	7.15256	0	7.15256
52	2.38419	7.15256	2.38419	4.76837
53	4.76837	16.6893	2.38419	7.15256
54	2.38419	7.15256	4.76837	0
55	0	2.38419	2.38419	0
56	2.38419	2.38419	0	0
57	-2.38419	0	4.76837	7.15256
58	-2.38419	2.38419	2.38419	0
59	-4.76837	-4.76837	2.38419	0
60	-2.38419	-4.76837	0	2.38419
61	-7.15256	2.38419	2.38419	2.38419
62	-4.76837	2.38419	0	2.38419
63	-7.15256	2.38419	0	7.15256
64	-2.38419	2.38419	4.76837	11.9209
65	-4.76837	2.38419	4.76837	11.9209
66	0	4.76837	2.38419	11.9209
67	2.38419	4.76837	0	4.76837
68	2.38419	4.76837	0	7.15256
69	0	4.76837	-2.38419	0
70	-4.76837	4.76837	-2.38419	0
71	2.38419	2.38419	-4.76837	0
72	7.15256	2.38419	0	4.76837
73	0	2.38419	0	4.76837
74	2.38419	2.38419	0	4.76837
75	0	4.76837	0	7.15256
76	2.38419	7.15256	0	0
77	-4.76837	7.15256	0	0
78	0	9.53674	-4.76837	0
79	2.38419	9.53674	2.38419	4.76837
80	2.38419	7.15256	0	4.76837
81	0	2.38419	-4.76837	7.15256
82	0	0	-4.76837	0
83	0	-2.38419	0	0
84	0	-4.76837	2.38419	0
85	2.38419	2.38419	-2.38419	0
86	2.38419	2.38419	2.38419	0
87	2.38419	0	-2.38419	0
88	2.38419	0	-9.53674	7.15256
89	-4.76837	2.38419	-7.15256	7.15256
90	-2.38419	2.38419	-2.38419	4.76837
91	2.38419	2.38419	-2.38419	11.9209
92	0	0	-2.38419	7.15256
93	0	2.38419	0	2.38419
94	0	2.38419	2.38419	7.15256
95	0	2.38419	2.38419	2.38419
96	-4.76837	2.38419	-9.53674	-2.38419
97	2.38419	2.38419	-2.38419	-2.38419
98	-4.76837	4.76837	-2.38419	2.38419
99	2.38419	0	2.38419	2.38419
100	-2.38419	2.38419	2.38419	2.38419
101	2.38419	0	2.38419	2.38419
102	0	0	2.38419	0
103	4.76837	0	2.38419	0
104	2.38419	2.38419	-4.76837	0
105	7.15256	4.76837	-4.76837	2.38419
106	4.76837	4.76837	2.38419	7.15256
107	4.76837	9.53674	0	4.76837
108	2.38419	7.15256	2.38419	11.9209
109	2.38419	9.53674	7.15256	11.9209
110	0	7.15256	7.15256	2.38419
111	2.38419	7.15256	4.76837	0
112	0	4.76837	7.15256	-9.53674
113	0	4.76837	2.38419	-9.53674
114	2.38419	2.38419	4.76837	-2.38419
115	2.38419	2.38419	0	2.38419
116	0	0	0	2.38419
117	0	0	0	0
118	0	0	2.38419	2.38419
119	0	0	0	0
120	-4.76837	2.38419	2.38419	11.9209
121	2.38419	0	4.76837	4.76837
122	2.38419	0	4.76837	11.9209
123	2.38419	-4.76837	4.76837	11.9209
124	-4.76837	2.38419	0	11.9209
125	2.38419	0	0	11.9209
126	2.38419	2.38419	-4.76837	9.53674
127	2.38419	0	-4.76837	11.9209
128	4.76837	0	-4.76837	9.53674
129	4.76837	2.38419	-4.76837	11.9209
130	2.38419	-2.38419	-4.76837	7.15256
131	4.76837	-4.76837	0	2.38419
132	2.38419	-2.38419	-2.38419	2.38419
133	2.38419	-4.76837	2.38419	2.38419
134	2.38419	-4.76837	2.38419	0
135	4.76837	0	2.38419	0
136	9.53674	4.76837	2.38419	7.15256
137	11.9209	7.15256	7.15256	11.9209
138	9.53674	7.15256	4.76837	4.76837
139	11.9209	9.53674	2.38419	0
140	4.76837	7.15256	2.38419	0
141	2.38419	7.15256	0	0
142	2.38419	4.76837	2.38419	2.38419
143	2.38419	2.38419	2.38419	0
144	0	0	7.15256	0
145	0	0	7.15256	0
146	-4.76837	0	9.53674	0
147	2.38419	0	2.38419	0
148	-4.76837	0	0	2.38419
149	-4.76837	2.38419	0	7.15256
150	0	2.38419	0	2.38419
151	2.38419	-4.76837	-4.76837	0
152	7.15256	2.38419	-2.38419	0
153	7.15256	2.38419	-9.53674	0
154	7.15256	2.38419	-9.53674	0
155	2.38419	2.38419	-9.53674	7.15256
156	2.38419	2.38419	-2.38419	4.76837
157	4.76837	2.38419	-4.76837	11.9209
158	7.15256	0	0	4.76837
159	7.15256	-4.76837	0	4.76837
160	7.15256	-9.53674	2.38419	4.76837
161	7.15256	-2.38419	4.76837	7.15256
162	4.76837	-9.53674	4.76837	2.38419
163	4.76837	-7.15256	0	0
164	2.38419	-9.53674	2.38419	0
165	4.76837	-9.53674	2.38419	0
166	2.38419	-9.53674	-4.76837	-2.38419
167	4.76837	-2.38419	-4.76837	2.38419
168	2.38419	0	2.38419	0
169	2.38419	0	0	2.38419
170	2.38419	4.76837	0	2.38419
171	7.15256	2.38419	0	0
172	7.15256	0	0	2.38419
173	11.9209	0	0	0
174	14.3051	2.38419	2.38419	2.38419
175	11.9209	-4.76837	2.38419	2.38419
176	9.53674	0	4.76837	0
177	11.9209	4.76837	0	2.38419
178	9.53674	2.38419	2.38419	2.38419
179	7.15256	-4.76837	-9.53674	2.38419
180	7.15256	0	-2.38419	0
181	9.53674	0	-9.53674	7.15256
182	7.15256	2.38419	-2.38419	11.9209
183	7.15256	2.38419	2.38419	11.9209
184	4.76837	2.38419	4.76837	7.15256
185	4.76837	0	2.38419	7.15256
186	2.38419	-4.76837	7.15256	0
187	4.76837	2.38419	4.76837	0
188	7.15256	2.38419	2.38419	0
189	7.15256	2.38419	-2.38419	0
190	0	2.38419	0	-2.38419
191	-4.76837	2.38419	0	-2.38419
192	-7.15256	2.38419	2.38419	2.38419
193	-7.15256	0	4.76837	0
194	-2.38419	0	4.76837	0
195	2.38419	2.38419	7.15256	0
196	0	4.76837	4.76837	7.15256
197	0	4.76837	0	7.15256
198	2.38419	2.38419	2.38419	2.38419
199	2.38419	4.76837	-9.53674	0
200	-4.76837	0	-9.53674	11.9209
201	0	-4.76837	-2.38419	0
202	4.76837	0	-2.38419	2.38419
203	7.15256	2.38419	2.38419	7.15256
204	2.38419	2.38419	2.38419	7.15256
205	0	7.15256	2.38419	-2.38419
206	0	7.15256	2.38419	7.15256
207	0	4.76837	2.38419	0
208	0	0	2.38419	7.15256
209	4.76837	0	-9.53674	4.76837
210	7.15256	0	-2.38419	4.76837
211	4.76837	2.38419	-2.38419	7.15256
212	0	2.38419	-4.76837	0
213	2.38419	9.53674	-4.76837	2.38419
214	2.38419	11.9209	2.38419	0
215	2.38419	9.53674	2.38419	0
216	2.38419	9.53674	2.38419	-4.76837
217	2.38419	2.38419	2.38419	-2.38419
218	2.38419	2.38419	-4.76837	-2.38419
219	4.76837	-4.76837	-2.38419	0
220	4.76837	-4.76837	-4.76837	2.38419
221	9.53674	2.38419	-4.76837	2.38419
222	9.53674	2.38419	-4.76837	2.38419
223	11.9209	2.38419	0	-2.38419
224	9.53674	2.38419	4.76837	-2.38419
225	11.9209	7.15256	9.53674	-4.76837
226	7.15256	4.76837	11.9209	2.38419
227	2.38419	4.76837	9.53674	2.38419
228	2.38419	4.76837	9.53674	0
229	2.38419	2.38419	7.15256	0
230	2.38419	-2.38419	7.15256	0
231	4.76837	-2.38419	0	0
232	4.76837	-2.38419	-4.76837	0
233	7.15256	0	-2.38419	2.38419
234	2.38419	2.38419	2.38419	-2.38419
235	2.38419	4.76837	0	7.15256
236	2.38419	2.38419	7.15256	2.38419
237	4.76837	2.38419	11.9209	2.38419
238	9.53674	2.38419	11.9209	0
239	11.9209	2.38419	9.53674	7.15256
240	11.9209	-2.38419	9.53674	0
241	11.9209	-2.38419	7.15256	4.76837
242	9.53674	-2.38419	7.15256	2.38419
243	9.53674	-2.38419	4.76837	0
244	9.53674	0	2.38419	2.38419
245	11.9209	7.15256	2.38419	2.38419
246	11.9209	9.53674	2.38419	2.38419
247	9.53674	11.9209	2.38419	0
248	2.38419	11.9209	0	7.15256
249	2.38419	11.9209	0	2.38419
250	4.76837	9.53674	2.38419	2.38419
251	7.15256	11.9209	2.38419	-4.76837
252	11.9209	7.15256	2.38419	-4.76837
253	14.3051	7.15256	2.38419	-7.15256
254	11.9209	4.76837	0	-7.15256
255	4.76837	0	4.76837	-9.53674
256	7.15256	0	7.15256	-2.38419
257	7.15256	0	2.38419	-4.76837
258	4.76837	4.76837	2.38419	-2.38419
259	7.15256	11.9209	9.53674	2.38419
260	7.15256	11.9209	2.38419	7.15256
261	2.38419	14.3051	-2.38419	2.38419
262	0	14.3051	-2.38419	0
263	0	7.15256	-2.38419	-2.38419
264	0	2.38419	-7.15256	0
265	2.38419	4.76837	-2.38419	-2.38419
266	2.38419	4.76837	0	0
267	4.76837	2.38419	4.76837	7.15256
268	2.38419	2.38419	0	7.15256
269	0	0	0	0
270	-4.76837	2.38419	2.38419	-4.76837
271	2.38419	-4.76837	0	-7.15256
272	2.38419	2.38419	-4.76837	-7.15256
273	2.38419	2.38419	-4.76837	-4.76837
274	2.38419	2.38419	-4.76837	-4.76837
275	4.76837	-4.76837	-4.76837	0
276	7.15256	-4.76837	-4.76837	0
277	14.3051	-4.76837	-4.76837	-4.76837
278	14.3051	-2.38419	0	-4.76837
279	14.3051	-4.76837	0	0
280	9.53674	2.38419	2.38419	-7.15256
281	14.3051	2.38419	0	-4.76837
282	7.15256	2.38419	4.76837	-4.76837
283	2.38419	2.38419	2.38419	-4.76837
284	4.76837	0	4.76837	-9.53674
285	2.38419	0	2.38419	-4.76837
286	2.38419	0	4.76837	-4.76837
287	2.38419	4.76837	2.38419	0
288	2.38419	4.76837	2.38419	2.38419
289	2.38419	2.38419	2.38419	4.76837
290	4.76837	2.38419	4.76837	7.15256
291	0	2.38419	0	0
292	7.15256	2.38419	4.76837	-2.38419
293	11.9209	0	7.15256	-2.38419
294	9.53674	7.15256	4.76837	-4.76837
295	4.76837	11.9209	0	-9.53674
296	4.76837	11.9209	4.76837	-9.53674
297	0	7.15256	2.38419	-9.53674
298	-4.76837	7.15256	-2.38419	-7.15256
299	-4.76837	4.76837	-2.38419	0
300	-4.76837	2.38419	-4.76837	2.38419
301	-4.76837	-2.38419	-9.53674	2.38419
302	-4.76837	-2.38419	-9.53674	0
303	2.38419	-9.53674	-4.76837	-4.76837
304	2.38419	-9.53674	-4.76837	-7.15256
305	0	-2.38419	2.38419	-7.15256
306	2.38419	-4.76837	2.38419	-2.38419
307	0	-4.76837	2.38419	0
308	2.38419	-4.76837	4.76837	11.9209
309	0	-4.76837	0	11.9209
310	-4.76837	2.38419	-4.76837	11.9209
311	-9.53674	2.38419	2.38419	9.53674
312	-7.15256	0	7.15256	7.15256
313	-2.38419	2.38419	-2.38419	0
314	-2.38419	2.38419	2.38419	2.38419
315	-4.76837	2.38419	2.38419	0
316	0	7.15256	-4.76837	-2.38419
317	2.38419	4.76837	-2.38419	-2.38419
318	2.38419	0	2.38419	-4.76837
319	0	2.38419	2.38419	-9.53674
320	0	2.38419	-9.53674	-9.53674
321	2.38419	2.38419	-9.53674	-11.9209
322	2.38419	0	-14.3051	-7.15256
323	2.38419	2.38419	-14.3051	-14.3051
324	0	0	-14.3051	-2.38419
325	2.38419	4.76837	-14.3051	0
326	2.38419	4.76837	-2.38419	7.15256
327	2.38419	4.76837	2.38419	11.9209
328	4.76837	2.38419	4.76837	11.9209
329	4.76837	7.15256	4.76837	11.9209
330	4.76837	7.15256	2.38419	7.15256
331	4.76837	4.76837	2.38419	-2.38419
332	0	4.76837	2.38419	-2.38419
333	4.76837	4.76837	-4.76837	-2.38419
334	2.38419	4.76837	-9.53674	-2.38419
335	4.76837	4.76837	2.38419	-2.38419
336	2.38419	0	-4.76837	2.38419
337	2.38419	0	2.38419	-2.38419
338	2.38419	2.38419	4.76837	0
339	2.38419	2.38419	4.76837	0
340	2.38419	0	4.76837	4.76837
341	2.38419	0	4.76837	11.9209
342	7.15256	2.38419	0	16.6893
343	9.53674	11.9209	0	4.76837
344	7.15256	4.76837	2.38419	4.76837
345	2.38419	4.76837	2.38419	7.15256
346	7.15256	7.15256	0	7.15256
347	0	0	2.38419	7.15256
348	0	0	-9.53674	7.15256
349	2.38419	0	-2.38419	11.9209
350	2.38419	2.38419	-2.38419	11.9209
351	2.38419	0	-7.15256	4.76837
352	0	2.38419	-7.15256	7.15256
353	-4.76837	-2.38419	-7.15256	0
354	0	-2.38419	-9.53674	0
355	4.76837	-2.38419	-2.38419	0
356	7.15256	-9.53674	2.38419	0
357	7.15256	2.38419	9.53674	7.15256
358	7.15256	2.38419	9.53674	7.15256
359	9.53674	-4.76837	4.76837	7.15256
360	11.9209	-9.53674	2.38419	0
361	7.15256	-4.76837	0	0
362	4.76837	-2.38419	-2.38419	2.38419
363	7.15256	-9.53674	0	2.38419
364	7.15256	-9.53674	2.38419	2.38419
365	7.15256	2.38419	0	7.15256
366	7.15256	2.38419	0	2.38419
367	7.15256	2.38419	0	0
368	4.76837	2.38419	2.38419	7.15256
369	0	9.53674	2.38419	4.76837
370	-4.76837	14.3051	2.38419	2.38419
371	-4.76837	4.76837	0	0
372	-4.76837	4.76837	4.76837	7.15256
373	-2.38419	2.38419	7.15256	0
374	2.38419	2.38419	7.15256	0
375	-2.38419	2.38419	9.53674	0
376	2.38419	0	7.15256	2.38419
377	-2.38419	9.53674	4.76837	0
378	0	9.53674	0	0
379	2.38419	9.53674	0	0
380	2.38419	2.38419	0	4.76837
381	2.38419	2.38419	2.38419	11.9209
382	2.38419	2.38419	-2.38419	7.15256
383	2.38419	4.76837	2.38419	7.15256
384	0	2.38419	4.76837	11.9209
385	4.76837	0	0	4.76837
386	2.38419	0	2.38419	7.15256
387	7.15256	2.38419	0	2.38419
388	9.53674	2.38419	2.38419	7.15256
389	7.15256	0	2.38419	7.15256
390	4.76837	2.38419	2.38419	7.15256
391	4.76837	2.38419	2.38419	0
392	4.76837	-2.38419	2.38419	7.15256
393	4.76837	-4.76837	2.38419	7.15256
394	7.15256	0	4.76837	2.38419
395	9.53674	0	2.38419	0
396	9.53674	-2.38419	0	0
397	9.53674	-4.76837	4.76837	0
398	0	-4.76837	4.76837	0
399	-4.76837	-4.76837	2.38419	4.76837
400	-2.38419	-4.76837	2.38419	4.76837
401	-2.38419	0	2.38419	0
402	0	2.38419	-9.53674	7.15256
403	0	2.38419	-9.53674	0
404	2.38419	2.38419	-9.53674	2.38419
405	4.76837	0	-7.15256	0
406	0	2.38419	-14.3051	2.38419
407	0	2.38419	-14.3051	2.38419
408	7.15256	2.38419	-14.3051	0
409	9.53674	4.76837	-7.15256	0
410	4.76837	11.9209	-14.3051	0
411	7.15256	4.76837	-2.38419	7.15256
412	2.38419	7.15256	-4.76837	7.15256
413	2.38419	4.76837	-4.76837	7.15256
414	0	0	-7.15256	4.76837
415	0	0	-4.76837	7.15256
416	0	4.76837	-2.38419	2.38419
417	2.38419	2.38419	-2.38419	-2.38419
418	0	2.38419	-2.38419	-2.38419
419	2.38419	0	-2.38419	-2.38419
420	2.38419	0	-2.38419	-2.38419
421	0	-2.38419	-9.53674	-9.53674
422	0	-4.76837	-11.9209	-7.15256
423	2.38419	-4.76837	-11.9209	-2.38419
424	4.76837	0	-2.38419	-7.15256
425	2.38419	-4.76837	2.38419	-7.15256
426	4.76837	-4.76837	-4.76837	-7.15256
427	7.15256	2.38419	2.38419	-7.15256
428	4.76837	2.38419	2.38419	-9.53674
429	7.15256	2.38419	2.38419	-2.38419
430	11.9209	-4.76837	-2.38419	0
431	7.15256	0	0	0
432	7.15256	2.38419	2.38419	2.38419
433	9.53674	2.38419	2.38419	2.38419
434	7.15256	7.15256	0	0
435	7.15256	7.15256	0	0
436	9.53674	9.53674	-2.38419	-4.76837
437	7.15256	14.3051	-2.38419	-2.38419
438	4.76837	9.53674	-2.38419	0
439	4.76837	11.9209	-4.76837	2.38419
440	4.76837	16.6893	0	2.38419
441	4.76837	11.9209	2.38419	0
442	4.76837	9.53674	4.76837	2.38419
443	9.53674	7.15256	2.38419	0
444	11.9209	2.38419	2.38419	0
445	11.9209	0	0	7.15256
446	7.15256	0	0	7.15256
447	0	0	2.38419	4.76837
448	-4.76837	0	4.76837	7.15256
449	-2.38419	0	4.76837	4.76837
450	-2.38419	2.38419	9.53674	0
451	-4.76837	2.38419	11.9209	11.9209
452	-2.38419	2.38419	11.9209	0
453	-2.38419	2.38419	4.76837	11.9209
454	-4.76837	0	11.9209	0
455	2.38419	2.38419	14.3051	0
456	4.76837	4.76837	7.15256	0
457	4.76837	7.15256	4.76837	0
458	11.9209	11.9209	4.76837	0
459	14.3051	11.9209	0	2.38419
460	9.53674	11.9209	0	7.15256
461	9.53674	11.9209	4.76837	0
462	9.53674	7.15256	2.38419	4.76837
463	11.9209	2.38419	4.76837	0
464	11.9209	2.38419	2.38419	2.38419
465	9.53674	2.38419	0	2.38419
466	4.76837	-4.76837	-4.76837	2.38419
467	4.76837	-4.76837	0	0
468	0	2.38419	0	7.15256
469	2.38419	-4.76837	7.15256	7.15256
470	2.38419	-4.76837	7.15256	11.9209
471	2.38419	2.38419	7.15256	9.53674
472	2.38419	0	4.76837	16.6893
473	4.76837	4.76837	0	16.6893
474	4.76837	9.53674	0	21.4577
475	4.76837	7.15256	0	16.6893
476	0	4.76837	0	16.6893
477	2.38419	7.15256	4.76837	4.76837
478	2.38419	9.53674	7.15256	2.38419
479	-2.38419	4.76837	4.76837	-4.76837
480	-2.38419	7.15256	4.76837	-4.76837
481	0	9.53674	4.76837	-7.15256
482	-4.76837	4.76837	2.38419	-7.15256
483	2.38419	4.76837	2.38419	-7.15256
484	4.76837	4.76837	2.38419	-4.76837
485	7.15256	2.38419	0	-2.38419
486	7.15256	0	2.38419	-2.38419
487	9.53674	0	0	-2.38419
488	9.53674	0	2.38419	2.38419
489	2.38419	2.38419	2.38419	0
490	2.38419	2.38419	0	-4.76837
491	-4.76837	2.38419	-4.76837	0
492	-4.76837	2.38419	2.38419	2.38419
493	0	-4.76837	-2.38419	2.38419
494	0	-4.76837	-2.38419	11.9209
495	2.38419	2.38419	-7.15256	9.53674
496	4.76837	2.38419	-4.76837	9.53674
497	11.9209	0	2.38419	9.53674
498	16.6893	2.38419	7.15256	7.15256
499	16.6893	2.38419	2.38419	2.38419
500	11.9209	2.38419	11.9209	0
501	9.53674	-4.76837	7.15256	-4.76837
502	2.38419	-4.76837	0	-2.38419
503	2.38419	-2.38419	0	-2.38419
504	0	0	0	0
505	0	7.15256	0	0
506	-2.38419	4.76837	0	2.38419
507	-4.76837	4.76837	4.76837	0
508	-4.76837	4.76837	2.38419	0
509	-2.38419	4.76837	2.38419	-2.38419
510	0	2.38419	2.38419	-4.76837
511	11.9209	2.38419	2.38419	-4.76837
512	7.15256	2.38419	2.38419	-2.38419
513	2.38419	2.38419	2.38419	-2.38419
514	2.38419	-9.53674	2.38419	-2.38419
515	2.38419	-2.38419	2.38419	0
516	0	-9.53674	0	0
517	4.76837	-7.15256	2.38419	2.38419
518	4.76837	-2.38419	-2.38419	0
519	4.76837	2.38419	2.38419	2.38419
520	4.76837	0	2.38419	0
521	2.38419	2.38419	2.38419	0
522	-4.76837	7.15256	2.38419	0
523	2.38419	7.15256	2.38419	7.15256
524	2.38419	11.9209	0	7.15256
525	2.38419	11.9209	-4.76837	7.15256
526	7.15256	19.0735	-4.76837	7.15256
527	7.15256	21.4577	2.38419	0
528	9.53674	21.4577	2.38419	0
529	4.76837	23.8419	2.38419	0
530	7.15256	26.2261	2.38419	0
531	4.76837	26.2261	2.38419	-2.38419
532	9.53674	26.2261	4.76837	-2.38419
533	9.53674	30.9944	2.38419	-2.38419
534	9.53674	30.9944	4.76837	0
535	11.9209	35.7628	4.76837	0
536	11.9209	38.147	4.76837	2.38419
537	14.3051	35.7628	4.76837	2.38419
538	9.53674	40.5312	4.76837	2.38419
539	11.9209	40.5312	0	2.38419
540	9.53674	40.5312	0	0
541	7.15256	35.7628	0	-2.38419
542	7.15256	45.2995	2.38419	2.38419
543	7.15256	38.147	2.38419	0
544	7.15256	33.3786	9.53674	0
545	4.76837	35.7628	9.53674	2.38419
546	2.38419	35.7628	9.53674	7.15256
547	4.76837	30.9944	9.53674	7.15256
548	2.38419	26.2261	4.76837	4.76837
549	2.38419	23.8419	4.76837	11.9209
550	2.38419	19.0735	4.76837	11.9209
551	2.38419	19.0735	0	7.15256
552	2.38419	19.0735	0	4.76837
553	7.15256	26.2261	0	2.38419
554	7.15256	23.8419	0	-2.38419
555	11.9209	21.4577	2.38419	2.38419
556	11.9209	21.4577	0	0
557	11.9209	19.0735	2.38419	-2.38419
558	9.53674	19.0735	9.53674	2.38419
559	9.53674	23.8419	2.38419	0
560	4.76837	28.6102	7.15256	0
561	2.38419	30.9944	9.53674	-2.38419
562	2.38419	30.9944	7.15256	2.38419
563	2.38419	30.9944	7.15256	-4.76837
564	2.38419	26.2261	11.9209	-2.38419
565	7.15256	26.2261	11.9209	0
566	11.9209	28.6102	9.53674	11.9209
567	11.9209	23.8419	9.53674	11.9209
568	4.76837	30.9944	4.76837	9.53674
569	4.76837	30.9944	2.38419	9.53674
570	2.38419	26.2261	-2.38419	11.9209
571	2.38419	26.2261	-9.53674	0
572	4.76837	26.2261	-9.53674	-2.38419
573	9.53674	23.8419	-2.38419	-9.53674
574	9.53674	26.2261	2.38419	-9.53674
575	4.76837	30.9944	2.38419	-11.9209
576	4.76837	30.9944	7.15256	-4.76837
577	7.15256	33.3786	7.15256	0
578	2.38419	30.9944	7.15256	2.38419
579	9.53674	30.9944	4.76837	-2.38419
580	7.15256	30.9944	4.76837	2.38419
581	9.53674	30.9944	0	2.38419
582	7.15256	26.2261	2.38419	0
583	7.15256	28.6102	2.38419	2.38419
584	4.76837	30.9944	0	0
585	4.76837	30.9944	2.38419	-2.38419
586	2.38419	28.6102	4.76837	-7.15256
587	2.38419	28.6102	4.76837	-4.76837
588	2.38419	23.8419	9.53674	-4.76837
589	0	16.6893	2.38419	-4.76837
590	0	11.9209	9.53674	0
591	2.38419	11.9209	4.76837	0
592	2.38419	14.3051	9.53674	0
593	2.38419	19.0735	9.53674	2.38419
594	4.76837	26.2261	9.53674	2.38419
595	4.76837	28.6102	7.15256	0
596	4.76837	28.6102	7.15256	-4.76837
597	4.76837	30.9944	0	-2.38419
598	4.76837	26.2261	0	-7.15256
599	7.15256	26.2261	-4.76837	-9.53674
600	7.15256	19.0735	-4.76837	-4.76837
601	2.38419	26.2261	4.76837	0
602	7.15256	21.4577	4.76837	0
603	9.53674	23.8419	4.76837	0
604	9.53674	23.8419	11.9209	0
605	7.15256	23.8419	14.3051	0
606	7.15256	16.6893	11.9209	7.15256
607	7.15256	16.6893	11.9209	2.38419
608	7.15256	19.0735	4.76837	0
609	9.53674	16.6893	2.38419	0
610	11.9209	16.6893	0	4.76837
611	11.9209	19.0735	0	7.15256
612	9.53674	16.6893	7.15256	9.53674
613	7.15256	16.6893	7.15256	9.53674
614	2.38419	14.3051	4.76837	7.15256
615	0	19.0735	7.15256	0
616	2.38419	21.4577	4.76837	0
617	2.38419	26.2261	2.38419	0
618	0	21.4577	4.76837	7.15256
619	4.76837	23.8419	2.38419	9.53674
620	4.76837	21.4577	2.38419	21.4577
621	4.76837	19.0735	4.76837	21.4577
622	4.76837	16.6893	7.15256	14.3051
623	7.15256	16.6893	4.76837	11.9209
624	4.76837	16.6893	11.9209	0
625	9.53674	11.9209	9.53674	0
626	7.15256	11.9209	9.53674	0
627	7.15256	14.3051	11.9209	2.38419
628	4.76837	14.3051	11.9209	7.15256
629	7.15256	16.6893	9.53674	4.76837
630	4.76837	19.0735	11.9209	4.76837
631	7.15256	19.0735	9.53674	11.9209
632	7.15256	16.6893	4.76837	11.9209
633	7.15256	19.0735	4.76837	4.76837
634	2.38419	16.6893	0	0
635	2.38419	14.3051	0	0
636	4.76837	11.9209	2.38419	0
637	0	14.3051	11.9209	0
638	7.15256	14.3051	11.9209	7.15256
639	7.15256	21.4577	11.9209	7.15256
640	11.9209	26.2261	4.76837	0
641	14.3051	28.6102	2.38419	-2.38419
642	14.3051	26.2261	2.38419	-2.38419
643	7.15256	26.2261	-4.76837	-2.38419
644	7.15256	23.8419	2.38419	0
645	4.76837	23.8419	0	7.15256
646	4.76837	19.0735	0	11.9209
647	7.15256	16.6893	7.15256	9.53674
648	7.15256	16.6893	16.6893	9.53674
649	7.15256	21.4577	9.53674	16.6893
650	4.76837	19.0735	14.3051	16.6893
651	4.76837	23.8419	16.6893	16.6893
652	9.53674	23.8419	7.15256	9.53674
653	9.53674	19.0735	7.15256	11.9209
654	14.3051	16.6893	9.53674	7.15256
655	16.6893	21.4577	4.76837	7.15256
656	19.0735	19.0735	2.38419	2.38419
657	19.0735	19.0735	0	2.38419
658	19.0735	19.0735	0	0
659	11.9209	19.0735	-4.76837	0
660	11.9209	16.6893	0	4.76837
661	9.53674	16.6893	4.76837	9.53674
662	9.53674	16.6893	11.9209	9.53674
663	9.53674	21.4577	4.76837	4.76837
664	9.53674	21.4577	4.76837	9.53674
665	11.9209	23.8419	2.38419	0
666	4.76837	16.6893	-9.53674	0
667	2.38419	16.6893	-9.53674	0
668	9.53674	16.6893	2.38419	11.9209
669	16.6893	19.0735	9.53674	4.76837
670	16.6893	14.3051	14.3051	11.9209
671	21.4577	14.3051	14.3051	9.53674
672	21.4577	19.0735	14.3051	9.53674
673	26.2261	14.3051	7.15256	11.9209
674	21.4577	9.53674	2.38419	0
675	14.3051	11.9209	2.38419	2.38419
676	14.3051	11.9209	2.38419	-2.38419
677	19.0735	11.9209	2.38419	-2.38419
678	14.3051	16.6893	2.38419	-2.38419
679	11.9209	19.0735	2.38419	-2.38419
680	11.9209	21.4577	4.76837	0
681	2.38419	21.4577	11.9209	2.38419
682	2.38419	23.8419	11.9209	7.15256
683	4.76837	16.6893	9.53674	4.76837
684	9.53674	16.6893	7.15256	11.9209
685	9.53674	14.3051	4.76837	4.76837
686	9.53674	14.3051	4.76837	9.53674
687	9.53674	14.3051	4.76837	11.9209
688	9.53674	14.3051	4.76837	11.9209
689	9.53674	11.9209	2.38419	7.15256
690	4.76837	4.76837	4.76837	4.76837
691	7.15256	7.15256	11.9209	7.15256
692	9.53674	4.76837	4.76837	0
693	2.38419	4.76837	14.3051	0
694	2.38419	7.15256	21.4577	2.38419
695	9.53674	11.9209	21.4577	2.38419
696	4.76837	11.9209	14.3051	2.38419
697	0	16.6893	14.3051	2.38419
698	2.38419	14.3051	7.15256	2.38419
699	4.76837	14.3051	4.76837	7.15256
700	4.76837	11.9209	4.76837	7.15256
701	9.53674	4.76837	4.76837	7.15256
702	11.9209	4.76837	2.38419	11.9209
703	14.3051	11.9209	2.38419	11.9209
704	16.6893	11.9209	4.76837	9.53674
705	14.3051	14.3051	0	4.76837
706	14.3051	19.0735	2.38419	16.6893
707	14.3051	11.9209	2.38419	4.76837
708	14.3051	7.15256	2.38419	4.76837
709	14.3051	11.9209	2.38419	0
710	14.3051	9.53674	0	0
711	16.6893	4.76837	2.38419	2.38419
712	14.3051	4.76837	2.38419	7.15256
713	14.3051	11.9209	4.76837	7.15256
714	16.6893	11.9209	2.38419	4.76837
715	11.9209	16.6893	4.76837	4.76837
716	7.15256	16.6893	4.76837	7.15256
717	7.15256	21.4577	4.76837	7.15256
718	7.15256	14.3051	4.76837	0
719	9.53674	9.53674	4.76837	0
720	7.15256	9.53674	2.38419	0
721	9.53674	11.9209	2.38419	11.9209
722	11.9209	9.53674	4.76837	9.53674
723	11.9209	11.9209	4.76837	9.53674
724	11.9209	16.6893	4.76837	16.6893
725	11.9209	11.9209	7.15256	11.9209
726	11.9209	11.9209	4.76837	2.38419
727	11.9209	9.53674	2.38419	2.38419
728	9.53674	7.15256	2.38419	11.9209
729	9.53674	4.76837	-4.76837	11.9209
730	9.53674	4.76837	-2.38419	7.15256
731	11.9209	4.76837	-2.38419	16.6893
732	11.9209	4.76837	-2.38419	4.76837
733	11.9209	7.15256	-4.76837	0
734	11.9209	7.15256	0	0
735	14.3051	14.3051	2.38419	7.15256
736	14.3051	9.53674	-2.38419	0
737	14.3051	9.53674	2.38419	7.15256
738	11.9209	9.53674	0	0
739	7.15256	11.9209	2.38419	0
740	11.9209	9.53674	9.53674	0
741	11.9209	9.53674	14.3051	4.76837
742	16.6893	7.15256	9.53674	11.9209
743	16.6893	4.76837	7.15256	9.53674
744	16.6893	4.76837	4.76837	9.53674
745	16.6893	2.38419	0	11.9209
746	19.0735	9.53674	0	11.9209
747	16.6893	9.53674	2.38419	4.76837
748	21.4577	9.53674	0	4.76837
749	21.4577	4.76837	0	7.15256
750	19.0735	11.9209	2.38419	4.76837
751	14.3051	11.9209	2.38419	4.76837
752	14.3051	14.3051	4.76837	11.9209
753	11.9209	16.6893	9.53674	7.15256
754	9.53674	16.6893	9.53674	7.15256
755	9.53674	14.3051	7.15256	7.15256
756	9.53674	11.9209	7.15256	4.76837
757	9.53674	11.9209	9.53674	2.38419
758	11.9209	11.9209	9.53674	4.76837
759	11.9209	9.53674	9.53674	11.9209
760	14.3051	7.15256	7.15256	11.9209
761	19.0735	7.15256	9.53674	4.76837
762	23.8419	7.15256	4.76837	4.76837
763	23.8419	7.15256	2.38419	4.76837
764	21.4577	9.53674	7.15256	4.76837
765	19.0735	7.15256	4.76837	0
766	19.0735	11.9209	2.38419	0
767	16.6893	14.3051	4.76837	7.15256
768	16.6893	16.6893	0	7.15256
769	16.6893	11.9209	0	7.15256
770	11.9209	11.9209	2.38419	4.76837
771	11.9209	4.76837	9.53674	16.6893
772	11.9209	2.38419	2.38419	16.6893
773	11.9209	0	7.15256	11.9209
774	14.3051	2.38419	2.38419	2.38419
775	14.3051	9.53674	0	2.38419
776	9.53674	11.9209	-4.76837	0
777	9.53674	11.9209	-4.76837	2.38419
778	9.53674	14.3051	-4.76837	2.38419
779	9.53674	11.9209	2.38419	7.15256
780	9.53674	11.9209	-4.76837	0
781	9.53674	11.9209	-4.76837	11.9209
782	9.53674	11.9209	2.38419	7.15256
783	7.15256	14.3051	2.38419	9.53674
784	7.15256	16.6893	0	11.9209
785	11.9209	16.6893	4.76837	11.9209
786	16.6893	14.3051	7.15256	11.9209
787	14.3051	11.9209	7.15256	9.53674
788	14.3051	7.15256	7.15256	4.76837
789	9.53674	7.15256	7.15256	7.15256
790	9.53674	11.9209	7.15256	7.15256
791	7.15256	11.9209	7.15256	0
792	7.15256	11.9209	11.9209	0
793	11.9209	11.9209	14.3051	0
794	11.9209	14.3051	14.3051	-2.38419
795	14.3051	14.3051	7.15256	0
796	14.3051	14.3051	4.76837	7.15256
797	9.53674	16.6893	4.76837	11.9209
798	9.53674	21.4577	2.38419	9.53674
799	11.9209	14.3051	4.76837	14.3051
800	16.6893	14.3051	4.76837	14.3051
801	19.0735	19.0735	11.9209	9.53674
802	23.8419	16.6893	9.53674	16.6893
803	23.8419	9.53674	11.9209	16.6893
804	21.4577	7.15256	11.9209	16.6893
805	14.3051	7.15256	9.53674	16.6893
806	14.3051	2.38419	0	9.53674
807	9.53674	4.76837	0	11.9209
808	9.53674	7.15256	-2.38419	0
809	9.53674	11.9209	2.38419	0
810	7.15256	11.9209	2.38419	0
811	11.9209	11.9209	7.15256	7.15256
812	16.6893	7.15256	4.76837	7.15256
813	19.0735	4.76837	4.76837	0
814	21.4577	0	2.38419	0
815	23.8419	2.38419	2.38419	4.76837
816	21.4577	2.38419	2.38419	4.76837
817	21.4577	0	4.76837	4.76837
818	19.0735	4.76837	7.15256	4.76837
819	14.3051	14.3051	7.15256	4.76837
820	11.9209	19.0735	7.15256	0
821	11.9209	14.3051	7.15256	0
822	14.3051	14.3051	4.76837	0
823	14.3051	11.9209	4.76837	2.38419
824	16.6893	7.15256	4.76837	0
825	16.6893	2.38419	7.15256	0
826	11.9209	2.38419	0	0
827	11.9209	4.76837	0	7.15256
828	16.6893	9.53674	7.15256	4.76837
829	16.6893	11.9209	7.15256	4.76837
830	19.0735	11.9209	4.76837	4.76837
831	26.2261	11.9209	9.53674	9.53674
832	28.6102	14.3051	11.9209	9.53674
833	28.6102	16.6893	14.3051	9.53674
834	26.2261	21.4577	9.53674	9.53674
835	28.6102	21.4577	16.6893	9.53674
836	26.2261	19.0735	14.3051	9.53674
837	21.4577	16.6893	14.3051	4.76837
838	23.8419	16.6893	14.3051	7.15256
839	19.0735	14.3051	16.6893	0
840	14.3051	9.53674	14.3051	0
841	14.3051	9.53674	9.53674	0
842	14.3051	9.53674	9.53674	2.38419
843	9.53674	7.15256	2.38419	2.38419
844	11.9209	7.15256	2.38419	7.15256
845	16.6893	7.15256	2.38419	4.76837
846	16.6893	7.15256	4.76837	4.76837
847	14.3051	7.15256	2.38419	11.9209
848	16.6893	14.3051	4.76837	7.15256
849	16.6893	19.0735	7.15256	4.76837
850	19.0735	16.6893	11.9209	4.76837
851	16.6893	19.0735	11.9209	9.53674
852	19.0735	19.0735	11.9209	9.53674
853	21.4577	14.3051	14.3051	9.53674
854	26.2261	16.6893	9.53674	11.9209
855	19.0735	16.6893	7.15256	0
856	21.4577	16.6893	4.76837	7.15256
857	21.4577	14.3051	4.76837	0
858	19.0735	16.6893	2.38419	7.15256
859	19.0735	16.6893	4.76837	11.9209
860	19.0735	16.6893	2.38419	14.3051
861	16.6893	19.0735	2.38419	16.6893
862	16.6893	16.6893	2.38419	16.6893
863	14.3051	14.3051	4.76837	16.6893
864	14.3051	7.15256	-4.76837	9.53674
865	16.6893	7.15256	-4.76837	11.9209
866	14.3051	7.15256	4.76837	7.15256
867	14.3051	7.15256	4.76837	4.76837
868	19.0735	7.15256	4.76837	0
869	16.6893	11.9209	4.76837	0
870	14.3051	2.38419	2.38419	4.76837
871	19.0735	0	2.38419	9.53674
872	19.0735	2.38419	4.76837	11.9209
873	16.6893	2.38419	2.38419	16.6893
874	16.6893	2.38419	2.38419	11.9209
875	16.6893	0	4.76837	7.15256
876	14.3051	2.38419	4.76837	0
877	14.3051	2.38419	4.76837	0
878	16.6893	2.38419	7.15256	0
879	16.6893	4.76837	7.15256	11.9209
880	16.6893	9.53674	11.9209	11.9209
881	16.6893	11.9209	16.6893	4.76837
882	19.0735	19.0735	19.0735	9.53674
883	19.0735	11.9209	16.6893	21.4577
884	16.6893	7.15256	19.0735	16.6893
885	21.4577	4.76837	14.3051	16.6893
886	23.8419	11.9209	14.3051	16.6893
887	19.0735	2.38419	11.9209	11.9209
888	23.8419	9.53674	11.9209	11.9209
889	26.2261	11.9209	9.53674	4.76837
890	26.2261	4.76837	9.53674	11.9209
891	26.2261	-4.76837	9.53674	11.9209
892	26.2261	2.38419	9.53674	7.15256
893	28.6102	2.38419	7.15256	7.15256
894	21.4577	2.38419	4.76837	11.9209
895	19.0735	7.15256	0	4.76837
896	19.0735	11.9209	2.38419	4.76837
897	19.0735	9.53674	0	11.9209
898	14.3051	14.3051	2.38419	4.76837
899	21.4577	14.3051	4.76837	4.76837
900	21.4577	11.9209	7.15256	7.15256
901	19.0735	9.53674	9.53674	4.76837
902	19.0735	9.53674	11.9209	11.9209
903	19.0735	9.53674	7.15256	9.53674
904	11.9209	7.15256	2.38419	11.9209
905	11.9209	7.15256	4.76837	9.53674
906	11.9209	4.76837	4.76837	9.53674
907	11.9209	4.76837	4.76837	9.53674
908	9.53674	0	0	11.9209
909	9.53674	2.38419	4.76837	11.9209
910	7.15256	-4.76837	4.76837	4.76837
911	2.38419	0	4.76837	4.76837
912	4.76837	2.38419	4.76837	7.15256
913	9.53674	9.53674	4.76837	4.76837
914	14.3051	9.53674	7.15256	0
915	14.3051	9.53674	4.76837	7.15256
916	16.6893	9.53674	7.15256	7.15256
917	19.0735	4.76837	7.15256	7.15256
918	16.6893	0	0	0
919	19.0735	0	2.38419	4.76837
920	23.8419	2.38419	0	11.9209
921	23.8419	-4.76837	0	11.9209
922	19.0735	-4.76837	2.38419	9.53674
923	19.0735	-4.76837	0	9.53674
924	16.6893	2.38419	2.38419	4.76837
925	16.6893	4.76837	2.38419	7.15256
926	19.0735	11.9209	0	4.76837
927	19.0735	11.9209	0	4.76837
928	21.4577	9.53674	0	4.76837
929	21.4577	9.53674	2.38419	4.76837
930	14.3051	9.53674	7.15256	11.9209
931	16.6893	7.15256	9.53674	4.76837
932	11.9209	9.53674	14.3051	2.38419
933	14.3051	9.53674	9.53674	0
934	14.3051	9.53674	7.15256	4.76837
935	19.0735	9.53674	7.15256	4.76837
936	16.6893	9.53674	7.15256	16.6893
937	26.2261	4.76837	7.15256	21.4577
938	21.4577	4.76837	11.9209	21.4577
939	21.4577	4.76837	14.3051	16.6893
940	19.0735	7.15256	14.3051	9.53674
941	14.3051	7.15256	14.3051	11.9209
942	14.3051	9.53674	16.6893	7.15256
943	7.15256	14.3051	16.6893	4.76837
944	16.6893	19.0735	19.0735	11.9209
945	11.9209	19.0735	11.9209	4.76837
946	21.4577	14.3051	14.3051	11.9209
947	14.3051	14.3051	2.38419	11.9209
948	19.0735	9.53674	2.38419	11.9209
949	19.0735	9.53674	-4.76837	11.9209
950	26.2261	9.53674	2.38419	4.76837
951	26.2261	19.0735	2.38419	4.76837
952	26.2261	16.6893	0	4.76837
953	26.2261	16.6893	4.76837	11.9209
954	26.2261	7.15256	4.76837	11.9209
955	23.8419	11.9209	7.15256	11.9209
956	23.8419	11.9209	4.76837	11.9209
957	23.8419	4.76837	4.76837	16.6893
958	16.6893	2.38419	0	16.6893
959	16.6893	4.76837	4.76837	9.53674
960	23.8419	2.38419	2.38419	9.53674
961	23.8419	2.38419	4.76837	11.9209
962	23.8419	2.38419	0	11.9209
963	23.8419	2.38419	4.76837	16.6893
964	19.0735	4.76837	0	16.6893
965	19.0735	2.38419	2.38419	14.3051
966	19.0735	2.38419	2.38419	14.3051
967	19.0735	0	0	14.3051
968	19.0735	2.38419	2.38419	9.53674
969	21.4577	2.38419	0	7.15256
970	19.0735	2.38419	2.38419	0
971	21.4577	2.38419	4.76837	4.76837
972	16.6893	11.9209	7.15256	4.76837
973	16.6893	14.3051	4.76837	14.3051
974	16.6893	16.6893	9.53674	19.0735
975	14.3051	16.6893	7.15256	26.2261
976	14.3051	14.3051	4.76837	26.2261
977	14.3051	11.9209	4.76837	21.4577
978	19.0735	4.76837	4.76837	16.6893
979	21.4577	0	4.76837	11.9209
980	21.4577	0	2.38419	4.76837
981	23.8419	-4.76837	4.76837	4.76837
982	23.8419	-2.38419	0	4.76837
983	21.4577	-4.76837	0	11.9209
984	19.0735	0	0	11.9209
985	16.6893	2.38419	4.76837	11.9209
986	11.9209	0	4.76837	16.6893
987	11.9209	0	14.3051	11.9209
988	11.9209	4.76837	14.3051	11.9209
989	9.53674	2.38419	11.9209	11.9209
990	14.3051	2.38419	9.53674	9.53674
991	21.4577	4.76837	7.15256	4.76837
992	14.3051	4.76837	4.76837	9.53674
993	21.4577	0	9.53674	11.9209
994	26.2261	2.38419	9.53674	4.76837
995	23.8419	0	4.76837	7.15256
996	23.8419	2.38419	9.53674	11.9209
997	23.8419	0	9.53674	0
998	19.0735	2.38419	7.15256	0
999	11.9209	7.15256	7.15256	7.15256
1000	9.53674	14.3051	11.9209	11.9209
1001	4.76837	19.0735	7.15256	7.15256
1002	4.76837	19.0735	2.38419	11.9209
1003	7.15256	11.9209	4.76837	11.9209
1004	9.53674	4.76837	7.15256	9.53674
1005	14.3051	7.15256	7.15256	16.6893
1006	16.6893	0	14.3051	16.6893
1007	11.9209	9.53674	14.3051	4.76837
1008	16.6893	11.9209	7.15256	4.76837
1009	19.0735	11.9209	9.53674	11.9209
1010	19.0735	9.53674	7.15256	7.15256
1011	21.4577	11.9209	7.15256	11.9209
1012	23.8419	4.76837	11.9209	21.4577
1013	26.2261	4.76837	11.9209	9.53674
1014	26.2261	11.9209	9.53674	9.53674
1015	26.2261	9.53674	14.3051	21.4577
1016	26.2261	11.9209	9.53674	14.3051
1017	21.4577	11.9209	4.76837	9.53674
1018	19.0735	9.53674	0	21.4577
1019	19.0735	7.15256	2.38419	16.6893
1020	14.3051	7.15256	2.38419	7.15256
1021	14.3051	7.15256	7.15256	7.15256
1022	14.3051	7.15256	9.53674	11.9209
1023	14.3051	9.53674	9.53674	11.9209
1024	16.6893	9.53674	2.38419	11.9209
1025	16.6893	9.53674	2.38419	9.53674
1026	19.0735	9.53674	2.38419	9.53674
1027	19.0735	7.15256	2.38419	7.15256
1028	19.0735	7.15256	2.38419	7.15256
1029	14.3051	7.15256	2.38419	11.9209
1030	14.3051	4.76837	7.15256	16.6893
1031	14.3051	2.38419	4.76837	21.4577
1032	14.3051	0	2.38419	21.4577
1033	14.3051	0	4.76837	21.4577
1034	16.6893	0	7.15256	21.4577
1035	16.6893	2.38419	4.76837	21.4577
1036	14.3051	4.76837	2.38419	14.3051
1037	14.3051	4.76837	0	21.4577
1038	19.0735	2.38419	0	21.4577
1039	19.0735	2.38419	-4.76837	16.6893
1040	21.4577	2.38419	4.76837	16.6893
1041	23.8419	2.38419	9.53674	14.3051
1042	19.0735	4.76837	14.3051	9.53674
1043	11.9209	11.9209	4.76837	11.9209
1044	14.3051	14.3051	4.76837	4.76837
1045	9.53674	14.3051	2.38419	4.76837
1046	7.15256	9.53674	2.38419	4.76837
1047	4.76837	11.9209	0	11.9209
1048	9.53674	7.15256	2.38419	11.9209
1049	9.53674	7.15256	7.15256	16.6893
1050	16.6893	4.76837	14.3051	16.6893
1051	14.3051	4.76837	16.6893	9.53674
1052	16.6893	4.76837	19.0735	11.9209
1053	9.53674	0	11.9209	16.6893
1054	9.53674	4.76837	11.9209	9.53674
1055	7.15256	2.38419	7.15256	9.53674
1056	11.9209	4.76837	0	11.9209
1057	11.9209	2.38419	-2.38419	9.53674
1058	16.6893	4.76837	-9.53674	9.53674
1059	16.6893	2.38419	-4.76837	9.53674
1060	19.0735	2.38419	-4.76837	9.53674
1061	16.6893	0	2.38419	16.6893
1062	16.6893	4.76837	2.38419	16.6893
1063	16.6893	2.38419	2.38419	11.9209
1064	14.3051	2.38419	2.38419	11.9209
1065	14.3051	4.76837	2.38419	9.53674
1066	14.3051	4.76837	2.38419	4.76837
1067	14.3051	2.38419	0	11.9209
1068	16.6893	4.76837	2.38419	16.6893
1069	19.0735	4.76837	2.38419	9.53674
1070	19.0735	4.76837	7.15256	4.76837
1071	14.3051	4.76837	9.53674	11.9209
1072	14.3051	7.15256	14.3051	11.9209
1073	9.53674	4.76837	11.9209	4.76837
1074	2.38419	2.38419	7.15256	4.76837
1075	11.9209	7.15256	4.76837	16.6893
1076	14.3051	2.38419	2.38419	9.53674
1077	9.53674	0	2.38419	4.76837
1078	9.53674	7.15256	4.76837	4.76837
1079	14.3051	9.53674	7.15256	16.6893
1080	9.53674	7.15256	7.15256	9.53674
1081	7.15256	9.53674	7.15256	9.53674
1082	16.6893	9.53674	7.15256	16.6893
1083	14.3051	2.38419	4.76837	16.6893
1084	9.53674	9.53674	4.76837	16.6893
1085	9.53674	11.9209	7.15256	14.3051
1086	11.9209	4.76837	7.15256	14.3051
1087	7.15256	9.53674	7.15256	16.6893
1088	9.53674	9.53674	14.3051	16.6893
1089	9.53674	2.38419	11.9209	16.6893
1090	11.9209	2.38419	7.15256	16.6893
1091	9.53674	0	7.15256	9.53674
1092	14.3051	0	7.15256	14.3051
1093	14.3051	7.15256	7.15256	14.3051
1094	14.3051	9.53674	4.76837	21.4577
1095	19.0735	9.53674	4.76837	16.6893
1096	19.0735	9.53674	2.38419	16.6893
1097	14.3051	7.15256	9.53674	9.53674
1098	16.6893	7.15256	7.15256	9.53674
1099	14.3051	7.15256	9.53674	11.9209
1100	14.3051	11.9209	16.6893	9.53674
1101	16.6893	19.0735	16.6893	9.53674
1102	19.0735	16.6893	7.15256	11.9209
1103	21.4577	16.6893	9.53674	4.76837
1104	21.4577	19.0735	14.3051	9.53674
1105	19.0735	16.6893	11.9209	11.9209
1106	16.6893	11.9209	14.3051	4.76837
1107	11.9209	11.9209	14.3051	9.53674
1108	11.9209	7.15256	9.53674	9.53674
1109	11.9209	7.15256	2.38419	9.53674
1110	16.6893	9.53674	2.38419	9.53674
1111	16.6893	9.53674	2.38419	21.4577
1112	14.3051	11.9209	0	14.3051
1113	9.53674	11.9209	7.15256	14.3051
1114	9.53674	7.15256	9.53674	14.3051
1115	9.53674	2.38419	9.53674	19.0735
1116	16.6893	0	9.53674	26.2261
1117	16.6893	0	9.53674	23.8419
1118	21.4577	0	7.15256	23.8419
1119	19.0735	2.38419	11.9209	19.0735
1120	19.0735	9.53674	11.9209	14.3051
1121	11.9209	7.15256	9.53674	16.6893
1122	9.53674	11.9209	2.38419	11.9209
1123	14.3051	16.6893	2.38419	9.53674
1124	19.0735	9.53674	0	9.53674
1125	11.9209	7.15256	4.76837	21.4577
1126	19.0735	7.15256	4.76837	21.4577
1127	19.0735	2.38419	4.76837	21.4577
1128	14.3051	0	7.15256	19.0735
1129	11.9209	2.38419	4.76837	14.3051
1130	14.3051	2.38419	2.38419	11.9209
1131	7.15256	2.38419	2.38419	4.76837
1132	2.38419	2.38419	2.38419	14.3051
1133	4.76837	2.38419	-2.38419	14.3051
1134	7.15256	2.38419	2.38419	14.3051
1135	4.76837	-4.76837	2.38419	14.3051
1136	9.53674	2.38419	4.76837	26.2261
1137	16.6893	0	4.76837	21.4577
1138	16.6893	0	11.9209	14.3051
1139	16.6893	2.38419	11.9209	16.6893
1140	16.6893	2.38419	9.53674	16.6893
1141	14.3051	0	2.38419	16.6893
1142	9.53674	0	-4.76837	9.53674
1143	9.53674	2.38419	-4.76837	4.76837
1144	11.9209	2.38419	2.38419	11.9209
1145	16.6893	2.38419	2.38419	16.6893
1146	19.0735	0	2.38419	16.6893
1147	19.0735	2.38419	4.76837	14.3051
1148	16.6893	0	2.38419	14.3051
1149	21.4577	2.38419	0	9.53674
1150	16.6893	2.38419	-4.76837	11.9209
1151	16.6893	0	2.38419	11.9209
1152	11.9209	2.38419	2.38419	9.53674
1153	21.4577	2.38419	2.38419	14.3051
1154	21.4577	0	4.76837	19.0735
1155	16.6893	4.76837	7.15256	19.0735
1156	16.6893	2.38419	7.15256	14.3051
1157	21.4577	2.38419	0	16.6893
1158	23.8419	0	7.15256	11.9209
1159	21.4577	-4.76837	9.53674	11.9209
1160	23.8419	-4.76837	11.9209	11.9209
1161	23.8419	2.38419	4.76837	16.6893
1162	21.4577	4.76837	11.9209	16.6893
1163	19.0735	9.53674	7.15256	14.3051
1164	23.8419	9.53674	0	14.3051
1165	19.0735	7.15256	0	16.6893
1166	11.9209	7.15256	2.38419	9.53674
1167	14.3051	4.76837	-4.76837	16.6893
1168	16.6893	2.38419	2.38419	16.6893
1169	14.3051	4.76837	0	16.6893
1170	14.3051	4.76837	0	16.6893
1171	16.6893	7.15256	2.38419	16.6893
1172	16.6893	7.15256	9.53674	9.53674
1173	19.0735	7.15256	2.38419	11.9209
1174	21.4577	2.38419	9.53674	11.9209
1175	21.4577	2.38419	2.38419	11.9209
1176	19.0735	2.38419	4.76837	11.9209
1177	14.3051	-2.38419	0	7.15256
1178	7.15256	0	0	4.76837
1179	4.76837	0	2.38419	4.76837
1180	4.76837	0	4.76837	9.53674
1181	7.15256	-2.38419	7.15256	21.4577
1182	7.15256	0	9.53674	19.0735
1183	9.53674	0	16.6893	16.6893
1184	14.3051	7.15256	16.6893	21.4577
1185	16.6893	11.9209	14.3051	16.6893
1186	19.0735	11.9209	9.53674	16.6893
1187	19.0735	14.3051	16.6893	14.3051
1188	19.0735	14.3051	11.9209	11.9209
1189	16.6893	9.53674	11.9209	0
1190	19.0735	4.76837	11.9209	9.53674
1191	21.4577	7.15256	16.6893	9.53674
1192	21.4577	4.76837	11.9209	7.15256
1193	16.6893	4.76837	14.3051	11.9209
1194	19.0735	7.15256	16.6893	4.76837
1195	14.3051	7.15256	11.9209	9.53674
1196	14.3051	2.38419	11.9209	7.15256
1197	9.53674	0	16.6893	9.53674
1198	11.9209	4.76837	9.53674	14.3051
1199	16.6893	4.76837	14.3051	23.8419
1200	16.6893	4.76837	14.3051	23.8419
1201	16.6893	7.15256	11.9209	23.8419
1202	19.0735	7.15256	14.3051	19.0735
1203	19.0735	7.15256	14.3051	16.6893
1204	16.6893	7.15256	4.76837	9.53674
1205	16.6893	7.15256	14.3051	11.9209
1206	11.9209	7.15256	14.3051	11.9209
1207	11.9209	9.53674	11.9209	9.53674
1208	14.3051	4.76837	7.15256	16.6893
1209	19.0735	4.76837	14.3051	16.6893
1210	19.0735	0	7.15256	16.6893
1211	19.0735	4.76837	4.76837	16.6893
1212	14.3051	7.15256	4.76837	9.53674
1213	19.0735	11.9209	9.53674	16.6893
1214	14.3051	4.76837	9.53674	9.53674
1215	14.3051	4.76837	9.53674	4.76837
1216	14.3051	7.15256	9.53674	9.53674
1217	11.9209	7.15256	9.53674	16.6893
1218	11.9209	4.76837	4.76837	16.6893
1219	4.76837	11.9209	0	14.3051
1220	4.76837	11.9209	7.15256	14.3051
1221	4.76837	14.3051	7.15256	14.3051
1222	7.15256	14.3051	2.38419	14.3051
1223	7.15256	11.9209	2.38419	14.3051
1224	11.9209	7.15256	0	21.4577
1225	11.9209	11.9209	2.38419	16.6893
1226	11.9209	14.3051	2.38419	11.9209
1227	7.15256	7.15256	7.15256	11.9209
1228	9.53674	14.3051	7.15256	4.76837
1229	7.15256	14.3051	2.38419	7.15256
1230	11.9209	9.53674	-4.76837	0
1231	16.6893	4.76837	-4.76837	7.15256
1232	16.6893	4.76837	-4.76837	16.6893
1233	16.6893	4.76837	0	9.53674
1234	16.6893	2.38419	0	14.3051
1235	19.0735	7.15256	0	19.0735
1236	19.0735	7.15256	4.76837	19.0735
1237	19.0735	7.15256	2.38419	16.6893
1238	16.6893	4.76837	7.15256	21.4577
1239	16.6893	4.76837	11.9209	21.4577
1240	14.3051	4.76837	11.9209	14.3051
1241	14.3051	2.38419	4.76837	16.6893
1242	14.3051	2.38419	2.38419	16.6893
1243	11.9209	4.76837	2.38419	11.9209
1244	7.15256	4.76837	0	4.76837
1245	2.38419	0	2.38419	7.15256
1246	2.38419	2.38419	0	4.76837
1247	4.76837	2.38419	2.38419	4.76837
1248	4.76837	0	2.38419	4.76837
1249	7.15256	0	2.38419	11.9209
1250	11.9209	0	0	9.53674
1251	7.15256	0	4.76837	9.53674
1252	7.15256	0	0	9.53674
1253	14.3051	2.38419	2.38419	16.6893
1254	14.3051	0	4.76837	9.53674
1255	14.3051	0	4.76837	11.9209
1256	21.4577	7.15256	4.76837	9.53674
1257	23.8419	7.15256	9.53674	16.6893
1258	16.6893	9.53674	7.15256	9.53674
1259	21.4577	7.15256	11.9209	14.3051
1260	14.3051	7.15256	9.53674	16.6893
1261	14.3051	2.38419	0	11.9209
1262	11.9209	2.38419	2.38419	11.9209
1263	19.0735	0	2.38419	9.53674
1264	16.6893	2.38419	2.38419	11.9209
1265	16.6893	4.76837	2.38419	9.53674
1266	16.6893	11.9209	7.15256	9.53674
1267	16.6893	9.53674	7.15256	11.9209
1268	16.6893	9.53674	11.9209	11.9209
1269	14.3051	7.15256	9.53674	9.53674
1270	16.6893	9.53674	11.9209	11.9209
1271	16.6893	7.15256	19.0735	4.76837
1272	9.53674	4.76837	21.4577	4.76837
1273	14.3051	4.76837	19.0735	11.9209
1274	14.3051	0	21.4577	4.76837
1275	11.9209	2.38419	14.3051	4.76837
1276	16.6893	2.38419	9.53674	4.76837
1277	16.6893	2.38419	2.38419	11.9209
1278	11.9209	2.38419	9.53674	4.76837
1279	16.6893	0	2.38419	4.76837
1280	14.3051	0	2.38419	9.53674
1281	19.0735	0	0	16.6893
1282	19.0735	4.76837	0	9.53674
1283	21.4577	4.76837	0	9.53674
1284	19.0735	4.76837	2.38419	9.53674
1285	19.0735	2.38419	7.15256	9.53674
1286	16.6893	2.38419	7.15256	9.53674
1287	19.0735	2.38419	11.9209	16.6893
1288	19.0735	-2.38419	11.9209	16.6893
1289	19.0735	-2.38419	14.3051	14.3051
1290	23.8419	-4.76837	4.76837	14.3051
1291	23.8419	2.38419	11.9209	14.3051
1292	19.0735	2.38419	7.15256	16.6893
1293	19.0735	2.38419	7.15256	16.6893
1294	14.3051	9.53674	9.53674	16.6893
1295	11.9209	11.9209	9.53674	16.6893
1296	11.9209	16.6893	9.53674	14.3051
1297	14.3051	11.9209	14.3051	14.3051
1298	11.9209	11.9209	11.9209	14.3051
1299	11.9209	7.15256	9.53674	16.6893
1300	14.3051	11.9209	11.9209	14.3051
1301	11.9209	4.76837	11.9209	14.3051
1302	11.9209	2.38419	9.53674	14.3051
1303	16.6893	2.38419	7.15256	19.0735
1304	21.4577	2.38419	7.15256	23.8419
1305	19.0735	0	11.9209	21.4577
1306	23.8419	2.38419	9.53674	14.3051
1307	28.6102	9.53674	7.15256	14.3051
1308	26.2261	7.15256	9.53674	11.9209
1309	23.8419	9.53674	7.15256	4.76837
1310	30.9944	14.3051	7.15256	7.15256
1311	26.2261	9.53674	7.15256	7.15256
1312	19.0735	4.76837	9.53674	9.53674
1313	21.4577	9.53674	9.53674	9.53674
1314	23.8419	14.3051	14.3051	16.6893
1315	19.0735	7.15256	11.9209	16.6893
1316	14.3051	9.53674	9.53674	9.53674
1317	16.6893	9.53674	9.53674	9.53674
1318	16.6893	2.38419	4.76837	16.6893
1319	16.6893	2.38419	2.38419	14.3051
1320	16.6893	2.38419	2.38419	14.3051
1321	16.6893	0	2.38419	19.0735
1322	16.6893	2.38419	9.53674	26.2261
1323	14.3051	7.15256	9.53674	21.4577
1324	14.3051	7.15256	11.9209	21.4577
1325	16.6893	7.15256	9.53674	19.0735
1326	16.6893	7.15256	4.76837	19.0735
1327	19.0735	4.76837	4.76837	26.2261
1328	26.2261	4.76837	4.76837	26.2261
1329	19.0735	4.76837	2.38419	14.3051
1330	19.0735	14.3051	2.38419	16.6893
1331	19.0735	14.3051	0	9.53674
1332	19.0735	14.3051	0	9.53674
1333	21.4577	14.3051	0	9.53674
1334	21.4577	4.76837	0	14.3051
1335	21.4577	4.76837	2.38419	14.3051
1336	26.2261	7.15256	4.76837	9.53674
1337	23.8419	9.53674	4.76837	4.76837
1338	21.4577	9.53674	9.53674	4.76837
1339	21.4577	14.3051	9.53674	4.76837
1340	21.4577	11.9209	9.53674	4.76837
1341	16.6893	7.15256	11.9209	11.9209
1342	14.3051	7.15256	11.9209	11.9209
1343	14.3051	4.76837	4.76837	16.6893
1344	14.3051	4.76837	7.15256	9.53674
1345	14.3051	0	11.9209	21.4577
1346	11.9209	2.38419	9.53674	14.3051
1347	7.15256	4.76837	11.9209	21.4577
1348	7.15256	4.76837	14.3051	19.0735
1349	11.9209	2.38419	9.53674	19.0735
1350	11.9209	0	7.15256	14.3051
1351	14.3051	4.76837	7.15256	14.3051
1352	14.3051	0	4.76837	14.3051
1353	14.3051	2.38419	2.38419	16.6893
1354	11.9209	9.53674	2.38419	16.6893
1355	11.9209	9.53674	7.15256	9.53674
1356	11.9209	2.38419	7.15256	16.6893
1357	16.6893	9.53674	9.53674	16.6893
1358	9.53674	9.53674	9.53674	9.53674
1359	4.76837	7.15256	9.53674	9.53674
1360	7.15256	11.9209	9.53674	9.53674
1361	14.3051	11.9209	7.15256	4.76837
1362	14.3051	11.9209	7.15256	4.76837
1363	16.6893	14.3051	4.76837	9.53674
1364	23.8419	11.9209	4.76837	9.53674
1365	26.2261	11.9209	2.38419	9.53674
1366	23.8419	11.9209	7.15256	16.6893
1367	21.4577	7.15256	7.15256	9.53674
1368	26.2261	0	9.53674	11.9209
1369	21.4577	-14.3051	11.9209	9.53674
1370	16.6893	-28.6102	11.9209	14.3051
1371	16.6893	-26.2261	9.53674	14.3051
1372	11.9209	-26.2261	4.76837	14.3051
1373	11.9209	-23.8419	9.53674	9.53674
1374	16.6893	-2.38419	9.53674	7.15256
1375	21.4577	4.76837	11.9209	7.15256
1376	26.2261	11.9209	11.9209	0
1377	26.2261	11.9209	7.15256	7.15256
1378	16.6893	9.53674	7.15256	11.9209
1379	11.9209	9.53674	2.38419	9.53674
1380	11.9209	9.53674	0	9.53674
1381	14.3051	11.9209	2.38419	9.53674
1382	19.0735	7.15256	0	16.6893
1383	16.6893	0	0	9.53674
1384	21.4577	7.15256	7.15256	9.53674
1385	19.0735	2.38419	14.3051	11.9209
1386	19.0735	0	14.3051	9.53674
1387	21.4577	4.76837	14.3051	9.53674
1388	23.8419	4.76837	16.6893	11.9209
1389	23.8419	4.76837	11.9209	11.9209
1390	28.6102	2.38419	7.15256	16.6893
1391	26.2261	7.15256	11.9209	9.53674
1392	21.4577	2.38419	9.53674	4.76837
1393	23.8419	7.15256	0	9.53674
1394	23.8419	2.38419	2.38419	16.6893
1395	19.0735	9.53674	4.76837	21.4577
1396	19.0735	9.53674	4.76837	30.9944
1397	19.0735	9.53674	9.53674	30.9944
1398	14.3051	9.53674	14.3051	26.2261
1399	11.9209	14.3051	16.6893	26.2261
1400	11.9209	16.6893	16.6893	23.8419
1401	14.3051	19.0735	16.6893	14.3051
1402	16.6893	21.4577	11.9209	14.3051
1403	16.6893	19.0735	11.9209	14.3051
1404	19.0735	14.3051	7.15256	4.76837
1405	21.4577	11.9209	2.38419	4.76837
1406	21.4577	11.9209	7.15256	4.76837
1407	19.0735	11.9209	7.15256	9.53674
1408	19.0735	11.9209	2.38419	9.53674
1409	21.4577	11.9209	2.38419	9.53674
1410	23.8419	11.9209	4.76837	7.15256
1411	23.8419	9.53674	2.38419	4.76837
1412	23.8419	9.53674	7.15256	4.76837
1413	26.2261	9.53674	9.53674	11.9209
1414	21.4577	9.53674	7.15256	14.3051
1415	14.3051	7.15256	9.53674	14.3051
1416	11.9209	7.15256	9.53674	11.9209
1417	9.53674	7.15256	7.15256	7.15256
1418	7.15256	7.15256	4.76837	4.76837
1419	9.53674	4.76837	4.76837	4.76837
1420	9.53674	7.15256	4.76837	21.4577
1421	11.9209	11.9209	9.53674	19.0735
1422	14.3051	7.15256	11.9209	19.0735
1423	14.3051	14.3051	14.3051	19.0735
1424	14.3051	16.6893	14.3051	16.6893
1425	14.3051	21.4577	16.6893	16.6893
1426	16.6893	19.0735	14.3051	16.6893
1427	16.6893	19.0735	11.9209	16.6893
1428	19.0735	11.9209	11.9209	11.9209
1429	19.0735	9.53674	11.9209	16.6893
1430	19.0735	9.53674	11.9209	16.6893
1431	19.0735	7.15256	9.53674	16.6893
1432	21.4577	9.53674	14.3051	16.6893
1433	19.0735	9.53674	9.53674	9.53674
1434	14.3051	9.53674	11.9209	9.53674
1435	14.3051	9.53674	4.76837	9.53674
1436	9.53674	9.53674	4.76837	16.6893
1437	4.76837	14.3051	0	14.3051
1438	9.53674	14.3051	0	14.3051
1439	9.53674	14.3051	0	16.6893
1440	7.15256	11.9209	0	16.6893
1441	7.15256	9.53674	7.15256	9.53674
1442	14.3051	9.53674	7.15256	9.53674
1443	7.15256	9.53674	11.9209	16.6893
1444	4.76837	11.9209	9.53674	16.6893
1445	4.76837	14.3051	16.6893	14.3051
1446	2.38419	14.3051	14.3051	19.0735
1447	2.38419	14.3051	23.8419	19.0735
1448	7.15256	11.9209	14.3051	9.53674
1449	11.9209	9.53674	14.3051	21.4577
1450	19.0735	2.38419	9.53674	21.4577
1451	19.0735	9.53674	2.38419	9.53674
1452	23.8419	9.53674	0	7.15256
1453	26.2261	9.53674	4.76837	11.9209
1454	23.8419	7.15256	7.15256	4.76837
1455	14.3051	9.53674	7.15256	4.76837
1456	16.6893	2.38419	7.15256	11.9209
1457	16.6893	2.38419	4.76837	11.9209
1458	16.6893	9.53674	4.76837	4.76837
1459	19.0735	11.9209	7.15256	11.9209
1460	21.4577	11.9209	4.76837	14.3051
1461	23.8419	14.3051	4.76837	14.3051
1462	23.8419	14.3051	4.76837	19.0735
1463	21.4577	11.9209	7.15256	19.0735
1464	19.0735	11.9209	2.38419	14.3051
1465	19.0735	4.76837	2.38419	16.6893
1466	16.6893	2.38419	4.76837	9.53674
1467	19.0735	2.38419	9.53674	9.53674
1468	23.8419	0	4.76837	14.3051
1469	26.2261	2.38419	7.15256	14.3051
1470	21.4577	7.15256	9.53674	16.6893
1471	23.8419	9.53674	9.53674	16.6893
1472	23.8419	9.53674	9.53674	9.53674
1473	23.8419	9.53674	11.9209	9.53674
1474	19.0735	14.3051	11.9209	9.53674
1475	19.0735	11.9209	9.53674	9.53674
1476	14.3051	9.53674	7.15256	16.6893
1477	9.53674	9.53674	7.15256	16.6893
1478	7.15256	11.9209	4.76837	11.9209
1479	11.9209	7.15256	4.76837	7.15256
1480	11.9209	9.53674	9.53674	11.9209
1481	16.6893	14.3051	11.9209	11.9209
1482	19.0735	14.3051	11.9209	0
1483	19.0735	14.3051	16.6893	7.15256
1484	21.4577	11.9209	9.53674	9.53674
1485	26.2261	9.53674	4.76837	9.53674
1486	23.8419	7.15256	2.38419	11.9209
1487	14.3051	2.38419	7.15256	16.6893
1488	19.0735	0	2.38419	14.3051
1489	14.3051	7.15256	9.53674	16.6893
1490	14.3051	2.38419	11.9209	9.53674
1491	14.3051	4.76837	11.9209	14.3051
1492	19.0735	9.53674	7.15256	11.9209
1493	19.0735	14.3051	11.9209	7.15256
1494	21.4577	11.9209	11.9209	4.76837
1495	21.4577	16.6893	14.3051	4.76837
1496	21.4577	11.9209	14.3051	4.76837
1497	19.0735	11.9209	14.3051	16.6893
1498	14.3051	9.53674	9.53674	16.6893
1499	9.53674	11.9209	7.15256	19.0735
1500	4.76837	7.15256	7.15256	21.4577
1501	4.76837	9.53674	7.15256	16.6893
1502	9.53674	11.9209	7.15256	9.53674
1503	11.9209	7.15256	7.15256	16.6893
1504	11.9209	4.76837	9.53674	9.53674
1505	16.6893	9.53674	7.15256	9.53674
1506	9.53674	7.15256	4.76837	11.9209
1507	9.53674	2.38419	0	4.76837
1508	9.53674	2.38419	4.76837	4.76837
1509	14.3051	7.15256	7.15256	7.15256
1510	11.9209	2.38419	4.76837	4.76837
1511	11.9209	2.38419	7.15256	11.9209
1512	11.9209	7.15256	16.6893	9.53674
1513	14.3051	11.9209	11.9209	16.6893
1514	11.9209	9.53674	4.76837	16.6893
1515	7.15256	9.53674	9.53674	21.4577
1516	11.9209	14.3051	9.53674	23.8419
1517	11.9209	9.53674	7.15256	23.8419
1518	7.15256	14.3051	9.53674	26.2261
1519	4.76837	16.6893	14.3051	26.2261
1520	9.53674	16.6893	11.9209	26.2261
1521	11.9209	11.9209	11.9209	19.0735
1522	14.3051	19.0735	9.53674	21.4577
1523	19.0735	11.9209	4.76837	9.53674
1524	19.0735	14.3051	4.76837	9.53674
1525	14.3051	11.9209	9.53674	7.15256
1526	14.3051	4.76837	14.3051	4.76837
1527	11.9209	2.38419	14.3051	7.15256
1528	11.9209	9.53674	11.9209	9.53674
1529	16.6893	9.53674	9.53674	9.53674
1530	19.0735	11.9209	7.15256	16.6893
1531	19.0735	16.6893	4.76837	21.4577
1532	23.8419	14.3051	14.3051	21.4577
1533	26.2261	14.3051	14.3051	14.3051
1534	23.8419	11.9209	11.9209	14.3051
1535	21.4577	19.0735	11.9209	16.6893
1536	19.0735	19.0735	11.9209	9.53674
1537	7.15256	16.6893	7.15256	9.53674
1538	7.15256	11.9209	7.15256	4.76837
1539	11.9209	9.53674	4.76837	7.15256
1540	11.9209	9.53674	4.76837	4.76837
1541	9.53674	7.15256	7.15256	11.9209
1542	14.3051	7.15256	9.53674	14.3051
1543	19.0735	9.53674	19.0735	19.0735
1544	11.9209	9.53674	19.0735	19.0735
1545	14.3051	9.53674	14.3051	16.6893
1546	14.3051	9.53674	11.9209	9.53674
1547	16.6893	11.9209	11.9209	9.53674
1548	16.6893	11.9209	4.76837	9.53674
1549	16.6893	19.0735	4.76837	14.3051
1550	21.4577	14.3051	14.3051	14.3051
1551	23.8419	21.4577	14.3051	16.6893
1552	23.8419	19.0735	7.15256	16.6893
1553	21.4577	16.6893	4.76837	16.6893
1554	26.2261	14.3051	4.76837	14.3051
1555	26.2261	14.3051	4.76837	16.6893
1556	23.8419	14.3051	0	16.6893
1557	21.4577	14.3051	7.15256	4.76837
1558	21.4577	16.6893	9.53674	4.76837
1559	21.4577	14.3051	9.53674	7.15256
1560	19.0735	14.3051	2.38419	4.76837
1561	19.0735	11.9209	9.53674	9.53674
1562	21.4577	11.9209	9.53674	16.6893
1563	19.0735	14.3051	14.3051	16.6893
1564	14.3051	14.3051	16.6893	9.53674
1565	16.6893	16.6893	16.6893	16.6893
1566	16.6893	19.0735	11.9209	19.0735
1567	16.6893	11.9209	14.3051	21.4577
1568	19.0735	9.53674	11.9209	16.6893
1569	28.6102	11.9209	7.15256	14.3051
1570	26.2261	9.53674	7.15256	16.6893
1571	30.9944	9.53674	9.53674	9.53674
1572	23.8419	9.53674	4.76837	9.53674
1573	26.2261	11.9209	7.15256	11.9209
1574	23.8419	11.9209	9.53674	4.76837
1575	19.0735	7.15256	14.3051	7.15256
1576	16.6893	7.15256	9.53674	2.38419
1577	16.6893	7.15256	16.6893	2.38419
1578	11.9209	9.53674	11.9209	0
1579	11.9209	7.15256	9.53674	7.15256
1580	14.3051	7.15256	11.9209	7.15256
1581	16.6893	7.15256	9.53674	4.76837
1582	16.6893	4.76837	4.76837	2.38419
1583	14.3051	2.38419	4.76837	16.6893
1584	9.53674	0	2.38419	11.9209
1585	4.76837	0	2.38419	9.53674
1586	4.76837	2.38419	2.38419	9.53674
1587	11.9209	2.38419	7.15256	9.53674
1588	16.6893	2.38419	7.15256	11.9209
1589	16.6893	4.76837	14.3051	11.9209
1590	19.0735	14.3051	16.6893	4.76837
1591	14.3051	23.8419	14.3051	9.53674
1592	11.9209	23.8419	14.3051	9.53674
1593	7.15256	23.8419	14.3051	9.53674
1594	11.9209	23.8419	14.3051	11.9209
1595	14.3051	19.0735	11.9209	11.9209
1596	11.9209	14.3051	11.9209	11.9209
1597	14.3051	11.9209	9.53674	9.53674
1598	16.6893	11.9209	7.15256	16.6893
1599	16.6893	9.53674	7.15256	9.53674
1600	16.6893	9.53674	4.76837	16.6893
1601	16.6893	11.9209	4.76837	9.53674
1602	14.3051	9.53674	9.53674	9.53674
1603	16.6893	11.9209	9.53674	11.9209
1604	16.6893	14.3051	9.53674	9.53674
1605	16.6893	16.6893	9.53674	9.53674
1606	19.0735	19.0735	11.9209	9.53674
1607	19.0735	19.0735	9.53674	9.53674
1608	16.6893	16.6893	9.53674	9.53674
1609	14.3051	11.9209	9.53674	4.76837
1610	14.3051	9.53674	9.53674	7.15256
1611	14.3051	9.53674	9.53674	11.9209
1612	14.3051	11.9209	11.9209	9.53674
1613	14.3051	11.9209	16.6893	4.76837
1614	14.3051	14.3051	16.6893	16.6893
1615	16.6893	16.6893	14.3051	19.0735
1616	16.6893	14.3051	14.3051	19.0735
1617	16.6893	21.4577	14.3051	21.4577
1618	19.0735	23.8419	9.53674	21.4577
1619	21.4577	16.6893	7.15256	16.6893
1620	19.0735	11.9209	7.15256	16.6893
1621	14.3051	11.9209	11.9209	16.6893
1622	19.0735	7.15256	11.9209	21.4577
1623	11.9209	7.15256	11.9209	14.3051
1624	14.3051	9.53674	11.9209	19.0735
1625	14.3051	9.53674	11.9209	14.3051
1626	11.9209	14.3051	9.53674	16.6893
1627	7.15256	14.3051	7.15256	16.6893
1628	9.53674	11.9209	4.76837	14.3051
1629	9.53674	7.15256	7.15256	16.6893
1630	11.9209	7.15256	7.15256	21.4577
1631	11.9209	4.76837	7.15256	14.3051
1632	11.9209	4.76837	7.15256	9.53674
1633	11.9209	7.15256	4.76837	11.9209
1634	11.9209	11.9209	7.15256	9.53674
1635	11.9209	7.15256	4.76837	4.76837
1636	14.3051	11.9209	4.76837	14.3051
1637	16.6893	14.3051	9.53674	16.6893
1638	16.6893	19.0735	9.53674	16.6893
1639	19.0735	14.3051	9.53674	9.53674
1640	16.6893	11.9209	14.3051	16.6893
1641	16.6893	11.9209	14.3051	11.9209
1642	14.3051	9.53674	11.9209	14.3051
1643	16.6893	0	14.3051	14.3051
1644	16.6893	2.38419	16.6893	11.9209
1645	19.0735	0	9.53674	11.9209
1646	19.0735	2.38419	4.76837	4.76837
1647	21.4577	2.38419	7.15256	7.15256
1648	19.0735	0	7.15256	4.76837
1649	11.9209	4.76837	7.15256	11.9209
1650	9.53674	4.76837	9.53674	4.76837
1651	9.53674	11.9209	9.53674	0
1652	7.15256	9.53674	9.53674	4.76837
1653	11.9209	7.15256	11.9209	0
1654	11.9209	9.53674	16.6893	-2.38419
1655	11.9209	16.6893	21.4577	0
1656	14.3051	9.53674	21.4577	0
1657	11.9209	4.76837	9.53674	0
1658	7.15256	11.9209	9.53674	11.9209
1659	11.9209	9.53674	7.15256	14.3051
1660	4.76837	9.53674	7.15256	21.4577
1661	4.76837	7.15256	14.3051	21.4577
1662	7.15256	9.53674	16.6893	16.6893
1663	9.53674	7.15256	19.0735	11.9209
1664	11.9209	7.15256	19.0735	4.76837
1665	11.9209	2.38419	16.6893	4.76837
1666	11.9209	7.15256	16.6893	11.9209
1667	16.6893	4.76837	14.3051	9.53674
1668	14.3051	4.76837	11.9209	16.6893
1669	16.6893	9.53674	7.15256	16.6893
1670	19.0735	9.53674	11.9209	16.6893
1671	14.3051	4.76837	4.76837	16.6893
1672	14.3051	7.15256	7.15256	21.4577
1673	19.0735	7.15256	2.38419	16.6893
1674	19.0735	2.38419	4.76837	21.4577
1675	16.6893	2.38419	4.76837	21.4577
1676	14.3051	2.38419	9.53674	16.6893
1677	9.53674	2.38419	4.76837	11.9209
1678	2.38419	2.38419	7.15256	11.9209
1679	2.38419	4.76837	2.38419	11.9209
1680	7.15256	7.15256	-4.76837	7.15256
1681	7.15256	14.3051	-4.76837	9.53674
1682	9.53674	14.3051	2.38419	14.3051
1683	11.9209	19.0735	7.15256	14.3051
1684	11.9209	16.6893	14.3051	11.9209
1685	9.53674	11.9209	14.3051	16.6893
1686	14.3051	7.15256	11.9209	4.76837
1687	16.6893	0	7.15256	4.76837
1688	16.6893	0	7.15256	11.9209
1689	16.6893	0	7.15256	11.9209
1690	19.0735	2.38419	4.76837	4.76837
1691	19.0735	7.15256	9.53674	4.76837
1692	19.0735	7.15256	9.53674	0
1693	19.0735	9.53674	11.9209	0
1694	16.6893	14.3051	7.15256	11.9209
1695	16.6893	14.3051	7.15256	14.3051
1696	14.3051	9.53674	4.76837	21.4577
1697	19.0735	9.53674	4.76837	21.4577
1698	19.0735	9.53674	4.76837	16.6893
1699	19.0735	9.53674	2.38419	11.9209
1700	19.0735	7.15256	2.38419	11.9209
1701	16.6893	4.76837	2.38419	11.9209
1702	11.9209	7.15256	2.38419	4.76837
1703	11.9209	7.15256	2.38419	7.15256
1704	16.6893	9.53674	4.76837	4.76837
1705	21.4577	9.53674	11.9209	4.76837
1706	21.4577	9.53674	11.9209	11.9209
1707	21.4577	9.53674	14.3051	14.3051
1708	14.3051	9.53674	16.6893	14.3051
1709	7.15256	9.53674	16.6893	19.0735
1710	7.15256	2.38419	19.0735	21.4577
1711	7.15256	9.53674	21.4577	14.3051
1712	7.15256	11.9209	21.4577	9.53674
1713	9.53674	11.9209	11.9209	16.6893
1714	14.3051	14.3051	14.3051	4.76837
1715	11.9209	14.3051	9.53674	4.76837
1716	11.9209	14.3051	2.38419	4.76837
1717	14.3051	11.9209	9.53674	11.9209
1718	11.9209	9.53674	11.9209	9.53674
1719	11.9209	4.76837	9.53674	21.4577
1720	11.9209	4.76837	9.53674	16.6893
1721	16.6893	7.15256	9.53674	16.6893
1722	16.6893	14.3051	9.53674	11.9209
1723	21.4577	19.0735	11.9209	9.53674
1724	16.6893	19.0735	9.53674	11.9209
1725	21.4577	11.9209	4.76837	14.3051
1726	19.0735	11.9209	4.76837	14.3051
1727	19.0735	11.9209	4.76837	16.6893
1728	23.8419	14.3051	0	4.76837
1729	26.2261	23.8419	2.38419	11.9209
1730	23.8419	23.8419	4.76837	7.15256
1731	23.8419	26.2261	7.15256	4.76837
1732	23.8419	19.0735	4.76837	16.6893
1733	19.0735	19.0735	11.9209	14.3051
1734	16.6893	16.6893	14.3051	21.4577
1735	11.9209	19.0735	16.6893	21.4577
1736	11.9209	14.3051	16.6893	14.3051
1737	7.15256	14.3051	16.6893	9.53674
1738	11.9209	11.9209	14.3051	9.53674
1739	9.53674	11.9209	19.0735	9.53674
1740	16.6893	7.15256	14.3051	16.6893
1741	19.0735	11.9209	7.15256	14.3051
1742	19.0735	11.9209	7.15256	21.4577
1743	19.0735	11.9209	7.15256	21.4577
1744	23.8419	7.15256	4.76837	26.2261
1745	16.6893	14.3051	4.76837	23.8419
1746	16.6893	16.6893	7.15256	19.0735
1747	16.6893	9.53674	11.9209	19.0735
1748	19.0735	9.53674	11.9209	19.0735
1749	14.3051	16.6893	11.9209	14.3051
1750	19.0735	11.9209	9.53674	4.76837
1751	21.4577	2.38419	4.76837	7.15256
1752	21.4577	9.53674	2.38419	7.15256
1753	21.4577	7.15256	4.76837	0
1754	21.4577	7.15256	4.76837	11.9209
1755	21.4577	11.9209	9.53674	14.3051
1756	16.6893	14.3051	9.53674	21.4577
1757	19.0735	11.9209	14.3051	14.3051
1758	19.0735	11.9209	11.9209	21.4577
1759	23.8419	4.76837	11.9209	14.3051
1760	19.0735	0	9.53674	14.3051
1761	21.4577	0	9.53674	14.3051
1762	23.8419	0	9.53674	16.6893
1763	26.2261	0	7.15256	14.3051
1764	21.4577	2.38419	11.9209	9.53674
1765	23.8419	0	9.53674	16.6893
1766	23.8419	0	9.53674	16.6893
1767	19.0735	2.38419	9.53674	21.4577
1768	19.0735	7.15256	11.9209	16.6893
1769	16.6893	7.15256	9.53674	16.6893
1770	14.3051	7.15256	9.53674	11.9209
1771	16.6893	7.15256	11.9209	16.6893
1772	16.6893	4.76837	9.53674	16.6893
1773	14.3051	4.76837	14.3051	16.6893
1774	16.6893	7.15256	14.3051	16.6893
1775	14.3051	9.53674	11.9209	9.53674
1776	16.6893	9.53674	11.9209	11.9209
1777	14.3051	9.53674	19.0735	11.9209
1778	21.4577	7.15256	19.0735	4.76837
1779	16.6893	4.76837	19.0735	9.53674
1780	16.6893	0	19.0735	21.4577
1781	9.53674	0	19.0735	14.3051
1782	7.15256	2.38419	19.0735	11.9209
1783	7.15256	4.76837	14.3051	14.3051
1784	11.9209	4.76837	11.9209	9.53674
1785	14.3051	4.76837	11.9209	4.76837
1786	11.9209	4.76837	7.15256	9.53674
1787	11.9209	4.76837	4.76837	9.53674
1788	11.9209	0	2.38419	9.53674
1789	11.9209	0	4.76837	14.3051
1790	9.53674	0	2.38419	16.6893
1791	7.15256	2.38419	4.76837	16.6893
1792	14.3051	9.53674	0	16.6893
1793	7.15256	9.53674	0	4.76837
1794	9.53674	9.53674	-2.38419	4.76837
1795	14.3051	14.3051	2.38419	9.53674
1796	14.3051	9.53674	-4.76837	9.53674
1797	14.3051	7.15256	0	9.53674
1798	14.3051	9.53674	4.76837	16.6893
1799	16.6893	14.3051	9.53674	16.6893
1800	21.4577	14.3051	14.3051	16.6893
1801	23.8419	14.3051	14.3051	9.53674
1802	21.4577	16.6893	14.3051	9.53674
1803	21.4577	16.6893	11.9209	16.6893
1804	23.8419	11.9209	7.15256	16.6893
1805	19.0735	9.53674	7.15256	11.9209
1806	19.0735	9.53674	7.15256	9.53674
1807	16.6893	7.15256	7.15256	16.6893
1808	16.6893	11.9209	11.9209	9.53674
1809	14.3051	16.6893	11.9209	4.76837
1810	14.3051	19.0735	9.53674	9.53674
1811	16.6893	14.3051	14.3051	11.9209
1812	16.6893	14.3051	14.3051	9.53674
1813	19.0735	9.53674	9.53674	9.53674
1814	19.0735	4.76837	11.9209	16.6893
1815	14.3051	4.76837	9.53674	16.6893
1816	14.3051	2.38419	0	9.53674
1817	14.3051	4.76837	0	9.53674
1818	11.9209	7.15256	2.38419	16.6893
1819	11.9209	9.53674	2.38419	21.4577
1820	11.9209	9.53674	2.38419	16.6893
1821	11.9209	11.9209	2.38419	16.6893
1822	7.15256	14.3051	2.38419	9.53674
1823	7.15256	11.9209	-4.76837	9.53674
1824	14.3051	11.9209	0	9.53674
1825	9.53674	14.3051	4.76837	11.9209
1826	9.53674	14.3051	2.38419	16.6893
1827	9.53674	11.9209	4.76837	16.6893
1828	9.53674	9.53674	9.53674	16.6893
1829	9.53674	7.15256	7.15256	11.9209
1830	9.53674	7.15256	9.53674	11.9209
1831	4.76837	7.15256	9.53674	4.76837
1832	11.9209	7.15256	9.53674	4.76837
1833	14.3051	9.53674	7.15256	4.76837
1834	9.53674	9.53674	9.53674	11.9209
1835	9.53674	9.53674	4.76837	11.9209
1836	11.9209	9.53674	4.76837	4.76837
1837	7.15256	9.53674	2.38419	11.9209
1838	7.15256	4.76837	7.15256	7.15256
1839	11.9209	7.15256	7.15256	7.15256
1840	11.9209	11.9209	7.15256	4.76837
1841	11.9209	16.6893	9.53674	11.9209
1842	14.3051	16.6893	9.53674	11.9209
1843	16.6893	16.6893	9.53674	16.6893
1844	16.6893	11.9209	4.76837	14.3051
1845	19.0735	11.9209	4.76837	21.4577
1846	19.0735	7.15256	0	16.6893
1847	23.8419	7.15256	4.76837	21.4577
1848	19.0735	9.53674	4.76837	9.53674
1849	21.4577	11.9209	9.53674	4.76837
1850	19.0735	9.53674	9.53674	7.15256
1851	19.0735	9.53674	14.3051	4.76837
1852	9.53674	7.15256	9.53674	4.76837
1853	16.6893	0	4.76837	11.9209
1854	9.53674	0	2.38419	14.3051
1855	11.9209	0	4.76837	9.53674
1856	19.0735	9.53674	4.76837	14.3051
1857	28.6102	16.6893	2.38419	14.3051
1858	26.2261	19.0735	9.53674	16.6893
1859	28.6102	19.0735	11.9209	16.6893
1860	26.2261	11.9209	11.9209	16.6893
1861	28.6102	7.15256	7.15256	16.6893
1862	23.8419	7.15256	7.15256	4.76837
1863	19.0735	0	7.15256	4.76837
1864	14.3051	0	9.53674	7.15256
1865	14.3051	4.76837	11.9209	9.53674
1866	7.15256	4.76837	14.3051	16.6893
1867	9.53674	0	14.3051	16.6893
1868	9.53674	7.15256	14.3051	14.3051
1869	9.53674	7.15256	14.3051	21.4577
1870	4.76837	2.38419	11.9209	14.3051
1871	4.76837	0	9.53674	14.3051
1872	2.38419	4.76837	4.76837	14.3051
1873	2.38419	2.38419	4.76837	16.6893
1874	0	2.38419	4.76837	4.76837
1875	7.15256	9.53674	4.76837	4.76837
1876	9.53674	14.3051	4.76837	4.76837
1877	11.9209	9.53674	11.9209	7.15256
1878	11.9209	9.53674	9.53674	4.76837
1879	16.6893	14.3051	16.6893	9.53674
1880	14.3051	4.76837	19.0735	9.53674
1881	14.3051	2.38419	19.0735	4.76837
1882	14.3051	0	14.3051	11.9209
1883	14.3051	2.38419	16.6893	16.6893
1884	11.9209	2.38419	11.9209	16.6893
1885	9.53674	2.38419	9.53674	26.2261
1886	11.9209	7.15256	11.9209	26.2261
1887	11.9209	7.15256	11.9209	21.4577
1888	14.3051	9.53674	7.15256	16.6893
1889	11.9209	7.15256	7.15256	21.4577
1890	14.3051	7.15256	7.15256	11.9209
1891	16.6893	4.76837	4.76837	11.9209
1892	16.6893	4.76837	9.53674	7.15256
1893	16.6893	7.15256	11.9209	2.38419
1894	16.6893	11.9209	19.0735	2.38419
1895	16.6893	11.9209	16.6893	0
1896	16.6893	9.53674	16.6893	4.76837
1897	19.0735	9.53674	16.6893	4.76837
1898	19.0735	7.15256	11.9209	16.6893
1899	19.0735	4.76837	11.9209	9.53674
1900	19.0735	0	9.53674	11.9209
1901	19.0735	0	14.3051	4.76837
1902	16.6893	2.38419	14.3051	11.9209
1903	16.6893	4.76837	16.6893	11.9209
1904	16.6893	4.76837	14.3051	9.53674
1905	19.0735	9.53674	16.6893	11.9209
1906	11.9209	9.53674	16.6893	9.53674
1907	14.3051	2.38419	14.3051	9.53674
1908	9.53674	2.38419	7.15256	16.6893
1909	9.53674	4.76837	4.76837	21.4577
1910	7.15256	7.15256	4.76837	21.4577
1911	11.9209	7.15256	4.76837	16.6893
1912	9.53674	14.3051	4.76837	11.9209
1913	9.53674	16.6893	4.76837	4.76837
1914	14.3051	11.9209	4.76837	0
1915	14.3051	14.3051	4.76837	2.38419
1916	11.9209	14.3051	2.38419	2.38419
1917	11.9209	14.3051	7.15256	11.9209
1918	14.3051	11.9209	0	16.6893
1919	11.9209	7.15256	4.76837	21.4577
1920	14.3051	2.38419	4.76837	9.53674
1921	16.6893	4.76837	9.53674	14.3051
1922	14.3051	2.38419	2.38419	16.6893
1923	14.3051	0	7.15256	4.76837
1924	19.0735	2.38419	0	4.76837
1925	26.2261	4.76837	7.15256	16.6893
1926	28.6102	2.38419	11.9209	21.4577
1927	28.6102	7.15256	21.4577	21.4577
1928	28.6102	11.9209	14.3051	21.4577
1929	21.4577	11.9209	14.3051	19.0735
1930	21.4577	11.9209	11.9209	9.53674
1931	14.3051	11.9209	0	4.76837
1932	11.9209	7.15256	2.38419	4.76837
1933	11.9209	7.15256	2.38419	7.15256
1934	14.3051	7.15256	0	0
1935	7.15256	7.15256	2.38419	4.76837
1936	9.53674	9.53674	7.15256	14.3051
1937	9.53674	9.53674	7.15256	14.3051
1938	11.9209	11.9209	4.76837	14.3051
1939	14.3051	16.6893	2.38419	14.3051
1940	23.8419	11.9209	2.38419	21.4577
1941	28.6102	14.3051	0	16.6893
1942	28.6102	23.8419	4.76837	16.6893
1943	16.6893	26.2261	4.76837	9.53674
1944	14.3051	21.4577	4.76837	21.4577
1945	9.53674	21.4577	4.76837	9.53674
1946	2.38419	14.3051	9.53674	11.9209
1947	7.15256	9.53674	4.76837	11.9209
1948	16.6893	2.38419	9.53674	11.9209
1949	16.6893	4.76837	4.76837	7.15256
1950	11.9209	7.15256	7.15256	9.53674
1951	11.9209	7.15256	7.15256	9.53674
1952	11.9209	4.76837	11.9209	4.76837
1953	7.15256	7.15256	11.9209	16.6893
1954	7.15256	2.38419	16.6893	16.6893
1955	9.53674	-4.76837	16.6893	0
1956	9.53674	2.38419	16.6893	16.6893
1957	9.53674	0	11.9209	11.9209
1958	9.53674	2.38419	9.53674	11.9209
1959	9.53674	7.15256	4.76837	16.6893
1960	11.9209	9.53674	4.76837	14.3051
1961	14.3051	9.53674	11.9209	16.6893
1962	16.6893	7.15256	7.15256	21.4577
1963	16.6893	9.53674	2.38419	16.6893
1964	11.9209	9.53674	4.76837	9.53674
1965	14.3051	7.15256	0	16.6893
1966	14.3051	7.15256	2.38419	16.6893
1967	14.3051	9.53674	0	4.76837
1968	16.6893	7.15256	2.38419	11.9209
1969	16.6893	4.76837	0	11.9209
1970	16.6893	11.9209	0	7.15256
1971	11.9209	7.15256	7.15256	7.15256
1972	14.3051	4.76837	9.53674	4.76837
1973	11.9209	9.53674	2.38419	16.6893
1974	4.76837	4.76837	4.76837	16.6893
1975	7.15256	4.76837	11.9209	16.6893
1976	14.3051	4.76837	4.76837	7.15256
1977	14.3051	0	7.15256	7.15256
1978	19.0735	0	14.3051	7.15256
1979	19.0735	-4.76837	11.9209	7.15256
1980	16.6893	-4.76837	4.76837	2.38419
1981	14.3051	2.38419	7.15256	7.15256
1982	9.53674	7.15256	7.15256	11.9209
1983	4.76837	14.3051	7.15256	4.76837
1984	7.15256	21.4577	9.53674	16.6893
1985	9.53674	21.4577	14.3051	16.6893
1986	4.76837	16.6893	14.3051	14.3051
1987	9.53674	14.3051	11.9209	9.53674
1988	16.6893	4.76837	7.15256	9.53674
1989	16.6893	2.38419	4.76837	11.9209
1990	14.3051	2.38419	0	7.15256
1991	16.6893	2.38419	2.38419	7.15256
1992	16.6893	2.38419	2.38419	7.15256
1993	16.6893	4.76837	-4.76837	0
1994	16.6893	4.76837	0	0
1995	16.6893	2.38419	7.15256	4.76837
[truncated: 20,154 more rows]
