# Supplementary material for: Experimental study on the failure process and modes of loess spoil slope induced by rainfall and engineering disturbance
Source: PLoS One. 2024 Jul 18;19(7):e0305871. doi: 10.1371/journal.pone.0305871 (PMC11257394; doi:10.1371/journal.pone.0305871)
Supplement: S1 Data — (ZIP) [file pone.0305871.s001.zip › Data-The values used to build graphs/Figure 13 (c) S3.xlsx]

## Sheet: Sheet1
	Soil1 Pore Pressure and time
time[s]	AI1-01 [Pa]	AI1-02 [Pa]	AI1-03 [Pa]	AI1-04 [Pa]
Max	642.53815 [@17273]	976.32422 [@15206]	692.60608 [@1201]	439.88232 [@26011]
Min	-402.92746 [@32200]	-2.38419 [@18]	-653.26697 [@32232]	-596.04651 [@32224]		Rainfall inrensity and time
0	9.53674	-1.19209	-10.7288	10.7288		time[s]	Rainfall[mm]
1	13.113	3.57628	-1.19209	-7.15256		0	273
2	1.19209	0	-1.19209	4.76837		19342	273
3	4.76837	0	-4.76837	3.57628		19342	201
4	7.15256	0	-4.76837	4.76837		24005	201
5	5.96046	0	-7.15256	3.57628		24006	273
6	5.96046	3.57628	1.19209	3.57628		29843	273
7	5.96046	3.57628	0	2.38419		29844	0
8	7.15256	3.57628	-1.19209	0
9	4.76837	0	-3.57628	0
10	5.96046	0	-2.38419	0
11	4.76837	0	-4.76837	0
12	3.57628	2.38419	-3.57628	1.19209
13	2.38419	5.96046	-3.57628	1.19209
14	2.38419	5.96046	-7.15256	1.19209
15	3.57628	5.96046	-7.15256	5.96046
16	2.38419	0	-4.76837	2.38419
17	2.38419	0	-4.76837	4.76837
18	2.38419	-2.38419	-4.76837	8.34465
19	2.38419	1.19209	-4.76837	5.96046
20	1.19209	0	-4.76837	3.57628
21	1.19209	4.76837	-3.57628	0
22	2.38419	3.57628	-7.15256	0
23	3.57628	2.38419	-3.57628	-1.19209
24	7.15256	3.57628	-3.57628	-2.38419
25	7.15256	5.96046	-3.57628	-2.38419
26	7.15256	0	-4.76837	-2.38419
27	5.96046	5.96046	-1.19209	0		29822	PP2	117	1003	886
28	4.76837	5.96046	-1.19209	0		29776	PP3	202	1077	875
29	2.38419	4.76837	-1.19209	0		29776	PP1	253	633	380
30	3.57628	2.38419	-1.19209	0		29839	PP4	341	1083	742
31	3.57628	4.76837	-4.76837	0
32	3.57628	2.38419	-4.76837	-2.38419
33	3.57628	5.96046	-4.76837	0
34	3.57628	5.96046	-7.15256	1.19209
35	2.38419	2.38419	-1.19209	1.19209
36	2.38419	2.38419	-1.19209	0
37	2.38419	5.96046	-3.57628	0
38	2.38419	5.96046	-8.34465	0
39	4.76837	2.38419	-7.15256	0
40	2.38419	4.76837	-9.53674	-1.19209
41	2.38419	4.76837	-7.15256	-1.19209
42	7.15256	4.76837	-7.15256	-1.19209
43	4.76837	4.76837	-7.15256	-1.19209
44	4.76837	5.96046	-7.15256	-1.19209
45	4.76837	3.57628	-7.15256	1.19209
46	3.57628	3.57628	-7.15256	1.19209
47	2.38419	3.57628	-7.15256	0
48	3.57628	3.57628	-7.15256	0
49	4.76837	2.38419	-3.57628	0
50	4.76837	4.76837	-4.76837	3.57628
51	3.57628	5.96046	-2.38419	3.57628
52	4.76837	8.34465	1.19209	0
53	4.76837	7.15256	1.19209	0
54	4.76837	4.76837	1.19209	0
55	4.76837	2.38419	0	0
56	7.15256	8.34465	1.19209	1.19209
57	4.76837	5.96046	-2.38419	0
58	2.38419	3.57628	-1.19209	-1.19209
59	1.19209	3.57628	-1.19209	-1.19209
60	3.57628	2.38419	-1.19209	-1.19209
61	1.19209	2.38419	-2.38419	0
62	4.76837	2.38419	1.19209	1.19209
63	7.15256	5.96046	1.19209	3.57628
64	4.76837	8.34465	1.19209	0
65	4.76837	4.76837	-4.76837	2.38419
66	5.96046	0	-3.57628	2.38419
67	2.38419	5.96046	-3.57628	3.57628
68	2.38419	5.96046	-4.76837	1.19209
69	7.15256	5.96046	1.19209	1.19209
70	7.15256	5.96046	1.19209	0
71	4.76837	7.15256	-2.38419	0
72	5.96046	8.34465	-1.19209	0
73	5.96046	4.76837	-4.76837	0
74	3.57628	2.38419	-3.57628	0
75	4.76837	5.96046	-4.76837	-2.38419
76	4.76837	2.38419	1.19209	0
77	4.76837	2.38419	-2.38419	1.19209
78	4.76837	3.57628	-2.38419	-1.19209
79	4.76837	2.38419	0	-2.38419
80	2.38419	5.96046	0	-1.19209
81	4.76837	8.34465	1.19209	-2.38419
82	2.38419	4.76837	1.19209	-4.76837
83	2.38419	7.15256	0	-1.19209
84	0	4.76837	-2.38419	1.19209
85	2.38419	4.76837	-1.19209	0
86	0	4.76837	-4.76837	1.19209
87	2.38419	4.76837	-1.19209	1.19209
88	2.38419	4.76837	-1.19209	0
89	4.76837	5.96046	-1.19209	0
90	4.76837	8.34465	-1.19209	3.57628
91	7.15256	2.38419	-2.38419	0
92	5.96046	2.38419	-4.76837	0
93	3.57628	2.38419	-7.15256	0
94	1.19209	2.38419	-4.76837	3.57628
95	2.38419	2.38419	-3.57628	0
96	0	5.96046	-3.57628	0
97	1.19209	2.38419	-1.19209	5.96046
98	1.19209	2.38419	-1.19209	0
99	3.57628	2.38419	-3.57628	0
100	3.57628	2.38419	-1.19209	-1.19209
101	3.57628	2.38419	-1.19209	1.19209
102	1.19209	3.57628	-4.76837	1.19209
103	1.19209	2.38419	-1.19209	2.38419
104	1.19209	8.34465	-2.38419	8.34465
105	-2.38419	4.76837	-4.76837	8.34465
106	1.19209	7.15256	-3.57628	7.15256
107	1.19209	7.15256	-3.57628	4.76837
108	2.38419	8.34465	-3.57628	3.57628
109	3.57628	4.76837	-4.76837	-1.19209
110	5.96046	8.34465	-1.19209	0
111	7.15256	8.34465	-2.38419	-1.19209
112	5.96046	8.34465	0	-2.38419
113	8.34465	5.96046	1.19209	-2.38419
114	7.15256	5.96046	2.38419	-1.19209
115	7.15256	3.57628	2.38419	-3.57628
116	7.15256	2.38419	0	-3.57628
117	7.15256	8.34465	0	-1.19209
118	7.15256	9.53674	1.19209	0
119	4.76837	10.7288	-1.19209	0
120	5.96046	9.53674	-2.38419	0
121	3.57628	10.7288	0	0
122	2.38419	10.7288	-2.38419	-1.19209
123	2.38419	10.7288	-4.76837	3.57628
124	4.76837	10.7288	-3.57628	2.38419
125	3.57628	4.76837	-4.76837	2.38419
126	3.57628	5.96046	-7.15256	3.57628
127	2.38419	2.38419	-2.38419	5.96046
128	2.38419	2.38419	-2.38419	3.57628
129	0	2.38419	1.19209	0
130	0	5.96046	-1.19209	3.57628
131	0	4.76837	-2.38419	1.19209
132	1.19209	8.34465	-4.76837	0
133	1.19209	4.76837	-1.19209	0
134	3.57628	7.15256	-1.19209	0
135	4.76837	8.34465	-4.76837	-1.19209
136	4.76837	4.76837	-3.57628	-1.19209
137	4.76837	4.76837	-3.57628	0
138	4.76837	4.76837	-3.57628	0
139	2.38419	5.96046	-4.76837	2.38419
140	1.19209	2.38419	-1.19209	2.38419
141	1.19209	3.57628	1.19209	5.96046
142	4.76837	3.57628	1.19209	2.38419
143	4.76837	2.38419	0	5.96046
144	4.76837	5.96046	0	5.96046
145	4.76837	5.96046	1.19209	5.96046
146	4.76837	5.96046	-4.76837	5.96046
147	4.76837	5.96046	-1.19209	4.76837
148	5.96046	2.38419	-4.76837	5.96046
149	5.96046	2.38419	-1.19209	0
150	4.76837	5.96046	-1.19209	1.19209
151	2.38419	4.76837	-2.38419	-1.19209
152	2.38419	8.34465	1.19209	-2.38419
153	1.19209	9.53674	1.19209	-2.38419
154	2.38419	19.0735	1.19209	-1.19209
155	4.76837	29.8023	-2.38419	0
156	4.76837	38.147	-1.19209	0
157	4.76837	46.4916	-4.76837	0
158	8.34465	51.26	-7.15256	-2.38419
159	5.96046	58.4126	-9.53674	-1.19209
160	5.96046	61.9888	-9.53674	-3.57628
161	5.96046	72.7177	-7.15256	-3.57628
162	8.34465	76.2939	-7.15256	0
163	5.96046	83.4465	-3.57628	0
164	3.57628	91.7912	-3.57628	3.57628
165	0	92.9832	-4.76837	3.57628
166	7.15256	97.7516	-4.76837	3.57628
167	3.57628	103.712	-4.76837	2.38419
168	1.19209	107.288	-4.76837	2.38419
169	4.76837	109.673	-1.19209	0
170	7.15256	114.441	-2.38419	0
171	5.96046	122.786	-2.38419	0
172	5.96046	123.978	2.38419	-1.19209
173	8.34465	133.514	2.38419	0
174	5.96046	140.667	1.19209	1.19209
175	8.34465	145.435	2.38419	-1.19209
176	10.7288	147.82	-2.38419	-1.19209
177	5.96046	156.164	-4.76837	-1.19209
178	5.96046	157.356	-3.57628	-2.38419
179	7.15256	163.317	-3.57628	-2.38419
180	5.96046	165.701	-3.57628	-2.38419
181	2.38419	169.277	-3.57628	-2.38419
182	3.57628	176.43	-3.57628	1.19209
183	3.57628	183.582	-4.76837	0
184	7.15256	189.543	-3.57628	0
185	9.53674	188.351	-3.57628	3.57628
186	10.7288	193.119	-1.19209	5.96046
187	10.7288	199.08	-1.19209	5.96046
188	9.53674	206.232	-4.76837	4.76837
189	8.34465	207.424	-4.76837	4.76837
190	7.15256	212.193	-1.19209	2.38419
191	8.34465	216.961	-1.19209	3.57628
192	5.96046	221.729	-2.38419	3.57628
193	7.15256	226.498	-2.38419	0
194	7.15256	232.458	1.19209	0
195	7.15256	231.266	-2.38419	0
196	4.76837	236.034	-1.19209	0
197	4.76837	240.803	-3.57628	0
198	4.76837	245.571	-4.76837	3.57628
199	4.76837	251.532	-4.76837	0
200	4.76837	255.108	-1.19209	3.57628
201	4.76837	263.453	-1.19209	3.57628
202	5.96046	268.221	-2.38419	0
203	5.96046	272.989	-1.19209	0
204	5.96046	277.758	-4.76837	0
205	4.76837	281.334	-3.57628	1.19209
206	7.15256	287.294	-4.76837	0
207	7.15256	288.487	-1.19209	0
208	8.34465	294.447	-1.19209	0
209	8.34465	296.831	-2.38419	2.38419
210	10.7288	300.407	-1.19209	3.57628
211	11.9209	307.56	-4.76837	3.57628
212	13.113	312.328	-4.76837	3.57628
213	13.113	314.713	-4.76837	0
214	13.113	319.481	-3.57628	3.57628
215	13.113	327.826	-1.19209	2.38419
216	11.9209	331.402	-1.19209	5.96046
217	9.53674	336.17	-1.19209	4.76837
218	9.53674	338.554	1.19209	4.76837
219	10.7288	345.707	1.19209	2.38419
220	8.34465	351.667	1.19209	5.96046
221	10.7288	354.052	0	0
222	14.3051	356.436	0	0
223	14.3051	355.244	5.96046	2.38419
224	10.7288	357.628	13.113	2.38419
225	14.3051	362.396	21.4577	2.38419
226	11.9209	364.78	23.8419	2.38419
227	9.53674	371.933	28.6102	3.57628
228	10.7288	376.701	33.3786	3.57628
229	13.113	385.046	38.147	2.38419
230	10.7288	383.854	42.9153	5.96046
231	13.113	386.238	46.4916	4.76837
232	15.4972	388.622	51.26	8.34465
233	15.4972	394.583	56.0284	8.34465
234	15.4972	399.351	61.9888	8.34465
235	15.4972	404.12	65.5651	4.76837
236	15.4972	408.888	70.3335	4.76837
237	15.4972	411.272	71.5256	2.38419
238	15.4972	412.464	73.9098	5.96046
239	14.3051	416.04	75.1019	5.96046
240	14.3051	418.425	78.6781	0
241	14.3051	423.193	82.2544	0
242	14.3051	427.961	88.2149	1.19209
243	14.3051	432.73	88.2149	-1.19209
244	15.4972	433.922	90.5991	-1.19209
245	16.6893	438.69	91.7912	-1.19209
246	15.4972	443.459	96.5595	0
247	16.6893	447.035	101.328	0
248	16.6893	443.459	106.096	0
249	14.3051	449.419	108.48	-1.19209
250	11.9209	449.419	107.288	-1.19209
251	10.7288	450.611	110.865	-1.19209
252	10.7288	455.38	113.249	0
253	14.3051	463.724	114.441	1.19209
254	16.6893	466.108	118.017	1.19209
255	19.0735	467.3	120.401	0
256	19.0735	475.645	123.978	0
257	17.8814	478.029	123.978	0
258	17.8814	479.221	126.362	1.19209
259	17.8814	485.182	128.746	0
260	17.8814	487.566	131.13	0
261	17.8814	489.95	131.13	0
262	17.8814	489.95	133.514	0
263	17.8814	488.758	135.899	0
264	17.8814	497.103	138.283	0
265	19.0735	504.255	139.475	-2.38419
266	20.2656	511.408	139.475	-4.76837
267	20.2656	514.984	141.859	-2.38419
268	19.0735	517.368	143.051	-4.76837
269	17.8814	523.329	141.859	-3.57628
270	17.8814	525.713	141.859	-3.57628
271	19.0735	528.097	145.435	0
272	19.0735	530.481	149.012	1.19209
273	20.2656	529.289	153.78	1.19209
274	22.6498	529.289	156.164	1.19209
275	22.6498	529.289	157.356	1.19209
276	22.6498	537.634	158.548	0
277	25.034	536.442	159.74	0
278	26.2261	541.21	165.701	5.96046
279	26.2261	545.979	170.469	5.96046
280	25.034	551.939	174.046	5.96046
281	25.034	551.939	175.238	1.19209
282	27.4181	550.747	176.43	-1.19209
283	33.3786	555.515	177.622	-2.38419
284	39.3391	555.515	177.622	-2.38419
285	44.1074	559.092	180.006	0
286	50.0679	563.86	181.198	0
287	54.8363	566.244	183.582	3.57628
288	59.6046	571.013	184.774	2.38419
289	61.9888	572.205	187.159	2.38419
290	65.5651	575.781	187.159	2.38419
291	69.1414	575.781	187.159	3.57628
292	73.9098	578.165	188.351	1.19209
293	78.6781	580.549	190.735	-1.19209
294	83.4465	581.741	193.119	-1.19209
295	87.0228	584.126	193.119	-1.19209
296	89.407	587.702	196.695	1.19209
297	91.7912	592.47	199.08	1.19209
298	94.1753	593.662	199.08	0
299	98.9437	596.047	201.464	3.57628
300	104.904	596.047	202.656	1.19209
301	112.057	598.431	202.656	0
302	115.633	602.007	205.04	0
303	116.825	603.199	211	-1.19209
304	118.017	609.16	215.769	-1.19209
305	119.209	610.352	220.537	-1.19209
306	122.786	616.312	224.113	-1.19209
307	123.978	616.312	224.113	1.19209
308	128.746	621.08	228.882	1.19209
309	133.514	624.657	233.65	1.19209
310	138.283	627.041	234.842	0
311	143.051	629.425	237.227	0
312	146.627	633.001	237.227	-1.19209
313	150.204	629.425	237.227	-2.38419
314	151.396	629.425	238.419	-2.38419
315	152.588	633.001	243.187	-1.19209
316	154.972	633.001	244.379	-2.38419
317	157.356	635.386	246.763	-1.19209
318	160.933	636.578	247.955	0
319	164.509	644.922	249.147	0
320	170.469	648.499	249.147	-1.19209
321	172.853	648.499	249.147	-1.19209
322	177.622	649.691	249.147	-2.38419
323	180.006	652.075	249.147	-2.38419
324	180.006	648.499	249.147	-2.38419
325	183.582	648.499	249.147	-2.38419
326	187.159	652.075	251.532	-2.38419
327	187.159	653.267	251.532	-1.19209
328	189.543	656.843	252.724	0
329	194.311	658.035	258.684	-3.57628
330	196.695	662.804	261.068	-4.76837
331	200.272	666.38	267.029	-4.76837
332	203.848	667.572	269.413	-5.96046
333	203.848	671.148	268.221	-5.96046
334	205.04	669.956	268.221	-4.76837
335	207.424	671.148	269.413	-2.38419
336	207.424	674.725	269.413	-1.19209
337	209.808	680.685	272.989	0
338	213.385	677.109	274.181	1.19209
339	215.769	674.725	274.181	1.19209
340	215.769	683.069	274.181	3.57628
341	220.537	683.069	276.566	2.38419
342	222.921	683.069	276.566	3.57628
343	226.498	681.877	281.334	5.96046
344	227.69	681.877	284.91	10.7288
345	228.882	684.261	287.294	15.4972
346	228.882	686.646	288.487	22.6498
347	231.266	694.99	288.487	29.8023
348	233.65	691.414	288.487	30.9944
349	234.842	693.798	287.294	34.5707
350	239.611	696.182	288.487	34.5707
351	243.187	696.182	288.487	33.3786
352	244.379	697.374	289.679	36.9549
353	245.571	696.182	290.871	39.3391
354	245.571	696.182	295.639	44.1074
355	244.379	698.567	300.407	48.8758
356	245.571	702.143	301.6	51.26
357	246.763	703.335	301.6	50.0679
358	250.34	705.719	302.792	52.4521
359	255.108	709.295	302.792	54.8363
360	257.492	709.295	301.6	58.4126
361	258.684	708.103	302.792	57.2205
362	258.684	710.487	303.984	60.7968
363	261.068	710.487	303.984	59.6046
364	261.068	714.064	306.368	65.5651
365	264.645	714.064	308.752	67.9493
366	267.029	714.064	311.136	66.7572
367	272.989	711.68	313.52	72.7177
368	274.181	716.448	318.289	72.7177
369	274.181	718.832	318.289	73.9098
370	274.181	721.216	323.057	76.2939
371	274.181	718.832	323.057	79.8702
372	274.181	718.832	321.865	78.6781
373	276.566	718.832	321.865	81.0623
374	280.142	715.256	325.441	84.6386
375	286.102	721.216	325.441	83.4465
376	288.487	723.6	327.826	84.6386
377	289.679	725.985	329.018	84.6386
378	292.063	722.408	327.826	83.4465
379	292.063	724.793	327.826	85.8307
380	290.871	728.369	329.018	89.407
381	292.063	727.177	331.402	88.2149
382	292.063	729.561	336.17	94.1753
383	294.447	731.945	338.554	92.9832
384	296.831	734.329	339.747	92.9832
385	298.023	734.329	339.747	95.3674
386	299.215	734.329	339.747	98.9437
387	300.407	734.329	340.939	100.136
388	303.984	735.521	343.323	102.52
389	306.368	735.521	344.515	103.712
390	308.752	736.713	348.091	103.712
391	309.944	742.674	349.283	104.904
392	314.713	745.058	349.283	107.288
393	318.289	745.058	349.283	107.288
394	319.481	743.866	349.283	113.249
395	319.481	747.442	350.475	115.633
396	319.481	749.827	352.86	115.633
397	321.865	749.827	354.052	115.633
398	321.865	748.634	354.052	114.441
399	324.249	748.634	354.052	118.017
400	325.441	751.019	356.436	118.017
401	325.441	756.979	360.012	120.401
402	324.249	761.747	363.588	119.209
403	326.633	759.363	364.78	122.786
404	330.21	760.555	364.78	122.786
405	332.594	758.171	365.973	121.593
406	332.594	755.787	368.357	125.17
407	334.978	753.403	367.165	125.17
408	337.362	756.979	368.357	123.978
409	340.939	753.403	368.357	126.362
410	343.323	756.979	367.165	132.322
411	345.707	753.403	368.357	133.514
412	348.091	759.363	369.549	133.514
413	351.667	761.747	369.549	135.899
414	352.86	761.747	373.125	135.899
415	355.244	761.747	373.125	135.899
416	352.86	764.132	373.125	139.475
417	354.052	764.132	375.509	139.475
418	354.052	760.555	376.701	139.475
419	355.244	762.94	379.086	141.859
420	356.436	768.9	383.854	138.283
421	360.012	771.284	383.854	138.283
422	362.396	770.092	386.238	144.243
423	364.78	773.668	386.238	145.435
424	365.973	773.668	386.238	149.012
425	363.588	773.668	385.046	151.396
426	362.396	770.092	387.43	151.396
427	362.396	776.053	387.43	151.396
428	362.396	773.668	388.622	150.204
429	365.973	776.053	389.814	153.78
430	368.357	777.245	389.814	153.78
431	373.125	783.205	389.814	156.164
432	376.701	785.589	389.814	156.164
433	379.086	785.589	391.007	156.164
434	375.509	786.781	394.583	160.933
435	376.701	786.781	395.775	163.317
436	379.086	786.781	399.351	163.317
437	381.47	787.974	401.735	165.701
438	381.47	786.781	401.735	162.125
439	385.046	787.974	401.735	164.509
440	385.046	786.781	402.927	165.701
441	386.238	786.781	401.735	168.085
442	385.046	787.974	401.735	168.085
443	386.238	786.781	400.543	170.469
444	386.238	790.358	401.735	169.277
445	386.238	790.358	401.735	172.853
446	385.046	786.781	402.927	171.661
447	386.238	790.358	406.504	171.661
448	387.43	789.166	406.504	175.238
449	392.199	795.126	405.312	171.661
450	399.351	795.126	404.12	174.046
451	401.735	797.51	402.927	175.238
452	400.543	797.51	402.927	177.622
453	402.927	797.51	404.12	175.238
454	401.735	795.126	406.504	174.046
455	400.543	793.934	411.272	174.046
456	400.543	797.51	413.656	177.622
457	401.735	796.318	417.233	176.43
458	401.735	795.126	419.617	180.006
459	406.504	796.318	420.809	178.814
460	410.08	793.934	420.809	181.198
461	408.888	797.51	420.809	184.774
462	411.272	797.51	422.001	184.774
463	413.656	797.51	422.001	183.582
464	411.272	797.51	423.193	187.159
465	414.848	797.51	423.193	185.967
466	417.233	799.894	425.577	188.351
467	420.809	802.279	425.577	191.927
468	417.233	807.047	426.769	190.735
469	418.425	805.855	427.961	190.735
470	417.233	809.431	427.961	194.311
471	417.233	805.855	425.577	196.695
472	417.233	808.239	425.577	196.695
473	420.809	805.855	426.769	199.08
474	424.385	808.239	426.769	199.08
475	426.769	808.239	430.346	195.503
476	429.154	811.815	433.922	195.503
477	429.154	808.239	433.922	199.08
478	427.961	811.815	433.922	199.08
479	425.577	808.239	436.306	197.887
480	426.769	811.815	436.306	200.272
481	425.577	805.855	436.306	201.464
482	425.577	808.239	438.69	200.272
483	427.961	808.239	439.882	202.656
484	430.346	814.2	438.69	206.232
485	431.538	810.623	438.69	208.616
486	435.114	816.584	438.69	207.424
487	435.114	818.968	438.69	211
488	436.306	821.352	437.498	213.385
489	436.306	821.352	439.882	211
490	436.306	826.12	444.651	211
491	439.882	820.16	444.651	215.769
492	441.074	821.352	442.267	212.193
493	447.035	817.776	442.267	213.385
494	447.035	821.352	441.074	212.193
495	445.843	821.352	441.074	213.385
496	443.459	821.352	444.651	211
497	445.843	821.352	448.227	211
498	445.843	817.776	449.419	213.385
499	448.227	818.968	454.187	212.193
500	449.419	815.392	450.611	213.385
501	449.419	818.968	449.419	213.385
502	449.419	818.968	448.227	212.193
503	451.803	817.776	449.419	212.193
504	451.803	816.584	449.419	212.193
505	454.187	817.776	449.419	218.153
506	454.187	821.352	450.611	218.153
507	454.187	821.352	452.995	220.537
508	455.38	821.352	456.572	225.306
509	458.956	821.352	454.187	225.306
510	455.38	822.544	456.572	225.306
511	458.956	826.12	458.956	225.306
512	461.34	828.505	460.148	225.306
513	461.34	828.505	457.764	225.306
514	456.572	824.928	460.148	227.69
515	461.34	824.928	460.148	227.69
516	461.34	828.505	457.764	226.498
517	461.34	827.313	460.148	226.498
518	462.532	830.889	463.724	224.113
519	466.108	829.697	462.532	224.113
520	467.3	833.273	462.532	225.306
521	470.877	832.081	466.108	227.69
522	469.685	834.465	467.3	228.882
523	473.261	840.426	464.916	228.882
524	472.069	840.426	468.493	228.882
525	472.069	840.426	472.069	232.458
526	470.877	836.849	473.261	228.882
527	470.877	834.465	473.261	228.882
528	470.877	834.465	473.261	234.842
529	474.453	834.465	472.069	237.227
530	478.029	840.426	472.069	233.65
531	482.798	840.426	469.685	238.419
532	482.798	842.81	470.877	239.611
533	483.99	845.194	473.261	237.227
534	482.798	844.002	476.837	237.227
535	480.413	845.194	473.261	238.419
536	480.413	845.194	476.837	236.034
537	481.606	845.194	478.029	239.611
538	483.99	845.194	480.413	239.611
539	483.99	845.194	481.606	237.227
540	486.374	847.578	483.99	237.227
541	491.142	847.578	483.99	237.227
542	488.758	845.194	483.99	237.227
543	492.334	845.194	483.99	236.034
544	494.719	841.618	482.798	238.419
545	494.719	841.618	481.606	241.995
546	494.719	844.002	481.606	240.803
547	493.527	846.386	482.798	244.379
548	493.527	846.386	485.182	244.379
549	492.334	846.386	486.374	244.379
550	495.911	846.386	486.374	243.187
551	493.527	847.578	483.99	243.187
552	494.719	847.578	486.374	238.419
553	494.719	845.194	483.99	241.995
554	494.719	847.578	485.182	240.803
555	493.527	844.002	487.566	241.995
556	495.911	845.194	487.566	240.803
557	493.527	841.618	487.566	243.187
558	493.527	845.194	488.758	245.571
559	497.103	845.194	489.95	246.763
560	499.487	847.578	491.142	249.147
561	499.487	848.77	492.334	247.955
562	500.679	851.154	494.719	247.955
563	499.487	851.154	495.911	249.147
564	500.679	851.154	498.295	250.34
565	500.679	854.731	499.487	250.34
566	501.871	853.539	499.487	249.147
567	503.063	851.154	501.871	251.532
568	503.063	854.731	503.063	256.3
569	506.64	857.115	504.255	255.108
570	510.216	853.539	506.64	258.684
571	510.216	854.731	507.832	261.068
572	514.984	854.731	507.832	259.876
573	514.984	855.923	509.024	259.876
574	516.176	855.923	509.024	261.068
575	517.368	857.115	509.024	257.492
576	518.56	857.115	510.216	257.492
577	516.176	855.923	510.216	258.684
578	518.56	853.539	512.6	257.492
579	517.368	853.539	511.408	261.068
580	513.792	857.115	512.6	263.453
581	512.6	853.539	510.216	261.068
582	513.792	857.115	510.216	257.492
583	513.792	857.115	509.024	257.492
584	512.6	855.923	509.024	261.068
585	514.984	859.499	509.024	261.068
586	520.945	860.691	510.216	261.068
587	519.753	866.652	512.6	262.26
588	518.56	867.844	513.792	263.453
589	522.137	870.228	512.6	264.645
590	520.945	870.228	513.792	265.837
591	520.945	870.228	516.176	270.605
592	523.329	871.42	517.368	272.989
593	524.521	867.844	519.753	275.373
594	523.329	867.844	519.753	271.797
595	525.713	869.036	518.56	271.797
596	523.329	863.075	516.176	269.413
597	520.945	861.883	517.368	267.029
598	520.945	858.307	516.176	268.221
599	523.329	855.923	519.753	264.645
600	523.329	857.115	522.137	268.221
601	525.713	857.115	524.521	264.645
602	525.713	855.923	528.097	267.029
603	524.521	860.691	529.289	272.989
604	525.713	864.267	529.289	274.181
605	522.137	863.075	531.674	271.797
606	522.137	865.46	532.866	275.373
607	523.329	866.652	531.674	271.797
608	520.945	864.267	531.674	272.989
609	520.945	863.075	529.289	269.413
610	520.945	865.46	526.905	272.989
611	520.945	865.46	526.905	269.413
612	520.945	867.844	526.905	272.989
613	519.753	867.844	526.905	271.797
614	520.945	866.652	530.481	275.373
615	524.521	864.267	534.058	271.797
616	526.905	860.691	534.058	274.181
617	530.481	858.307	536.442	274.181
618	531.674	860.691	536.442	276.566
619	532.866	860.691	536.442	277.758
620	530.481	860.691	537.634	277.758
621	528.097	860.691	540.018	276.566
622	524.521	864.267	537.634	280.142
623	523.329	864.267	541.21	276.566
624	523.329	863.075	540.018	276.566
625	525.713	863.075	542.402	278.95
626	529.289	864.267	540.018	277.758
627	531.674	860.691	544.787	280.142
628	531.674	864.267	544.787	278.95
629	529.289	864.267	545.979	283.718
630	529.289	863.075	544.787	283.718
631	531.674	867.844	547.171	283.718
632	530.481	873.804	547.171	287.294
633	531.674	874.996	549.555	287.294
634	532.866	878.573	551.939	283.718
635	530.481	874.996	553.131	284.91
636	531.674	872.612	553.131	283.718
637	531.674	872.612	551.939	283.718
638	529.289	873.804	550.747	283.718
639	532.866	873.804	550.747	283.718
640	532.866	873.804	551.939	283.718
641	532.866	872.612	555.515	287.294
642	536.442	870.228	555.515	283.718
643	537.634	873.804	560.284	284.91
644	537.634	873.804	556.707	286.102
645	540.018	873.804	557.9	289.679
646	540.018	872.612	554.323	286.102
647	541.21	872.612	559.092	289.679
648	541.21	872.612	557.9	289.679
649	538.826	872.612	560.284	289.679
650	537.634	873.804	559.092	289.679
651	538.826	873.804	561.476	288.487
652	538.826	873.804	561.476	290.871
653	540.018	872.612	563.86	290.871
654	540.018	870.228	565.052	294.447
655	543.594	872.612	565.052	290.871
656	541.21	878.573	565.052	294.447
657	542.402	878.573	563.86	294.447
658	542.402	872.612	565.052	296.831
659	543.594	878.573	561.476	296.831
660	543.594	872.612	563.86	293.255
661	543.594	872.612	567.436	296.831
662	547.171	876.188	571.013	293.255
663	545.979	880.957	569.821	294.447
664	549.555	877.38	571.013	293.255
665	547.171	877.38	571.013	296.831
666	548.363	877.38	571.013	295.639
667	548.363	879.765	571.013	296.831
668	550.747	880.957	568.628	294.447
669	547.171	879.765	568.628	294.447
670	547.171	883.341	569.821	294.447
671	547.171	883.341	569.821	290.871
672	544.787	883.341	568.628	293.255
673	544.787	883.341	568.628	293.255
674	548.363	884.533	567.436	296.831
675	549.555	884.533	568.628	294.447
676	554.323	885.725	568.628	293.255
677	554.323	882.149	569.821	293.255
678	550.747	882.149	575.781	296.831
679	549.555	883.341	575.781	296.831
680	549.555	883.341	575.781	295.639
681	548.363	879.765	575.781	298.023
682	548.363	879.765	574.589	299.215
683	545.979	883.341	573.397	299.215
684	547.171	882.149	576.973	299.215
685	547.171	888.109	576.973	299.215
686	549.555	890.493	581.741	295.639
687	549.555	890.493	580.549	295.639
688	550.747	888.109	582.933	298.023
689	551.939	886.917	581.741	301.6
690	551.939	884.533	585.318	300.407
691	553.131	888.109	586.51	301.6
692	550.747	890.493	586.51	300.407
693	550.747	892.878	588.894	303.984
694	550.747	890.493	587.702	306.368
695	550.747	890.493	586.51	306.368
696	551.939	889.301	585.318	307.56
697	550.747	890.493	586.51	309.944
698	553.131	890.493	588.894	313.52
699	554.323	889.301	593.662	313.52
700	555.515	889.301	593.662	309.944
701	555.515	889.301	593.662	313.52
702	557.9	892.878	590.086	312.328
703	557.9	892.878	588.894	312.328
704	557.9	890.493	588.894	312.328
705	556.707	889.301	592.47	315.905
706	557.9	889.301	594.854	315.905
707	557.9	889.301	594.854	312.328
708	560.284	889.301	596.047	314.713
709	560.284	889.301	594.854	314.713
710	560.284	889.301	593.662	314.713
711	559.092	892.878	593.662	315.905
712	556.707	889.301	596.047	313.52
713	554.323	889.301	593.662	311.136
714	553.131	892.878	593.662	307.56
715	554.323	892.878	596.047	309.944
716	553.131	884.533	596.047	311.136
717	550.747	885.725	596.047	311.136
718	551.939	882.149	594.854	311.136
719	554.323	882.149	598.431	309.944
720	554.323	888.109	594.854	309.944
721	553.131	888.109	592.47	311.136
722	555.515	884.533	590.086	313.52
723	556.707	884.533	593.662	315.905
724	557.9	884.533	593.662	318.289
725	560.284	888.109	598.431	319.481
726	560.284	892.878	603.199	325.441
727	560.284	900.03	604.391	325.441
728	561.476	902.414	603.199	323.057
729	559.092	902.414	606.775	321.865
730	559.092	901.222	602.007	324.249
731	561.476	901.222	603.199	325.441
732	562.668	901.222	605.583	327.826
733	562.668	902.414	606.775	327.826
734	565.052	902.414	607.967	327.826
735	567.436	901.222	609.16	330.21
736	568.628	901.222	607.967	326.633
737	568.628	901.222	607.967	325.441
738	567.436	898.838	610.352	326.633
739	565.052	898.838	610.352	330.21
740	565.052	898.838	611.544	324.249
741	565.052	901.222	613.928	330.21
742	565.052	901.222	612.736	329.018
743	566.244	904.799	613.928	329.018
744	567.436	904.799	613.928	329.018
745	568.628	904.799	615.12	332.594
746	568.628	901.222	616.312	331.402
747	569.821	898.838	615.12	332.594
748	568.628	898.838	612.736	330.21
749	563.86	898.838	611.544	329.018
750	561.476	898.838	610.352	326.633
751	563.86	898.838	610.352	326.633
752	561.476	900.03	612.736	327.826
753	561.476	898.838	611.544	329.018
754	563.86	896.454	612.736	329.018
755	562.668	894.07	611.544	331.402
756	562.668	900.03	611.544	331.402
757	565.052	896.454	610.352	331.402
758	565.052	894.07	613.928	331.402
759	562.668	894.07	611.544	332.594
760	565.052	897.646	613.928	329.018
761	563.86	895.262	609.16	329.018
762	565.052	894.07	610.352	331.402
763	566.244	895.262	609.16	337.362
764	568.628	895.262	613.928	333.786
765	566.244	891.686	616.312	337.362
766	568.628	896.454	617.504	337.362
767	567.436	902.414	617.504	334.978
768	567.436	902.414	617.504	333.786
769	565.052	896.454	618.696	333.786
770	567.436	896.454	618.696	333.786
771	563.86	895.262	617.504	334.978
772	561.476	895.262	617.504	337.362
773	561.476	897.646	617.504	333.786
774	565.052	896.454	616.312	337.362
775	566.244	898.838	616.312	336.17
776	569.821	902.414	618.696	337.362
777	569.821	902.414	619.888	333.786
778	568.628	900.03	621.08	333.786
779	568.628	901.222	623.465	337.362
780	568.628	900.03	624.657	336.17
781	569.821	896.454	627.041	342.131
782	569.821	897.646	630.617	346.899
783	569.821	897.646	630.617	346.899
784	566.244	895.262	630.617	344.515
785	563.86	894.07	631.809	340.939
786	563.86	896.454	633.001	340.939
787	568.628	902.414	634.193	338.554
788	573.397	900.03	634.193	344.515
789	574.589	898.838	633.001	343.323
790	578.165	896.454	633.001	345.707
791	574.589	897.646	630.617	343.323
792	571.013	894.07	630.617	342.131
793	568.628	894.07	631.809	336.17
794	567.436	894.07	631.809	333.786
795	566.244	897.646	633.001	333.786
796	566.244	897.646	634.193	339.747
797	569.821	897.646	633.001	338.554
798	568.628	896.454	633.001	340.939
799	569.821	900.03	634.193	343.323
800	572.205	900.03	634.193	345.707
801	571.013	896.454	635.386	343.323
802	567.436	900.03	636.578	346.899
803	571.013	902.414	635.386	345.707
804	569.821	898.838	635.386	345.707
805	569.821	902.414	635.386	345.707
806	572.205	902.414	636.578	348.091
807	572.205	898.838	635.386	351.667
808	571.013	898.838	637.77	351.667
809	566.244	901.222	640.154	350.475
810	567.436	898.838	640.154	352.86
811	563.86	902.414	640.154	352.86
812	563.86	904.799	640.154	352.86
813	566.244	904.799	641.346	352.86
814	572.205	904.799	640.154	354.052
815	574.589	904.799	638.962	354.052
816	579.357	901.222	636.578	354.052
817	579.357	901.222	637.77	356.436
818	578.165	902.414	637.77	356.436
819	573.397	901.222	641.346	356.436
820	571.013	903.607	644.922	352.86
821	568.628	903.607	644.922	356.436
822	568.628	903.607	646.114	354.052
823	572.205	903.607	646.114	356.436
824	572.205	901.222	647.307	358.82
825	572.205	901.222	648.499	363.588
826	574.589	903.607	649.691	357.628
827	571.013	903.607	649.691	362.396
828	571.013	903.607	648.499	360.012
829	572.205	907.183	648.499	360.012
830	574.589	907.183	646.114	358.82
831	575.781	907.183	646.114	360.012
832	578.165	907.183	647.307	360.012
833	580.549	909.567	650.883	365.973
834	582.933	905.991	653.267	364.78
835	580.549	905.991	655.651	367.165
836	580.549	907.183	654.459	367.165
837	579.357	907.183	654.459	364.78
838	574.589	907.183	654.459	363.588
839	572.205	907.183	655.651	364.78
840	568.628	905.991	654.459	362.396
841	568.628	905.991	653.267	360.012
842	568.628	905.991	649.691	363.588
843	571.013	903.607	647.307	363.588
844	571.013	905.991	646.114	363.588
845	574.589	903.607	646.114	363.588
846	574.589	904.799	648.499	360.012
847	574.589	901.222	648.499	360.012
848	574.589	901.222	648.499	361.204
849	574.589	898.838	647.307	355.244
850	572.205	896.454	644.922	355.244
851	571.013	898.838	644.922	361.204
852	571.013	900.03	648.499	358.82
853	571.013	901.222	648.499	360.012
854	573.397	902.414	648.499	365.973
855	573.397	903.607	649.691	364.78
856	572.205	901.222	647.307	364.78
857	572.205	905.991	646.114	364.78
858	571.013	907.183	646.114	364.78
859	568.628	905.991	649.691	364.78
860	568.628	905.991	649.691	364.78
861	569.821	905.991	650.883	368.357
862	567.436	907.183	652.075	368.357
863	567.436	904.799	652.075	365.973
864	567.436	904.799	653.267	368.357
865	568.628	903.607	654.459	369.549
866	572.205	905.991	654.459	368.357
867	576.973	909.567	655.651	370.741
868	576.973	909.567	655.651	369.549
869	576.973	909.567	653.267	367.165
870	578.165	909.567	655.651	368.357
871	575.781	909.567	659.227	367.165
872	575.781	909.567	660.42	367.165
873	574.589	908.375	659.227	367.165
874	574.589	908.375	662.804	369.549
875	573.397	905.991	659.227	369.549
876	573.397	905.991	658.035	369.549
877	573.397	905.991	653.267	367.165
878	574.589	905.991	656.843	367.165
879	578.165	905.991	650.883	367.165
880	579.357	908.375	650.883	370.741
881	579.357	908.375	652.075	370.741
882	578.165	905.991	652.075	370.741
883	575.781	905.991	650.883	369.549
884	573.397	909.567	653.267	371.933
885	573.397	903.607	654.459	371.933
886	572.205	909.567	655.651	373.125
887	573.397	908.375	655.651	367.165
888	571.013	908.375	656.843	367.165
889	574.589	905.991	656.843	367.165
890	573.397	908.375	653.267	367.165
891	576.973	905.991	655.651	371.933
892	576.973	907.183	656.843	371.933
893	578.165	904.799	660.42	373.125
894	578.165	904.799	659.227	369.549
895	578.165	904.799	661.612	367.165
896	575.781	904.799	661.612	370.741
897	573.397	904.799	661.612	369.549
898	573.397	903.607	662.804	367.165
899	572.205	903.607	660.42	367.165
900	572.205	904.799	662.804	369.549
901	572.205	904.799	659.227	368.357
902	572.205	904.799	662.804	368.357
903	573.397	901.222	660.42	367.165
904	574.589	898.838	661.612	370.741
905	574.589	898.838	660.42	370.741
906	574.589	902.414	660.42	373.125
907	574.589	901.222	658.035	370.741
908	574.589	901.222	659.227	373.125
909	575.781	903.607	656.843	371.933
910	576.973	901.222	655.651	369.549
911	576.973	901.222	658.035	367.165
912	578.165	901.222	660.42	373.125
913	576.973	903.607	660.42	367.165
914	576.973	907.183	665.188	370.741
915	576.973	908.375	666.38	373.125
916	576.973	908.375	666.38	373.125
917	575.781	908.375	662.804	369.549
918	576.973	911.951	660.42	369.549
919	576.973	911.951	660.42	370.741
920	579.357	911.951	660.42	370.741
921	580.549	909.567	661.612	369.549
922	580.549	910.759	661.612	369.549
923	580.549	910.759	661.612	371.933
924	580.549	911.951	660.42	374.317
925	576.973	911.951	659.227	377.893
926	579.357	911.951	659.227	375.509
927	581.741	911.951	658.035	377.893
928	575.781	908.375	661.612	377.893
929	574.589	911.951	667.572	376.701
930	578.165	909.567	668.764	376.701
931	578.165	908.375	669.956	376.701
932	576.973	909.567	672.34	376.701
933	576.973	908.375	669.956	376.701
934	578.165	911.951	669.956	376.701
935	578.165	914.335	671.148	379.086
936	578.165	914.335	669.956	382.662
937	581.741	915.527	667.572	379.086
938	584.126	915.527	669.956	382.662
939	585.318	914.335	669.956	382.662
940	585.318	910.759	671.148	380.278
941	586.51	911.951	669.956	380.278
942	586.51	908.375	672.34	381.47
943	585.318	910.759	669.956	383.854
944	585.318	913.143	671.148	383.854
945	586.51	915.527	669.956	386.238
946	585.318	916.72	673.533	387.43
947	585.318	915.527	673.533	383.854
948	584.126	914.335	675.917	383.854
949	581.741	911.951	677.109	383.854
950	581.741	909.567	677.109	383.854
951	581.741	910.759	674.725	383.854
952	581.741	911.951	672.34	386.238
953	581.741	911.951	673.533	392.199
954	581.741	914.335	672.34	388.622
955	581.741	914.335	674.725	389.814
956	584.126	914.335	674.725	388.622
957	586.51	910.759	674.725	388.622
958	588.894	913.143	674.725	386.238
959	588.894	913.143	677.109	389.814
960	588.894	914.335	675.917	388.622
961	584.126	914.335	674.725	388.622
962	581.741	913.143	678.301	389.814
963	580.549	913.143	675.917	389.814
964	578.165	914.335	671.148	386.238
965	580.549	913.143	673.533	386.238
966	581.741	914.335	674.725	386.238
967	585.318	913.143	673.533	386.238
968	587.702	915.527	672.34	386.238
969	587.702	915.527	672.34	389.814
970	581.741	915.527	669.956	389.814
971	579.357	919.104	669.956	389.814
972	574.589	915.527	669.956	389.814
973	574.589	916.72	669.956	386.238
974	575.781	913.143	673.533	389.814
975	576.973	916.72	677.109	389.814
976	578.165	914.335	679.493	387.43
977	578.165	910.759	677.109	383.854
978	578.165	911.951	677.109	386.238
979	578.165	911.951	675.917	387.43
980	578.165	911.951	675.917	385.046
981	578.165	908.375	672.34	385.046
982	578.165	909.567	672.34	383.854
983	579.357	909.567	675.917	383.854
984	579.357	905.991	672.34	387.43
985	579.357	905.991	674.725	387.43
986	579.357	908.375	678.301	387.43
987	581.741	909.567	683.069	387.43
988	579.357	909.567	679.493	383.854
989	581.741	908.375	680.685	387.43
990	582.933	908.375	678.301	383.854
991	580.549	909.567	678.301	383.854
992	578.165	909.567	675.917	386.238
993	580.549	909.567	674.725	389.814
994	580.549	909.567	672.34	386.238
995	578.165	909.567	674.725	389.814
996	581.741	909.567	672.34	389.814
997	581.741	911.951	672.34	386.238
998	580.549	914.335	673.533	387.43
999	579.357	914.335	673.533	386.238
1000	580.549	916.72	673.533	386.238
1001	579.357	914.335	674.725	386.238
1002	579.357	911.951	675.917	388.622
1003	581.741	905.991	677.109	388.622
1004	580.549	907.183	677.109	389.814
1005	581.741	907.183	678.301	389.814
1006	582.933	905.991	679.493	388.622
1007	581.741	911.951	680.685	386.238
1008	578.165	911.951	680.685	389.814
1009	579.357	910.759	681.877	389.814
1010	574.589	914.335	681.877	387.43
1011	573.397	908.375	681.877	387.43
1012	576.973	908.375	680.685	386.238
1013	575.781	908.375	680.685	387.43
1014	575.781	908.375	680.685	392.199
1015	578.165	911.951	680.685	392.199
1016	579.357	908.375	680.685	386.238
1017	579.357	908.375	681.877	389.814
1018	579.357	908.375	679.493	389.814
1019	575.781	909.567	679.493	386.238
1020	576.973	903.607	679.493	392.199
1021	576.973	907.183	680.685	392.199
1022	576.973	903.607	679.493	388.622
1023	579.357	903.607	681.877	388.622
1024	579.357	903.607	681.877	388.622
1025	578.165	903.607	683.069	388.622
1026	575.781	903.607	683.069	388.622
1027	573.397	907.183	685.453	389.814
1028	573.397	903.607	683.069	388.622
1029	574.589	901.222	679.493	388.622
1030	575.781	903.607	677.109	386.238
1031	575.781	904.799	678.301	386.238
1032	574.589	904.799	677.109	389.814
1033	573.397	907.183	679.493	389.814
1034	573.397	908.375	681.877	386.238
1035	571.013	908.375	681.877	386.238
1036	572.205	908.375	680.685	391.007
1037	572.205	911.951	680.685	388.622
1038	571.013	911.951	680.685	383.854
1039	569.821	910.759	679.493	389.814
1040	571.013	910.759	679.493	394.583
1041	569.821	910.759	680.685	388.622
1042	569.821	910.759	681.877	394.583
1043	568.628	914.335	680.685	395.775
1044	571.013	910.759	679.493	399.351
1045	574.589	913.143	680.685	399.351
1046	575.781	917.912	680.685	401.735
1047	573.397	915.527	680.685	404.12
1048	573.397	920.296	679.493	404.12
1049	576.973	923.872	683.069	400.543
1050	575.781	923.872	683.069	406.504
1051	580.549	925.064	683.069	404.12
1052	579.357	932.217	679.493	399.351
1053	579.357	935.793	680.685	401.735
1054	574.589	935.793	680.685	400.543
1055	573.397	932.217	681.877	398.159
1056	573.397	929.833	681.877	401.735
1057	572.205	929.833	683.069	400.543
1058	575.781	933.409	683.069	398.159
1059	578.165	933.409	683.069	398.159
1060	579.357	931.025	684.261	398.159
1061	579.357	928.64	684.261	395.775
1062	579.357	928.64	681.877	396.967
1063	578.165	925.064	684.261	396.967
1064	578.165	925.064	686.646	396.967
1065	575.781	928.64	683.069	395.775
1066	574.589	927.448	683.069	398.159
1067	573.397	925.064	686.646	398.159
1068	572.205	925.064	685.453	399.351
1069	569.821	925.064	681.877	399.351
1070	568.628	925.064	685.453	395.775
1071	568.628	925.064	681.877	393.391
1072	568.628	925.064	680.685	394.583
1073	568.628	927.448	678.301	391.007
1074	568.628	929.833	680.685	392.199
1075	571.013	931.025	675.917	386.238
1076	571.013	931.025	677.109	387.43
1077	571.013	931.025	673.533	386.238
1078	571.013	931.025	671.148	387.43
1079	572.205	928.64	671.148	389.814
1080	571.013	925.064	672.34	392.199
1081	571.013	927.448	672.34	394.583
1082	571.013	931.025	675.917	393.391
1083	572.205	931.025	678.301	395.775
1084	572.205	933.409	678.301	401.735
1085	574.589	933.409	681.877	402.927
1086	575.781	931.025	681.877	402.927
1087	575.781	929.833	683.069	405.312
1088	574.589	929.833	683.069	408.888
1089	574.589	927.448	683.069	408.888
1090	572.205	928.64	681.877	406.504
1091	571.013	931.025	683.069	408.888
1092	571.013	928.64	680.685	402.927
1093	569.821	925.064	680.685	404.12
1094	569.821	925.064	680.685	404.12
1095	569.821	925.064	683.069	405.312
1096	569.821	925.064	684.261	402.927
1097	571.013	925.064	685.453	408.888
1098	572.205	925.064	687.838	411.272
1099	568.628	925.064	687.838	410.08
1100	571.013	927.448	685.453	413.656
1101	573.397	928.64	683.069	412.464
1102	576.973	931.025	680.685	413.656
1103	573.397	931.025	679.493	411.272
1104	573.397	929.833	679.493	407.696
1105	572.205	932.217	683.069	406.504
1106	569.821	935.793	684.261	406.504
1107	567.436	935.793	686.646	407.696
1108	569.821	935.793	686.646	411.272
1109	568.628	936.985	686.646	410.08
1110	568.628	934.601	687.838	413.656
1111	572.205	934.601	687.838	410.08
1112	573.397	933.409	687.838	410.08
1113	572.205	929.833	687.838	407.696
1114	572.205	931.025	687.838	410.08
1115	571.013	931.025	686.646	407.696
1116	568.628	927.448	684.261	407.696
1117	567.436	927.448	684.261	407.696
1118	568.628	928.64	685.453	407.696
1119	567.436	928.64	686.646	407.696
1120	566.244	928.64	684.261	407.696
1121	567.436	925.064	684.261	407.696
1122	569.821	927.448	681.877	407.696
1123	572.205	931.025	679.493	407.696
1124	572.205	927.448	677.109	405.312
1125	572.205	931.025	679.493	402.927
1126	569.821	927.448	679.493	404.12
1127	568.628	928.64	683.069	400.543
1128	568.628	926.256	681.877	401.735
1129	571.013	925.064	681.877	399.351
1130	571.013	922.68	678.301	399.351
1131	572.205	926.256	679.493	395.775
1132	573.397	925.064	679.493	395.775
1133	574.589	929.833	680.685	398.159
1134	575.781	932.217	680.685	400.543
1135	576.973	936.985	681.877	402.927
1136	576.973	938.177	681.877	402.927
1137	575.781	938.177	683.069	400.543
1138	575.781	935.793	680.685	399.351
1139	572.205	929.833	681.877	395.775
1140	569.821	929.833	684.261	396.967
1141	567.436	929.833	686.646	396.967
1142	568.628	929.833	681.877	395.775
1143	568.628	931.025	684.261	395.775
1144	568.628	931.025	685.453	393.391
1145	568.628	928.64	685.453	396.967
1146	568.628	928.64	683.069	395.775
1147	567.436	925.064	684.261	396.967
1148	566.244	925.064	683.069	395.775
1149	568.628	925.064	681.877	395.775
1150	568.628	922.68	681.877	398.159
1151	571.013	922.68	681.877	399.351
1152	569.821	923.872	680.685	395.775
1153	568.628	921.488	681.877	394.583
1154	565.052	920.296	683.069	394.583
1155	563.86	922.68	681.877	394.583
1156	563.86	920.296	683.069	396.967
1157	563.86	922.68	683.069	401.735
1158	565.052	925.064	681.877	406.504
1159	567.436	925.064	679.493	406.504
1160	566.244	928.64	681.877	400.543
1161	568.628	931.025	680.685	398.159
1162	571.013	929.833	680.685	396.967
1163	571.013	933.409	680.685	396.967
1164	568.628	933.409	683.069	399.351
1165	571.013	931.025	683.069	399.351
1166	568.628	927.448	684.261	399.351
1167	568.628	928.64	684.261	399.351
1168	567.436	925.064	686.646	395.775
1169	569.821	926.256	684.261	395.775
1170	569.821	926.256	680.685	396.967
1171	569.821	926.256	680.685	396.967
1172	571.013	928.64	681.877	396.967
1173	572.205	927.448	679.493	394.583
1174	572.205	927.448	679.493	394.583
1175	569.821	931.025	680.685	399.351
1176	573.397	929.833	679.493	396.967
1177	571.013	932.217	678.301	396.967
1178	567.436	934.601	679.493	399.351
1179	565.052	938.177	680.685	399.351
1180	567.436	939.369	679.493	396.967
1181	567.436	939.369	678.301	393.391
1182	568.628	939.369	679.493	393.391
1183	569.821	941.753	679.493	393.391
1184	571.013	944.138	681.877	395.775
1185	571.013	946.522	681.877	401.735
1186	574.589	946.522	684.261	406.504
1187	574.589	948.906	687.838	405.312
1188	572.205	946.522	687.838	405.312
1189	569.821	947.714	689.03	407.696
1190	572.205	941.753	689.03	407.696
1191	569.821	941.753	689.03	407.696
1192	569.821	940.561	691.414	408.888
1193	569.821	940.561	689.03	407.696
1194	567.436	932.217	689.03	407.696
1195	566.244	929.833	689.03	411.272
1196	566.244	929.833	689.03	407.696
1197	565.052	933.409	689.03	411.272
1198	565.052	933.409	690.222	407.696
1199	566.244	934.601	690.222	408.888
1200	566.244	934.601	691.414	408.888
1201	565.052	938.177	692.606	407.696
1202	563.86	938.177	691.414	410.08
1203	565.052	938.177	691.414	410.08
1204	565.052	934.601	691.414	412.464
1205	565.052	934.601	690.222	413.656
1206	563.86	935.793	689.03	410.08
1207	566.244	935.793	689.03	410.08
1208	566.244	935.793	687.838	412.464
1209	568.628	935.793	686.646	413.656
1210	568.628	938.177	685.453	413.656
1211	568.628	938.177	685.453	413.656
1212	567.436	932.217	685.453	410.08
1213	567.436	935.793	680.685	410.08
1214	565.052	932.217	680.685	407.696
1215	565.052	928.64	680.685	408.888
1216	565.052	927.448	680.685	406.504
1217	563.86	926.256	681.877	404.12
1218	562.668	922.68	681.877	401.735
1219	562.668	923.872	679.493	400.543
1220	562.668	926.256	678.301	399.351
1221	561.476	923.872	678.301	396.967
1222	562.668	922.68	677.109	395.775
1223	561.476	926.256	677.109	401.735
1224	560.284	928.64	675.917	398.159
1225	559.092	928.64	677.109	398.159
1226	560.284	927.448	674.725	400.543
1227	560.284	931.025	674.725	404.12
1228	560.284	928.64	674.725	401.735
1229	561.476	927.448	677.109	401.735
1230	561.476	927.448	674.725	404.12
1231	563.86	931.025	675.917	401.735
1232	563.86	925.064	675.917	395.775
1233	560.284	929.833	674.725	394.583
1234	560.284	931.025	674.725	391.007
1235	557.9	929.833	673.533	391.007
1236	556.707	928.64	673.533	393.391
1237	559.092	929.833	672.34	399.351
1238	559.092	929.833	675.917	400.543
1239	559.092	929.833	674.725	404.12
1240	559.092	929.833	673.533	404.12
1241	559.092	932.217	672.34	404.12
1242	559.092	927.448	677.109	402.927
1243	561.476	928.64	677.109	400.543
1244	561.476	931.025	678.301	398.159
1245	561.476	932.217	679.493	399.351
1246	560.284	933.409	678.301	398.159
1247	557.9	935.793	678.301	398.159
1248	557.9	935.793	677.109	398.159
1249	557.9	935.793	677.109	401.735
1250	556.707	931.025	674.725	395.775
1251	554.323	926.256	672.34	396.967
1252	554.323	920.296	674.725	391.007
1253	551.939	921.488	672.34	394.583
1254	551.939	921.488	672.34	394.583
1255	549.555	917.912	673.533	394.583
1256	550.747	917.912	675.917	394.583
1257	550.747	917.912	675.917	391.007
1258	549.555	917.912	675.917	392.199
1259	549.555	920.296	677.109	392.199
1260	549.555	922.68	679.493	391.007
1261	548.363	920.296	680.685	391.007
1262	549.555	923.872	679.493	392.199
1263	549.555	926.256	680.685	391.007
1264	551.939	923.872	680.685	391.007
1265	551.939	920.296	679.493	394.583
1266	554.323	923.872	680.685	395.775
1267	556.707	923.872	680.685	401.735
1268	557.9	921.488	680.685	402.927
1269	557.9	923.872	680.685	402.927
1270	557.9	923.872	684.261	400.543
1271	556.707	922.68	684.261	399.351
1272	554.323	922.68	684.261	393.391
1273	551.939	922.68	684.261	393.391
1274	551.939	921.488	681.877	393.391
1275	553.131	920.296	677.109	394.583
1276	554.323	917.912	674.725	399.351
1277	554.323	921.488	679.493	399.351
1278	556.707	917.912	679.493	399.351
1279	551.939	921.488	681.877	396.967
1280	548.363	921.488	681.877	399.351
1281	547.171	920.296	684.261	395.775
1282	548.363	920.296	685.453	398.159
1283	549.555	920.296	681.877	399.351
1284	548.363	920.296	681.877	399.351
1285	545.979	921.488	678.301	395.775
1286	548.363	920.296	675.917	393.391
1287	545.979	921.488	673.533	391.007
1288	545.979	920.296	675.917	388.622
1289	547.171	921.488	675.917	391.007
1290	548.363	920.296	678.301	391.007
1291	549.555	920.296	678.301	393.391
1292	551.939	922.68	678.301	394.583
1293	553.131	922.68	680.685	396.967
1294	553.131	922.68	679.493	394.583
1295	554.323	922.68	678.301	392.199
1296	554.323	926.256	679.493	388.622
1297	553.131	922.68	679.493	391.007
1298	551.939	923.872	677.109	388.622
1299	554.323	928.64	677.109	392.199
1300	554.323	931.025	677.109	388.622
1301	554.323	925.064	677.109	388.622
1302	554.323	928.64	677.109	388.622
1303	554.323	928.64	677.109	391.007
1304	553.131	928.64	678.301	394.583
1305	553.131	931.025	679.493	396.967
1306	551.939	931.025	680.685	399.351
1307	550.747	931.025	680.685	395.775
1308	549.555	933.409	680.685	393.391
1309	548.363	931.025	678.301	393.391
1310	548.363	928.64	675.917	395.775
1311	547.171	928.64	675.917	394.583
1312	548.363	928.64	675.917	394.583
1313	547.171	928.64	677.109	395.775
1314	545.979	928.64	678.301	396.967
1315	544.787	926.256	680.685	394.583
1316	544.787	926.256	681.877	396.967
1317	544.787	920.296	683.069	398.159
1318	545.979	917.912	681.877	393.391
1319	545.979	920.296	680.685	395.775
1320	544.787	921.488	678.301	391.007
1321	544.787	916.72	675.917	389.814
1322	543.594	913.143	674.725	383.854
1323	543.594	910.759	673.533	386.238
1324	543.594	908.375	673.533	386.238
1325	543.594	908.375	675.917	391.007
1326	544.787	909.567	680.685	388.622
1327	543.594	908.375	680.685	388.622
1328	541.21	905.991	683.069	386.238
1329	538.826	908.375	680.685	381.47
1330	540.018	908.375	678.301	381.47
1331	540.018	914.335	677.109	383.854
1332	540.018	909.567	677.109	387.43
1333	541.21	908.375	677.109	388.622
1334	541.21	907.183	679.493	391.007
1335	541.21	905.991	677.109	393.391
1336	541.21	905.991	679.493	396.967
1337	540.018	911.951	679.493	395.775
1338	541.21	911.951	675.917	395.775
1339	541.21	910.759	675.917	395.775
1340	540.018	911.951	679.493	399.351
1341	537.634	905.991	675.917	399.351
1342	540.018	905.991	679.493	393.391
1343	537.634	905.991	678.301	393.391
1344	536.442	907.183	679.493	394.583
1345	535.25	904.799	680.685	388.622
1346	535.25	901.222	681.877	388.622
1347	535.25	901.222	679.493	392.199
1348	535.25	904.799	680.685	391.007
1349	536.442	907.183	678.301	394.583
1350	536.442	907.183	678.301	393.391
1351	537.634	905.991	680.685	394.583
1352	537.634	905.991	681.877	393.391
1353	540.018	905.991	683.069	393.391
1354	540.018	908.375	685.453	395.775
1355	540.018	911.951	684.261	398.159
1356	540.018	908.375	684.261	398.159
1357	540.018	908.375	684.261	398.159
1358	540.018	908.375	683.069	398.159
1359	540.018	908.375	680.685	399.351
1360	541.21	905.991	678.301	393.391
1361	540.018	908.375	675.917	395.775
1362	538.826	905.991	675.917	395.775
1363	537.634	908.375	675.917	396.967
1364	536.442	908.375	675.917	393.391
1365	535.25	908.375	675.917	396.967
1366	536.442	909.567	675.917	393.391
1367	537.634	911.951	675.917	394.583
1368	537.634	911.951	674.725	391.007
1369	538.826	914.335	673.533	391.007
1370	538.826	914.335	674.725	392.199
1371	536.442	914.335	675.917	391.007
1372	536.442	910.759	675.917	394.583
1373	536.442	911.951	678.301	394.583
1374	536.442	908.375	680.685	394.583
1375	536.442	905.991	680.685	393.391
1376	536.442	909.567	681.877	395.775
1377	535.25	905.991	681.877	395.775
1378	535.25	905.991	680.685	396.967
1379	532.866	905.991	678.301	394.583
1380	531.674	907.183	680.685	392.199
1381	534.058	907.183	678.301	389.814
1382	532.866	907.183	674.725	389.814
1383	532.866	904.799	671.148	392.199
1384	532.866	902.414	672.34	389.814
1385	531.674	901.222	672.34	386.238
1386	529.289	901.222	673.533	389.814
1387	529.289	901.222	674.725	389.814
1388	528.097	901.222	674.725	383.854
1389	526.905	904.799	673.533	383.854
1390	526.905	903.607	672.34	387.43
1391	525.713	904.799	668.764	387.43
1392	523.329	904.799	666.38	385.046
1393	523.329	898.838	666.38	385.046
1394	524.521	898.838	666.38	382.662
1395	524.521	897.646	666.38	382.662
1396	526.905	894.07	666.38	380.278
1397	526.905	895.262	668.764	381.47
1398	526.905	895.262	663.996	385.046
1399	525.713	895.262	659.227	386.238
1400	524.521	895.262	662.804	387.43
1401	522.137	896.454	663.996	387.43
1402	522.137	896.454	661.612	383.854
1403	525.713	898.838	663.996	383.854
1404	524.521	900.03	666.38	383.854
1405	528.097	898.838	666.38	381.47
1406	530.481	898.838	671.148	385.046
1407	531.674	902.414	675.917	387.43
1408	531.674	903.607	675.917	389.814
1409	531.674	907.183	675.917	392.199
1410	531.674	907.183	674.725	392.199
1411	528.097	901.222	673.533	391.007
1412	526.905	907.183	669.956	391.007
1413	526.905	901.222	672.34	394.583
1414	525.713	898.838	668.764	395.775
1415	529.289	901.222	671.148	400.543
1416	531.674	907.183	669.956	398.159
1417	534.058	907.183	672.34	398.159
1418	532.866	908.375	673.533	396.967
1419	532.866	908.375	674.725	396.967
1420	532.866	909.567	673.533	393.391
1421	531.674	908.375	674.725	394.583
1422	530.481	907.183	674.725	391.007
1423	530.481	907.183	672.34	394.583
1424	530.481	907.183	671.148	394.583
1425	526.905	903.607	672.34	388.622
1426	528.097	898.838	671.148	389.814
1427	525.713	898.838	671.148	386.238
1428	520.945	898.838	673.533	385.046
1429	520.945	902.414	674.725	385.046
1430	520.945	898.838	674.725	385.046
1431	522.137	902.414	674.725	385.046
1432	518.56	900.03	673.533	387.43
1433	524.521	900.03	673.533	386.238
1434	523.329	897.646	673.533	386.238
1435	524.521	900.03	673.533	388.622
1436	522.137	898.838	673.533	391.007
1437	524.521	903.607	675.917	394.583
1438	523.329	903.607	675.917	394.583
1439	523.329	905.991	678.301	394.583
1440	522.137	905.991	675.917	391.007
1441	520.945	904.799	675.917	391.007
1442	519.753	904.799	674.725	391.007
1443	519.753	901.222	672.34	388.622
1444	519.753	898.838	669.956	386.238
1445	518.56	902.414	668.764	386.238
1446	517.368	901.222	671.148	387.43
1447	518.56	898.838	669.956	387.43
1448	520.945	898.838	671.148	386.238
1449	520.945	898.838	671.148	389.814
1450	522.137	898.838	671.148	388.622
1451	522.137	900.03	671.148	388.622
1452	520.945	898.838	668.764	386.238
1453	518.56	898.838	667.572	386.238
1454	518.56	900.03	667.572	385.046
1455	516.176	897.646	667.572	385.046
1456	513.792	895.262	665.188	387.43
1457	513.792	892.878	663.996	383.854
1458	516.176	889.301	663.996	381.47
1459	514.984	889.301	663.996	387.43
1460	517.368	892.878	663.996	383.854
1461	517.368	895.262	663.996	385.046
1462	517.368	897.646	663.996	385.046
1463	514.984	897.646	663.996	386.238
1464	512.6	897.646	662.804	381.47
1465	511.408	894.07	660.42	385.046
1466	513.792	891.686	660.42	381.47
1467	513.792	895.262	661.612	383.854
1468	513.792	895.262	661.612	381.47
1469	514.984	891.686	661.612	385.046
1470	518.56	891.686	661.612	385.046
1471	519.753	895.262	662.804	385.046
1472	518.56	894.07	661.612	385.046
1473	518.56	896.454	662.804	385.046
1474	519.753	896.454	661.612	385.046
1475	519.753	902.414	661.612	387.43
1476	519.753	907.183	662.804	386.238
1477	519.753	907.183	662.804	386.238
1478	519.753	907.183	661.612	386.238
1479	518.56	907.183	662.804	386.238
1480	518.56	901.222	660.42	387.43
1481	516.176	901.222	658.035	387.43
1482	517.368	902.414	655.651	383.854
1483	516.176	896.454	652.075	383.854
1484	514.984	894.07	652.075	385.046
1485	514.984	894.07	653.267	383.854
1486	514.984	892.878	653.267	385.046
1487	514.984	892.878	654.459	379.086
1488	514.984	895.262	654.459	374.317
1489	516.176	895.262	653.267	375.509
1490	516.176	891.686	653.267	371.933
1491	516.176	891.686	654.459	374.317
1492	516.176	891.686	652.075	376.701
1493	516.176	891.686	655.651	380.278
1494	516.176	891.686	661.612	382.662
1495	517.368	891.686	661.612	381.47
1496	517.368	895.262	655.651	382.662
1497	516.176	895.262	658.035	381.47
1498	513.792	891.686	653.267	382.662
1499	512.6	890.493	653.267	380.278
1500	510.216	888.109	652.075	376.701
1501	510.216	888.109	653.267	380.278
1502	507.832	888.109	650.883	376.701
1503	505.447	884.533	649.691	380.278
1504	504.255	884.533	647.307	376.701
1505	500.679	885.725	647.307	377.893
1506	500.679	882.149	646.114	375.509
1507	500.679	885.725	644.922	371.933
1508	503.063	880.957	646.114	373.125
1509	504.255	879.765	647.307	371.933
1510	505.447	883.341	649.691	375.509
1511	505.447	888.109	653.267	375.509
1512	505.447	890.493	654.459	371.933
1513	507.832	891.686	654.459	375.509
1514	509.024	897.646	650.883	371.933
1515	507.832	897.646	648.499	371.933
1516	507.832	895.262	648.499	375.509
1517	507.832	891.686	647.307	374.317
1518	505.447	892.878	648.499	375.509
1519	505.447	892.878	650.883	375.509
1520	505.447	891.686	652.075	375.509
1521	505.447	891.686	652.075	375.509
1522	504.255	889.301	652.075	375.509
1523	504.255	889.301	653.267	374.317
1524	505.447	888.109	652.075	377.893
1525	504.255	888.109	652.075	374.317
1526	504.255	888.109	649.691	376.701
1527	504.255	884.533	648.499	380.278
1528	504.255	882.149	648.499	381.47
1529	504.255	888.109	648.499	386.238
1530	504.255	888.109	650.883	389.814
1531	505.447	890.493	653.267	391.007
1532	505.447	890.493	654.459	393.391
1533	505.447	890.493	655.651	394.583
1534	503.063	884.533	655.651	392.199
1535	503.063	884.533	659.227	392.199
1536	503.063	888.109	661.612	392.199
1537	503.063	890.493	658.035	389.814
1538	503.063	891.686	656.843	387.43
1539	505.447	895.262	655.651	389.814
1540	506.64	895.262	653.267	391.007
1541	509.024	895.262	653.267	391.007
1542	510.216	894.07	653.267	393.391
1543	510.216	891.686	655.651	396.967
1544	510.216	891.686	658.035	393.391
1545	507.832	892.878	659.227	395.775
1546	506.64	890.493	659.227	396.967
1547	506.64	890.493	659.227	393.391
1548	506.64	889.301	656.843	393.391
1549	506.64	890.493	653.267	396.967
1550	506.64	889.301	652.075	394.583
1551	509.024	889.301	652.075	392.199
1552	507.832	890.493	649.691	389.814
1553	507.832	888.109	646.114	383.854
1554	510.216	888.109	644.922	381.47
1555	510.216	888.109	644.922	381.47
1556	509.024	888.109	646.114	381.47
1557	509.024	885.725	647.307	381.47
1558	505.447	885.725	646.114	382.662
1559	503.063	883.341	648.499	380.278
1560	500.679	879.765	647.307	380.278
1561	503.063	879.765	642.538	377.893
1562	500.679	878.573	640.154	377.893
1563	498.295	870.228	641.346	377.893
1564	501.871	870.228	641.346	374.317
1565	500.679	870.228	638.962	374.317
1566	499.487	874.996	640.154	371.933
1567	498.295	877.38	637.77	373.125
1568	499.487	877.38	637.77	375.509
1569	498.295	878.573	636.578	377.893
1570	498.295	874.996	637.77	374.317
1571	499.487	878.573	635.386	374.317
1572	501.871	877.38	634.193	374.317
1573	504.255	883.341	634.193	371.933
1574	504.255	885.725	634.193	371.933
1575	501.871	886.917	636.578	374.317
1576	499.487	890.493	640.154	376.701
1577	499.487	889.301	641.346	380.278
1578	498.295	889.301	641.346	379.086
1579	501.871	889.301	643.73	382.662
1580	503.063	892.878	642.538	382.662
1581	505.447	894.07	643.73	385.046
1582	505.447	898.838	642.538	385.046
1583	506.64	904.799	644.922	387.43
1584	505.447	904.799	644.922	387.43
1585	505.447	901.222	644.922	385.046
1586	504.255	898.838	647.307	381.47
1587	503.063	894.07	648.499	382.662
1588	500.679	892.878	647.307	382.662
1589	500.679	892.878	647.307	379.086
1590	500.679	890.493	648.499	381.47
1591	501.871	890.493	647.307	381.47
1592	503.063	892.878	648.499	385.046
1593	505.447	895.262	649.691	385.046
1594	503.063	892.878	648.499	386.238
1595	505.447	894.07	648.499	383.854
1596	509.024	895.262	648.499	383.854
1597	509.024	891.686	647.307	389.814
1598	504.255	890.493	647.307	386.238
1599	501.871	890.493	647.307	379.086
1600	497.103	890.493	647.307	385.046
1601	497.103	892.878	647.307	383.854
1602	499.487	895.262	647.307	383.854
1603	497.103	897.646	646.114	385.046
1604	499.487	896.454	646.114	385.046
1605	500.679	896.454	641.346	382.662
1606	500.679	896.454	640.154	379.086
1607	500.679	900.03	643.73	380.278
1608	501.871	902.414	643.73	375.509
1609	501.871	898.838	641.346	380.278
1610	501.871	896.454	641.346	382.662
1611	498.295	896.454	642.538	385.046
1612	497.103	896.454	641.346	382.662
1613	497.103	897.646	641.346	387.43
1614	497.103	898.838	641.346	383.854
1615	497.103	902.414	643.73	387.43
1616	497.103	904.799	644.922	389.814
1617	498.295	902.414	646.114	392.199
1618	500.679	898.838	644.922	388.622
1619	505.447	898.838	644.922	393.391
1620	504.255	900.03	644.922	391.007
1621	506.64	897.646	644.922	391.007
1622	506.64	897.646	644.922	387.43
1623	505.447	895.262	643.73	388.622
1624	503.063	891.686	646.114	388.622
1625	499.487	892.878	648.499	394.583
1626	497.103	892.878	647.307	391.007
1627	494.719	889.301	646.114	391.007
1628	494.719	892.878	647.307	392.199
1629	497.103	891.686	643.73	383.854
1630	500.679	895.262	643.73	383.854
1631	503.063	895.262	644.922	381.47
1632	503.063	896.454	644.922	385.046
1633	504.255	895.262	644.922	387.43
1634	501.871	896.454	643.73	389.814
1635	500.679	898.838	640.154	389.814
1636	499.487	898.838	640.154	389.814
1637	499.487	896.454	638.962	386.238
1638	497.103	896.454	640.154	387.43
1639	492.334	894.07	643.73	383.854
1640	492.334	894.07	644.922	385.046
1641	488.758	894.07	646.114	385.046
1642	492.334	895.262	647.307	385.046
1643	491.142	891.686	646.114	385.046
1644	492.334	892.878	646.114	385.046
1645	491.142	888.109	646.114	385.046
1646	491.142	882.149	644.922	386.238
1647	489.95	883.341	642.538	385.046
1648	488.758	883.341	641.346	381.47
1649	488.758	883.341	638.962	381.47
1650	488.758	885.725	637.77	382.662
1651	491.142	888.109	636.578	379.086
1652	493.527	886.917	636.578	379.086
1653	492.334	886.917	636.578	379.086
1654	494.719	892.878	634.193	379.086
1655	491.142	886.917	635.386	382.662
1656	489.95	888.109	637.77	382.662
1657	486.374	885.725	638.962	379.086
1658	488.758	885.725	637.77	380.278
1659	487.566	883.341	640.154	379.086
1660	488.758	880.957	640.154	380.278
1661	486.374	880.957	640.154	380.278
1662	489.95	883.341	638.962	371.933
1663	487.566	883.341	637.77	375.509
1664	487.566	880.957	637.77	371.933
1665	488.758	882.149	636.578	371.933
1666	488.758	883.341	638.962	376.701
1667	486.374	879.765	640.154	376.701
1668	488.758	882.149	641.346	377.893
1669	489.95	888.109	641.346	375.509
1670	489.95	884.533	641.346	373.125
1671	493.527	888.109	641.346	370.741
1672	493.527	888.109	644.922	370.741
1673	493.527	888.109	644.922	373.125
1674	494.719	886.917	643.73	375.509
1675	492.334	891.686	646.114	376.701
1676	491.142	897.646	643.73	379.086
1677	491.142	898.838	641.346	381.47
1678	491.142	898.838	642.538	381.47
1679	488.758	900.03	642.538	381.47
1680	487.566	900.03	640.154	379.086
1681	489.95	897.646	637.77	377.893
1682	489.95	897.646	638.962	377.893
1683	491.142	896.454	638.962	374.317
1684	493.527	896.454	637.77	376.701
1685	494.719	897.646	637.77	380.278
1686	492.334	894.07	640.154	380.278
1687	492.334	892.878	641.346	379.086
1688	493.527	892.878	638.962	380.278
1689	494.719	892.878	637.77	379.086
1690	495.911	892.878	637.77	380.278
1691	495.911	894.07	634.193	380.278
1692	494.719	894.07	631.809	377.893
1693	493.527	892.878	631.809	379.086
1694	493.527	890.493	636.578	377.893
1695	492.334	889.301	636.578	376.701
1696	488.758	889.301	638.962	374.317
1697	485.182	892.878	641.346	374.317
1698	481.606	892.878	638.962	375.509
1699	481.606	889.301	641.346	374.317
1700	481.606	886.917	638.962	375.509
1701	482.798	884.533	638.962	374.317
1702	482.798	884.533	635.386	374.317
1703	482.798	888.109	637.77	371.933
1704	482.798	890.493	635.386	373.125
1705	480.413	888.109	636.578	367.165
1706	478.029	884.533	636.578	364.78
1707	479.221	882.149	635.386	364.78
1708	478.029	879.765	631.809	368.357
1709	478.029	879.765	635.386	365.973
1710	481.606	882.149	633.001	364.78
1711	485.182	882.149	633.001	367.165
1712	485.182	884.533	635.386	373.125
1713	486.374	885.725	635.386	371.933
1714	485.182	885.725	637.77	374.317
1715	479.221	882.149	637.77	377.893
1716	479.221	884.533	635.386	376.701
1717	479.221	882.149	635.386	376.701
1718	478.029	882.149	638.962	377.893
1719	480.413	879.765	634.193	377.893
1720	480.413	882.149	636.578	375.509
1721	480.413	883.341	637.77	371.933
1722	481.606	882.149	640.154	371.933
1723	480.413	884.533	640.154	369.549
1724	481.606	884.533	640.154	367.165
1725	483.99	879.765	638.962	369.549
1726	480.413	878.573	635.386	367.165
1727	478.029	877.38	635.386	367.165
1728	476.837	874.996	635.386	367.165
1729	475.645	877.38	637.77	367.165
1730	475.645	880.957	640.154	367.165
1731	474.453	879.765	640.154	369.549
1732	479.221	879.765	641.346	369.549
1733	479.221	879.765	644.922	370.741
1734	478.029	879.765	646.114	373.125
1735	476.837	882.149	649.691	375.509
1736	478.029	884.533	653.267	375.509
1737	478.029	884.533	653.267	374.317
1738	479.221	888.109	653.267	374.317
1739	481.606	886.917	655.651	374.317
1740	481.606	890.493	656.843	371.933
1741	482.798	889.301	656.843	373.125
1742	481.606	889.301	654.459	373.125
1743	481.606	890.493	654.459	373.125
1744	481.606	889.301	652.075	373.125
1745	482.798	890.493	652.075	369.549
1746	481.606	890.493	652.075	369.549
1747	479.221	886.917	652.075	371.933
1748	481.606	889.301	653.267	369.549
1749	481.606	889.301	652.075	369.549
1750	481.606	890.493	650.883	369.549
1751	480.413	885.725	649.691	367.165
1752	482.798	882.149	649.691	367.165
1753	481.606	882.149	649.691	367.165
1754	479.221	880.957	649.691	368.357
1755	479.221	876.188	650.883	367.165
1756	476.837	880.957	649.691	367.165
1757	476.837	877.38	649.691	367.165
1758	479.221	877.38	646.114	364.78
1759	481.606	880.957	646.114	364.78
1760	482.798	880.957	646.114	365.973
1761	482.798	877.38	648.499	364.78
1762	479.221	879.765	646.114	365.973
1763	476.837	877.38	648.499	365.973
1764	474.453	880.957	652.075	362.396
1765	474.453	883.341	652.075	365.973
1766	476.837	885.725	647.307	365.973
1767	478.029	880.957	647.307	360.012
1768	479.221	883.341	642.538	360.012
1769	479.221	879.765	642.538	363.588
1770	480.413	878.573	642.538	363.588
1771	479.221	878.573	640.154	363.588
1772	475.645	880.957	644.922	362.396
1773	475.645	882.149	648.499	365.973
1774	473.261	885.725	647.307	365.973
1775	472.069	885.725	644.922	363.588
1776	473.261	885.725	647.307	363.588
1777	474.453	883.341	644.922	362.396
1778	476.837	880.957	643.73	365.973
1779	476.837	880.957	642.538	364.78
1780	478.029	880.957	642.538	368.357
1781	476.837	880.957	641.346	368.357
1782	474.453	883.341	642.538	368.357
1783	474.453	883.341	641.346	364.78
1784	474.453	879.765	643.73	362.396
1785	473.261	882.149	646.114	364.78
1786	475.645	879.765	649.691	368.357
1787	476.837	879.765	646.114	364.78
1788	480.413	879.765	646.114	365.973
1789	480.413	882.149	643.73	368.357
1790	481.606	880.957	641.346	368.357
1791	482.798	882.149	641.346	367.165
1792	482.798	884.533	643.73	373.125
1793	479.221	889.301	644.922	373.125
1794	479.221	889.301	644.922	373.125
1795	481.606	889.301	644.922	374.317
1796	479.221	889.301	644.922	375.509
1797	481.606	888.109	643.73	374.317
1798	481.606	884.533	643.73	374.317
1799	485.182	884.533	643.73	373.125
1800	481.606	885.725	643.73	367.165
1801	476.837	885.725	642.538	368.357
1802	474.453	883.341	642.538	365.973
1803	478.029	879.765	641.346	364.78
1804	478.029	877.38	640.154	364.78
1805	478.029	874.996	641.346	364.78
1806	479.221	874.996	641.346	368.357
1807	479.221	874.996	637.77	367.165
1808	476.837	874.996	637.77	368.357
1809	475.645	873.804	637.77	368.357
1810	475.645	872.612	635.386	364.78
1811	475.645	878.573	634.193	368.357
1812	476.837	883.341	635.386	362.396
1813	478.029	882.149	635.386	368.357
1814	478.029	885.725	638.962	368.357
1815	478.029	882.149	642.538	369.549
1816	478.029	882.149	644.922	369.549
1817	474.453	880.957	647.307	373.125
1818	472.069	880.957	647.307	369.549
1819	470.877	878.573	647.307	373.125
1820	469.685	880.957	646.114	371.933
1821	470.877	874.996	647.307	373.125
1822	472.069	876.188	646.114	370.741
1823	474.453	876.188	647.307	369.549
1824	473.261	876.188	647.307	369.549
1825	475.645	873.804	649.691	370.741
1826	473.261	876.188	649.691	373.125
1827	472.069	878.573	650.883	373.125
1828	472.069	880.957	649.691	373.125
1829	473.261	883.341	646.114	371.933
1830	473.261	885.725	646.114	374.317
1831	473.261	882.149	644.922	374.317
1832	473.261	882.149	643.73	374.317
1833	475.645	879.765	648.499	375.509
1834	475.645	879.765	648.499	369.549
1835	478.029	880.957	646.114	370.741
1836	480.413	878.573	646.114	367.165
1837	478.029	878.573	646.114	370.741
1838	476.837	877.38	642.538	369.549
1839	476.837	877.38	640.154	373.125
1840	473.261	877.38	637.77	369.549
1841	473.261	880.957	636.578	371.933
1842	478.029	879.765	636.578	369.549
1843	480.413	877.38	637.77	369.549
1844	480.413	877.38	637.77	373.125
1845	480.413	878.573	640.154	375.509
1846	478.029	877.38	642.538	374.317
1847	475.645	878.573	642.538	374.317
1848	475.645	878.573	643.73	375.509
1849	474.453	878.573	642.538	374.317
1850	474.453	874.996	642.538	371.933
1851	472.069	872.612	641.346	369.549
1852	469.685	871.42	641.346	370.741
1853	469.685	873.804	638.962	367.165
1854	470.877	871.42	638.962	368.357
1855	472.069	870.228	636.578	368.357
1856	472.069	874.996	637.77	364.78
1857	469.685	878.573	637.77	364.78
1858	469.685	878.573	640.154	364.78
1859	468.493	878.573	640.154	364.78
1860	468.493	878.573	642.538	364.78
1861	469.685	872.612	641.346	367.165
1862	469.685	874.996	641.346	370.741
1863	469.685	878.573	641.346	369.549
1864	470.877	879.765	640.154	369.549
1865	470.877	877.38	640.154	369.549
1866	472.069	883.341	641.346	373.125
1867	473.261	879.765	641.346	371.933
1868	473.261	877.38	642.538	370.741
1869	473.261	880.957	644.922	367.165
1870	476.837	880.957	641.346	373.125
1871	476.837	874.996	640.154	373.125
1872	476.837	870.228	640.154	373.125
1873	481.606	873.804	636.578	373.125
1874	478.029	872.612	636.578	373.125
1875	475.645	876.188	634.193	370.741
1876	476.837	874.996	634.193	368.357
1877	476.837	874.996	634.193	362.396
1878	474.453	873.804	637.77	360.012
1879	473.261	870.228	637.77	361.204
1880	473.261	870.228	642.538	361.204
1881	472.069	871.42	643.73	362.396
1882	474.453	872.612	644.922	364.78
1883	476.837	878.573	644.922	370.741
1884	479.221	883.341	641.346	373.125
1885	476.837	883.341	640.154	371.933
1886	478.029	883.341	638.962	375.509
1887	478.029	882.149	638.962	377.893
1888	478.029	882.149	641.346	380.278
1889	475.645	883.341	643.73	377.893
1890	476.837	877.38	646.114	376.701
1891	474.453	876.188	646.114	379.086
1892	470.877	872.612	644.922	381.47
1893	469.685	871.42	646.114	383.854
1894	468.493	870.228	643.73	383.854
1895	468.493	873.804	640.154	382.662
1896	468.493	876.188	637.77	374.317
1897	468.493	870.228	637.77	369.549
1898	468.493	870.228	635.386	367.165
1899	467.3	870.228	635.386	367.165
1900	466.108	873.804	633.001	367.165
1901	466.108	870.228	634.193	364.78
1902	462.532	870.228	636.578	364.78
1903	461.34	873.804	638.962	362.396
1904	461.34	871.42	636.578	368.357
1905	460.148	869.036	636.578	368.357
1906	460.148	866.652	636.578	373.125
1907	461.34	865.46	634.193	373.125
1908	462.532	865.46	631.809	373.125
1909	462.532	866.652	631.809	370.741
1910	462.532	869.036	629.425	368.357
1911	463.724	870.228	629.425	362.396
1912	461.34	870.228	629.425	362.396
1913	458.956	867.844	629.425	362.396
1914	461.34	871.42	629.425	361.204
1915	463.724	871.42	630.617	357.628
1916	461.34	871.42	630.617	361.204
1917	462.532	870.228	631.809	361.204
1918	466.108	872.612	630.617	360.012
1919	467.3	876.188	631.809	360.012
1920	467.3	876.188	630.617	362.396
1921	469.685	878.573	629.425	368.357
1922	469.685	874.996	629.425	364.78
1923	467.3	872.612	629.425	364.78
1924	464.916	873.804	629.425	369.549
1925	462.532	874.996	631.809	369.549
1926	462.532	872.612	631.809	367.165
1927	463.724	876.188	630.617	373.125
1928	467.3	872.612	631.809	371.933
1929	468.493	876.188	631.809	373.125
1930	469.685	872.612	631.809	375.509
1931	469.685	876.188	631.809	375.509
1932	469.685	872.612	633.001	375.509
1933	468.493	876.188	630.617	371.933
1934	469.685	874.996	631.809	374.317
1935	468.493	874.996	633.001	371.933
1936	467.3	874.996	635.386	371.933
1937	468.493	878.573	633.001	368.357
1938	468.493	874.996	633.001	365.973
1939	470.877	878.573	631.809	363.588
1940	468.493	874.996	630.617	363.588
1941	469.685	874.996	627.041	363.588
1942	469.685	873.804	627.041	365.973
1943	467.3	876.188	629.425	368.357
1944	464.916	873.804	631.809	367.165
1945	464.916	876.188	631.809	368.357
1946	463.724	873.804	633.001	367.165
1947	462.532	872.612	634.193	368.357
1948	461.34	873.804	636.578	368.357
1949	458.956	870.228	638.962	365.973
1950	456.572	873.804	636.578	365.973
1951	454.187	869.036	633.001	362.396
1952	452.995	860.691	629.425	360.012
1953	451.803	860.691	624.657	357.628
1954	452.995	863.075	624.657	361.204
1955	455.38	858.307	623.465	357.628
1956	454.187	860.691	624.657	357.628
1957	456.572	864.267	623.465	360.012
1958	458.956	864.267	624.657	363.588
1959	461.34	866.652	623.465	361.204
1960	457.764	866.652	625.849	360.012
1961	460.148	866.652	627.041	361.204
1962	461.34	865.46	627.041	357.628
1963	462.532	863.075	627.041	357.628
1964	460.148	860.691	628.233	360.012
1965	462.532	860.691	630.617	361.204
1966	460.148	860.691	629.425	362.396
1967	458.956	860.691	629.425	360.012
1968	456.572	863.075	630.617	358.82
1969	458.956	865.46	628.233	358.82
1970	454.187	869.036	627.041	361.204
1971	456.572	869.036	628.233	361.204
1972	458.956	871.42	627.041	361.204
1973	461.34	865.46	624.657	361.204
1974	457.764	866.652	627.041	357.628
1975	457.764	864.267	628.233	357.628
1976	457.764	864.267	625.849	355.244
1977	455.38	864.267	625.849	355.244
1978	455.38	864.267	628.233	357.628
1979	457.764	863.075	625.849	363.588
1980	458.956	865.46	625.849	362.396
1981	457.764	867.844	627.041	365.973
1982	457.764	869.036	627.041	364.78
1983	456.572	871.42	627.041	365.973
1984	456.572	873.804	627.041	364.78
1985	455.38	873.804	627.041	368.357
1986	454.187	870.228	627.041	368.357
1987	455.38	873.804	627.041	367.165
1988	456.572	873.804	627.041	370.741
1989	456.572	873.804	628.233	370.741
1990	458.956	873.804	629.425	373.125
1991	458.956	876.188	630.617	370.741
1992	461.34	878.573	631.809	370.741
1993	461.34	878.573	630.617	367.165
1994	463.724	878.573	631.809	371.933
1995	466.108	880.957	631.809	375.509
[truncated: 30,284 more rows]
