# Supplementary material for: Experimental study on the failure process and modes of loess spoil slope induced by rainfall and engineering disturbance
Source: PLoS One. 2024 Jul 18;19(7):e0305871. doi: 10.1371/journal.pone.0305871 (PMC11257394; doi:10.1371/journal.pone.0305871)
Supplement: S1 Data — (ZIP) [file pone.0305871.s001.zip › Data-The values used to build graphs/Figure12 (a) S1.xlsx]

## Sheet: Sheet1
	Soil1 Relationship between Displacement, Rainfall Intensity and Time
	displacement
time[s]	AI1-09 [mm]	AI1-11 [mm]
Max	60.14193 [@11585]	73.718 [@10069]
Min	-0.05597 [@94]	-0.00859 [@2]		time[s]	rainfall intensity [mm]
0	0.06716	-0.00572		0	0
1	0.04757	0		53	0
2	0.04477	-0.00859		54	272
3	0.05597	-0.00286		11181	272
4	0.05597	0		11182	0
5	0.05317	0		11987	0
6	0.05317	0
7	0.05317	0.00859
8	0.05037	0.00859
9	0.04757	0
10	0.04757	0.00286
11	0.04757	0.00286
12	0.05037	0.00286
13	0.05877	0
14	0.05317	0
15	0.05597	0.00859
16	0.05877	0.00859					176
17	0.05597	0.00859					1201	2000	DM2
18	0.05037	0.00859					4.3276	72.9767
19	0.05037	0					176
20	0.04477	0					9070
21	0.04198	0.00286					11563
22	0.04198	0.00286
23	0.04477	0.00286
24	0.04477	0
25	0.05317	0
26	0.05597	0.00572
27	0.05317	0.00859
28	0.05317	0.00859
29	0.05317	0.00286
30	0.05597	0.00859
31	0.05037	0
32	0.04477	0
33	0.04198	0.00859
34	0.05037	0.00859
35	0.04757	0.00859
36	0.05317	0.01431
37	0.05877	0.01431
38	0.05877	0.00859
39	0.06156	0.01431
40	0.06996	0.01145
41	0.06436	0.00572
42	0.06156	0.00572
43	0.06996	0.01145
44	0.06996	0.01145
45	0.06156	0.00859
46	0.06156	0.01431
47	0.06156	0.01431
48	0.05317	0.01431
49	0.05037	0.01431
50	0.04198	0.01145
51	0.05037	0.00572
52	0.05037	0.01431
53	0.05037	0.00859
54	0.05597	0
55	0.05877	0
56	0.06156	0
57	0.06436	0
58	0.06716	0
59	0.06436	0
60	0.07556	-0.00286
61	0.08395	0
62	0.09514	0
63	0.09514	0
64	0.09514	0.01431
65	0.07835	0.01145
66	0.05877	0.01145
67	0.04757	0
68	0.03918	0
69	0.03918	0
70	0.04198	0
71	0.05317	0.00286
72	0.06156	0.01145
73	0.06716	0.00859
74	0.07835	0.00572
75	0.08395	0
76	0.07556	0.02576
77	0.08115	0.02576
78	0.10074	0.02576
79	0.09794	0.03148
80	0.10074	0.02862
81	0.10074	0.0229
82	0.10074	0.02004
83	0.09514	0.02576
84	0.09235	0.01717
85	0.09514	0.02576
86	0.09514	0.02576
87	0.05597	0.02576
88	0.01679	0.0229
89	0.03638	0.02576
90	0	0.02576
91	0	0.0229
92	0.0028	0.03148
93	0.0028	0.02576
94	-0.05597	0.0229
95	-0.01399	0.0229
96	-0.01399	0.0229
97	0.01119	0.03148
98	0.07556	0.03148
99	0.08675	0.02862
100	0.09235	0.02862
101	0.09794	0.02576
102	0.10074	0.02576
103	0.10074	0.03148
104	0.10354	0.03148
105	0.10914	0.03721
106	0.10634	0.04293
107	0.10354	0.04293
108	0.10634	0.03721
109	0.10354	0.03721
110	0.10354	0.03435
111	0.10074	0.0229
112	0.10354	0.0229
113	0.09794	0.02862
114	0.09514	0.0229
115	0.10074	0.01717
116	0.09514	0.0229
117	0.08955	0.0229
118	0.09794	0.0229
119	0.09514	0.02862
120	0.09235	0.02862
121	0.09794	0.03148
122	0.10074	0.02862
123	0.09235	0.03435
124	0.09235	0.04293
125	0.08955	0.04866
126	0.08675	0.04866
127	0.08675	0.04866
128	0.08675	0.03435
129	0.09235	0.03435
130	0.09794	0.03721
131	0.09794	0.04293
132	0.09794	0.04866
133	0.10074	0.05438
134	0.10914	0.05438
135	0.10634	0.05152
136	0.10914	0.05152
137	0.10914	0.06011
138	0.11473	0.06011
139	0.11753	0.05152
140	0.12872	0.06011
141	0.14272	0.06011
142	0.14551	0.05152
143	0.15111	0.05438
144	0.14551	0.05724
145	0.14831	0.06011
146	0.14831	0.06011
147	0.15111	0.07155
148	0.15951	0.07442
149	0.1707	0.07442
150	0.1763	0.08873
151	0.17909	0.09445
152	0.18189	0.09159
153	0.19309	0.10304
154	0.19868	0.10304
155	0.20708	0.11162
156	0.21267	0.10876
157	0.21267	0.11735
158	0.21827	0.11449
159	0.21827	0.1288
160	0.22667	0.13166
161	0.23226	0.14025
162	0.24346	0.14597
163	0.24625	0.14597
164	0.24905	0.15169
165	0.25465	0.15456
166	0.25465	0.16887
167	0.25185	0.16887
168	0.26025	0.18604
169	0.27144	0.19177
170	0.27144	0.19749
171	0.28263	0.19463
172	0.28263	0.20321
173	0.28263	0.20321
174	0.28823	0.21466
175	0.29383	0.22897
176	0.29383	0.23756
177	0.30222	0.24901
178	0.30222	0.2576
179	0.30502	0.25187
180	0.30782	0.2576
181	0.31621	0.27191
182	0.31621	0.27763
183	0.32461	0.28049
184	0.333	0.28622
185	0.333	0.29194
186	0.3414	0.31198
187	0.34699	0.32056
188	0.34699	0.33487
189	0.34979	0.3406
190	0.35539	0.34632
191	0.35819	0.34346
192	0.36658	0.35491
193	0.37218	0.36636
194	0.37778	0.37781
195	0.38337	0.38353
196	0.39457	0.39498
197	0.39177	0.40643
198	0.40576	0.41215
199	0.41695	0.41788
200	0.42535	0.41788
201	0.43094	0.43791
202	0.43094	0.4465
203	0.43934	0.46653
204	0.44773	0.47226
205	0.45893	0.48371
206	0.46452	0.49229
207	0.46452	0.50374
208	0.47012	0.51805
209	0.47292	0.5295
210	0.47852	0.54095
211	0.48411	0.5524
212	0.48971	0.56385
213	0.49531	0.56957
214	0.5009	0.56671
215	0.51489	0.57243
216	0.52609	0.59247
217	0.52889	0.60392
218	0.52889	0.60678
219	0.53168	0.62109
220	0.53448	0.62968
221	0.53448	0.64685
222	0.53448	0.65257
223	0.54008	0.66402
224	0.54008	0.67547
225	0.54288	0.69551
226	0.54847	0.7184
227	0.55407	0.73558
228	0.55127	0.74989
229	0.56247	0.75847
230	0.56526	0.7642
231	0.57646	0.76706
232	0.57646	0.77851
233	0.59045	0.79854
234	0.59884	0.81572
235	0.60164	0.81858
236	0.60724	0.8243
237	0.61284	0.83862
238	0.62123	0.84434
239	0.63242	0.85579
240	0.63242	0.86724
241	0.63802	0.8701
242	0.64362	0.8701
243	0.64082	0.88441
244	0.64362	0.893
245	0.64642	0.90731
246	0.65201	0.90445
247	0.66041	0.91876
248	0.66601	0.91876
249	0.6744	0.93593
250	0.68	0.96455
251	0.6828	0.97314
252	0.69119	0.97886
253	0.69679	0.99317
254	0.70238	1.00462
255	0.70238	1.01607
256	0.69959	1.01893
257	0.69959	1.03897
258	0.70518	1.04755
259	0.70798	1.06186
260	0.71638	1.06759
261	0.72477	1.07904
262	0.73037	1.08762
263	0.74156	1.09907
264	0.74156	1.11338
265	0.73876	1.12483
266	0.74156	1.13628
267	0.74716	1.14201
268	0.75275	1.14773
269	0.76675	1.15059
270	0.77234	1.16204
271	0.77794	1.1878
272	0.78074	1.1878
273	0.78633	1.19639
274	0.78633	1.20783
275	0.79193	1.21928
276	0.79473	1.23073
277	0.80872	1.25077
278	0.82271	1.24791
279	0.83391	1.24791
280	0.8395	1.26222
281	0.8479	1.26508
282	0.8479	1.28511
283	0.86189	1.28225
284	0.87028	1.29942
285	0.88428	1.31946
286	0.89267	1.32232
287	0.90386	1.33377
288	0.91506	1.34808
289	0.92065	1.35094
290	0.92345	1.36239
291	0.92345	1.38815
292	0.93185	1.3996
293	0.94024	1.40246
294	0.95423	1.41391
295	0.97102	1.43395
296	0.98781	1.44253
297	1.00181	1.45398
298	1.0102	1.46543
299	1.0102	1.47974
300	1.013	1.48833
301	1.02419	1.49978
302	1.03818	1.51409
303	1.03818	1.52267
304	1.05218	1.53412
305	1.06057	1.54843
306	1.06897	1.5513
307	1.08016	1.57133
308	1.08296	1.58278
309	1.08855	1.59423
310	1.09415	1.59709
311	1.10255	1.60281
312	1.11094	1.60281
313	1.12493	1.60854
314	1.13053	1.62857
315	1.13053	1.63716
316	1.13333	1.6572
317	1.14172	1.66864
318	1.14172	1.68009
319	1.15292	1.67723
320	1.16971	1.68868
321	1.1753	1.70299
322	1.1809	1.70871
323	1.1837	1.70585
324	1.18929	1.71444
325	1.19209	1.7173
326	1.20329	1.73161
327	1.22008	1.74592
328	1.23687	1.75737
329	1.25086	1.77168
330	1.25366	1.77454
331	1.25645	1.78313
332	1.25086	1.79458
333	1.25645	1.8003
334	1.25645	1.8003
335	1.26205	1.79744
336	1.27045	1.80889
337	1.27045	1.82034
338	1.27604	1.8461
339	1.28444	1.85755
340	1.29563	1.869
341	1.29843	1.86613
342	1.30683	1.86613
343	1.30962	1.88617
344	1.31242	1.89762
345	1.32082	1.9062
346	1.32641	1.91479
347	1.32921	1.91479
348	1.32921	1.92051
349	1.33481	1.92624
350	1.33201	1.93483
351	1.33761	1.94055
352	1.34041	1.952
353	1.3516	1.95772
354	1.36279	1.96631
355	1.37399	1.96917
356	1.37958	1.96917
357	1.38798	1.9749
358	1.38518	1.98062
359	1.38238	1.98062
360	1.39357	1.98921
361	1.40197	1.99779
362	1.40757	2.0121
363	1.41596	2.02355
364	1.42156	2.02069
365	1.41876	2.02928
366	1.41876	2.035
367	1.42156	2.04073
368	1.42715	2.05217
369	1.42715	2.0579
370	1.43835	2.05504
371	1.44954	2.06076
372	1.45514	2.06076
373	1.46073	2.06076
374	1.46353	2.06935
375	1.46633	2.07507
376	1.46633	2.07793
377	1.46913	2.09797
378	1.46913	2.10369
379	1.47752	2.10942
380	1.48592	2.10942
381	1.48872	2.10083
382	1.49152	2.10083
383	1.49991	2.11514
384	1.5111	2.12087
385	1.50831	2.12945
386	1.50831	2.1409
387	1.50271	2.15521
388	1.49711	2.14663
389	1.49711	2.15235
390	1.50271	2.15807
391	1.5167	2.1638
392	1.53069	2.16952
393	1.53909	2.18383
394	1.53909	2.1867
395	1.55868	2.19528
396	1.56987	2.19528
397	1.58946	2.19528
398	1.60345	2.1867
399	1.60625	2.18097
400	1.61184	2.18956
401	1.61744	2.19528
402	1.62304	2.19815
403	1.63703	2.20959
404	1.65662	2.20959
405	1.67341	2.2239
406	1.6902	2.22104
407	1.70139	2.22104
408	1.70419	2.22963
409	1.71818	2.22963
410	1.73217	2.22677
411	1.74057	2.23249
412	1.73777	2.23822
413	1.74057	2.24966
414	1.75176	2.26397
415	1.76575	2.25539
416	1.77415	2.26397
417	1.78534	2.26397
418	1.79374	2.26397
419	1.80773	2.26397
420	1.81053	2.26111
421	1.82452	2.27542
422	1.83851	2.28115
423	1.8469	2.28687
424	1.86369	2.28973
425	1.87489	2.28973
426	1.88888	2.30118
427	1.88888	2.31549
428	1.89727	2.32122
429	1.90847	2.32122
430	1.92246	2.32694
431	1.93365	2.32694
432	1.94485	2.3298
433	1.94485	2.34125
434	1.95324	2.34984
435	1.95884	2.34984
436	1.97843	2.34984
437	1.98962	2.34984
438	1.99522	2.34698
439	2.00081	2.3527
440	2.00081	2.36701
441	1.99802	2.36988
442	2.00361	2.36988
443	2.00921	2.3756
444	2.01481	2.37846
445	2.0176	2.37846
446	2.0316	2.36988
447	2.0316	2.38419
448	2.04559	2.38419
449	2.05678	2.38705
450	2.06518	2.38705
451	2.07637	2.40136
452	2.07917	2.40708
453	2.08476	2.41281
454	2.08756	2.41853
455	2.09036	2.41853
456	2.09036	2.42426
457	2.09596	2.42426
458	2.09876	2.42998
459	2.10715	2.42712
460	2.10715	2.43571
461	2.12394	2.43571
462	2.13793	2.43571
463	2.14073	2.43284
464	2.15192	2.43571
465	2.14633	2.43571
466	2.14633	2.43857
467	2.14633	2.45288
468	2.15192	2.45574
469	2.15192	2.46433
470	2.15752	2.46433
471	2.16312	2.47005
472	2.17431	2.47578
473	2.1855	2.4815
474	2.1995	2.48436
475	2.20789	2.48436
476	2.21908	2.49295
477	2.23028	2.49867
478	2.23028	2.5044
479	2.23867	2.5044
480	2.24707	2.50153
481	2.24987	2.51012
482	2.26386	2.51012
483	2.28065	2.52157
484	2.28065	2.52443
485	2.28624	2.53016
486	2.28904	2.53016
487	2.29184	2.53016
488	2.29184	2.53016
489	2.30303	2.53588
490	2.31143	2.54447
491	2.31982	2.54733
492	2.32822	2.55305
493	2.33661	2.55305
494	2.34501	2.55305
495	2.35061	2.55878
496	2.3562	2.55878
497	2.3618	2.56164
498	2.37019	2.5645
499	2.37299	2.57595
500	2.37859	2.57023
501	2.38139	2.57309
502	2.37859	2.57023
503	2.37859	2.57881
504	2.38139	2.57881
505	2.38698	2.57881
506	2.39258	2.57881
507	2.39818	2.57595
508	2.40377	2.58454
509	2.41217	2.58454
510	2.41497	2.59599
511	2.42336	2.60171
512	2.42336	2.60457
513	2.42616	2.60457
514	2.43176	2.6103
515	2.43176	2.61602
516	2.43456	2.61602
517	2.44015	2.62461
518	2.44855	2.63606
519	2.45135	2.63892
520	2.46254	2.64751
521	2.46254	2.64751
522	2.46814	2.63892
523	2.47093	2.63892
524	2.47653	2.63892
525	2.48493	2.63892
526	2.49332	2.65323
527	2.49892	2.65609
528	2.50731	2.65895
529	2.51291	2.66468
530	2.5213	2.6704
531	2.5213	2.67613
532	2.5269	2.67326
533	2.5241	2.68185
534	2.5325	2.68185
535	2.5325	2.68185
536	2.53809	2.67899
537	2.54369	2.67326
538	2.54369	2.67326
539	2.54649	2.67326
540	2.54929	2.68185
541	2.54929	2.67899
542	2.55488	2.69044
543	2.56328	2.6933
544	2.57727	2.70475
545	2.58287	2.70761
546	2.58287	2.7162
547	2.58007	2.70189
548	2.58287	2.7162
549	2.58567	2.70761
550	2.59126	2.71334
551	2.59686	2.72478
552	2.60246	2.73051
553	2.60805	2.72765
554	2.61085	2.73337
555	2.61085	2.73337
556	2.62205	2.73909
557	2.62484	2.73909
558	2.63324	2.73623
559	2.63604	2.75054
560	2.64163	2.75054
561	2.63883	2.74768
562	2.64163	2.75341
563	2.64163	2.75913
564	2.65003	2.75341
565	2.65003	2.76199
566	2.65283	2.76485
567	2.66122	2.77058
568	2.66682	2.76485
569	2.66682	2.77917
570	2.67801	2.77917
571	2.68361	2.77917
572	2.692	2.78203
573	2.6948	2.78775
574	2.68641	2.7992
575	2.68641	2.80779
576	2.6976	2.81351
577	2.692	2.80492
578	2.7004	2.81924
579	2.70879	2.81637
580	2.70879	2.81637
581	2.71439	2.81924
582	2.71439	2.83068
583	2.71719	2.82782
584	2.71719	2.83641
585	2.72279	2.83927
586	2.73118	2.845
587	2.73678	2.85358
588	2.75637	2.85931
589	2.76196	2.86503
590	2.75077	2.87648
591	2.74797	2.87648
592	2.75637	2.87648
593	2.75637	2.87934
594	2.76476	2.89079
595	2.77036	2.89938
596	2.77316	2.89938
597	2.77875	2.90224
598	2.78435	2.9051
599	2.78715	2.9051
600	2.78715	2.90224
601	2.78995	2.91941
602	2.79274	2.92514
603	2.79834	2.93086
604	2.80953	2.93945
605	2.81793	2.93658
606	2.81793	2.93658
607	2.81793	2.93945
608	2.81513	2.93658
609	2.81513	2.94231
610	2.81233	2.94803
611	2.81513	2.95948
612	2.81513	2.95948
613	2.82353	2.96234
614	2.82073	2.96234
615	2.82912	2.96807
616	2.83192	2.96521
617	2.84871	2.97665
618	2.85151	2.99097
619	2.8599	2.99669
620	2.8739	2.99383
621	2.8739	2.99383
622	2.88229	2.99383
623	2.88229	2.99955
624	2.8711	3.00241
625	2.8655	3.00241
626	2.8711	3.01386
627	2.87669	3.01673
628	2.89908	3.01673
629	2.90468	3.02245
630	2.90748	3.02245
631	2.91307	3.03104
632	2.89908	3.03676
633	2.89908	3.02531
634	2.90468	3.02245
635	2.91587	3.04248
636	2.91307	3.04821
637	2.92706	3.04821
638	2.91307	3.05393
639	2.92706	3.0568
640	2.92427	3.07111
641	2.92986	3.06252
642	2.92986	3.07397
643	2.93546	3.06824
644	2.93546	3.07111
645	2.94945	3.07111
646	2.96344	3.07683
647	2.96064	3.07397
648	2.96064	3.07397
649	2.96624	3.07397
650	2.97184	3.06824
651	2.97184	3.07683
652	2.97743	3.06824
653	2.98023	3.07397
654	2.98023	3.094
655	2.98303	3.10545
656	2.98583	3.094
657	2.98863	3.09687
658	2.99982	3.10545
659	2.99982	3.10259
660	3.00262	3.10545
661	3.00542	3.10831
662	2.99422	3.11404
663	2.99422	3.11404
664	3.00822	3.1169
665	3.01381	3.1169
666	3.01941	3.11404
667	3.02501	3.12835
668	3.0306	3.12549
669	3.02501	3.1398
670	3.0278	3.1398
671	3.02221	3.12549
672	3.0278	3.12549
673	3.0278	3.13121
674	3.0334	3.12549
675	3.039	3.13407
676	3.039	3.1398
677	3.04739	3.14552
678	3.05299	3.1398
679	3.05579	3.1398
680	3.06698	3.14552
681	3.07817	3.15125
682	3.07258	3.14266
683	3.07817	3.15125
684	3.09776	3.15697
685	3.10896	3.15697
686	3.11175	3.1627
687	3.11455	3.16842
688	3.11175	3.16842
689	3.10896	3.16842
690	3.10896	3.17414
691	3.11735	3.16556
692	3.10896	3.17414
693	3.11455	3.17414
694	3.12295	3.16556
695	3.13134	3.17414
696	3.12575	3.17987
697	3.13134	3.17987
698	3.13134	3.17128
699	3.13414	3.17701
700	3.13694	3.17701
701	3.15093	3.18559
702	3.15373	3.18559
703	3.15373	3.19704
704	3.15373	3.1999
705	3.16492	3.1999
706	3.16212	3.1999
707	3.17052	3.21421
708	3.18171	3.20563
709	3.1957	3.20849
710	3.2041	3.21994
711	3.2041	3.21708
712	3.2013	3.21994
713	3.2069	3.21135
714	3.1985	3.21708
715	3.1957	3.21994
716	3.2013	3.22566
717	3.1985	3.2228
718	3.1985	3.23711
719	3.1985	3.22853
720	3.2013	3.2457
721	3.2041	3.24284
722	3.21249	3.25429
723	3.21249	3.2457
724	3.21809	3.2457
725	3.21809	3.24856
726	3.22369	3.24284
727	3.22649	3.24284
728	3.23208	3.24856
729	3.24048	3.25429
730	3.24328	3.26001
731	3.25167	3.26001
732	3.25727	3.25429
733	3.26287	3.25429
734	3.26287	3.2457
735	3.26287	3.25429
736	3.27126	3.25142
737	3.28245	3.25715
738	3.29085	3.25142
739	3.29085	3.25715
740	3.29924	3.25715
741	3.29645	3.2686
742	3.29085	3.2686
743	3.28805	3.28291
744	3.29645	3.28291
745	3.29645	3.27432
746	3.29085	3.27432
747	3.30484	3.28004
748	3.31603	3.28291
749	3.32723	3.28291
750	3.32723	3.28863
751	3.32723	3.27718
752	3.32163	3.27146
753	3.33282	3.27146
754	3.34122	3.28004
755	3.34122	3.28004
756	3.35241	3.29149
757	3.35241	3.29722
758	3.35521	3.30294
759	3.35521	3.30867
760	3.36081	3.32298
761	3.3692	3.31439
762	3.3692	3.32012
763	3.3776	3.3287
764	3.3804	3.3287
765	3.38599	3.32298
766	3.38319	3.31725
767	3.38319	3.31725
768	3.3804	3.30294
769	3.3804	3.30294
770	3.3692	3.32298
771	3.3776	3.32584
772	3.38599	3.33156
773	3.38599	3.34301
774	3.38319	3.34301
775	3.38599	3.3516
776	3.38599	3.3516
777	3.39439	3.3516
778	3.39998	3.34301
779	3.41398	3.34587
780	3.42797	3.34587
781	3.42237	3.34874
782	3.42237	3.34874
783	3.43077	3.36019
784	3.42797	3.36877
785	3.42517	3.3745
786	3.42517	3.36877
787	3.43077	3.3745
788	3.43356	3.38022
789	3.43356	3.38022
790	3.44196	3.36591
791	3.44196	3.36877
792	3.43916	3.36591
793	3.43916	3.36591
794	3.45035	3.37163
795	3.45875	3.38022
796	3.45875	3.37736
797	3.46714	3.39167
798	3.46435	3.38881
799	3.46714	3.39453
800	3.46994	3.40312
801	3.47554	3.39453
802	3.48393	3.38881
803	3.48953	3.39453
804	3.49513	3.39453
805	3.49513	3.40312
806	3.49793	3.40312
807	3.49513	3.40598
808	3.49793	3.40884
809	3.50072	3.4117
810	3.50352	3.4117
811	3.51192	3.42602
812	3.52311	3.41457
813	3.51472	3.41743
814	3.52591	3.41743
815	3.5427	3.42602
816	3.5371	3.43174
817	3.5371	3.42888
818	3.5483	3.43746
819	3.5455	3.43746
820	3.5455	3.42888
821	3.55109	3.43174
822	3.55949	3.43174
823	3.57068	3.43174
824	3.57908	3.43746
825	3.58747	3.4346
826	3.58467	3.44033
827	3.58747	3.44605
828	3.58467	3.46036
829	3.58467	3.46036
830	3.58467	3.46609
831	3.59307	3.45177
832	3.59867	3.46036
833	3.59867	3.46036
834	3.60706	3.46609
835	3.61546	3.45177
836	3.61825	3.46609
837	3.60986	3.46609
838	3.61546	3.46609
839	3.61266	3.46609
840	3.60426	3.46322
841	3.60146	3.46895
842	3.61266	3.46895
843	3.61546	3.47753
844	3.61546	3.47467
845	3.62665	3.47467
846	3.63504	3.48326
847	3.64064	3.48326
848	3.65183	3.4804
849	3.65463	3.4804
850	3.65463	3.4804
851	3.66023	3.48898
852	3.66583	3.49471
853	3.66303	3.49185
854	3.66862	3.48898
855	3.66303	3.50043
856	3.66862	3.50616
857	3.67142	3.50329
858	3.67982	3.5176
859	3.68541	3.51474
860	3.69381	3.5176
861	3.69101	3.52333
862	3.69661	3.5176
863	3.7162	3.5176
864	3.73019	3.5176
865	3.72459	3.51474
866	3.72459	3.50902
867	3.72179	3.51188
868	3.71899	3.50902
869	3.7162	3.50902
870	3.7162	3.5176
871	3.7134	3.5176
872	3.72459	3.52047
873	3.73578	3.53478
874	3.75257	3.54336
875	3.75817	3.54336
876	3.75817	3.54336
877	3.75257	3.54336
878	3.76657	3.55195
879	3.75817	3.53764
880	3.75537	3.54623
881	3.75537	3.54909
882	3.76097	3.54909
883	3.76097	3.54336
884	3.76657	3.54336
885	3.77776	3.5405
886	3.78336	3.5405
887	3.78336	3.53192
888	3.78336	3.53764
889	3.78056	3.55195
890	3.78615	3.55195
891	3.78895	3.55768
892	3.78895	3.55768
893	3.79735	3.55195
894	3.80854	3.54909
895	3.81694	3.56054
896	3.81694	3.56054
897	3.82533	3.57485
898	3.82253	3.58057
899	3.81134	3.57771
900	3.80574	3.58916
901	3.81414	3.60061
902	3.80574	3.60633
903	3.79735	3.60347
904	3.80294	3.60347
905	3.81414	3.59202
906	3.80294	3.58057
907	3.81694	3.58057
908	3.83652	3.57771
909	3.84772	3.58343
910	3.84212	3.59775
911	3.84492	3.59488
912	3.85331	3.59488
913	3.85331	3.59488
914	3.86451	3.60347
915	3.8729	3.60347
916	3.8757	3.60347
917	3.8757	3.60347
918	3.8785	3.60919
919	3.8813	3.60633
920	3.8785	3.61492
921	3.8785	3.62637
922	3.88689	3.6235
923	3.88689	3.6235
924	3.88689	3.63209
925	3.88969	3.61778
926	3.89809	3.61206
927	3.90648	3.61492
928	3.90928	3.62064
929	3.92048	3.62064
930	3.92048	3.62637
931	3.92607	3.62923
932	3.92607	3.63782
933	3.92887	3.64068
934	3.92887	3.65499
935	3.93726	3.6464
936	3.93447	3.64926
937	3.94566	3.65213
938	3.94566	3.64926
939	3.94006	3.64068
940	3.93726	3.65499
941	3.94566	3.65785
942	3.94566	3.65213
943	3.95126	3.65213
944	3.95965	3.65213
945	3.96245	3.65213
946	3.95965	3.65213
947	3.97364	3.66071
948	3.98484	3.65785
949	3.99323	3.65785
950	3.99323	3.65785
951	3.99323	3.66644
952	3.99323	3.66358
953	3.99883	3.66358
954	3.99883	3.6693
955	3.99043	3.67789
956	3.99043	3.67789
957	3.99323	3.68361
958	3.99043	3.68647
959	3.99043	3.70078
960	3.99883	3.69792
961	3.99883	3.70651
962	3.99883	3.70651
963	4.00722	3.70365
964	4.01562	3.70651
965	4.01002	3.70365
966	4.01842	3.70651
967	4.01842	3.70937
968	4.02122	3.70651
969	4.02401	3.70651
970	4.02401	3.70651
971	4.03521	3.72368
972	4.03521	3.70365
973	4.03521	3.70937
974	4.0408	3.72082
975	4.0436	3.73513
976	4.052	3.73227
977	4.0492	3.74372
978	4.0492	3.74372
979	4.0548	3.73799
980	4.0548	3.74372
981	4.05759	3.74085
982	4.06039	3.72082
983	4.07159	3.73513
984	4.06599	3.72654
985	4.06599	3.72082
986	4.06599	3.72941
987	4.06599	3.74085
988	4.06039	3.72941
989	4.06599	3.72654
990	4.08278	3.72654
991	4.09677	3.74085
992	4.11076	3.73227
993	4.11636	3.74372
994	4.12196	3.74944
995	4.11916	3.75516
996	4.12196	3.74944
997	4.12196	3.74372
998	4.13315	3.74658
999	4.13595	3.74085
1000	4.14154	3.74085
1001	4.14154	3.74944
1002	4.13875	3.76375
1003	4.13035	3.76661
1004	4.13035	3.78092
1005	4.13035	3.77806
1006	4.13595	3.77806
1007	4.13875	3.78379
1008	4.13875	3.78379
1009	4.14154	3.78951
1010	4.14714	3.78951
1011	4.13875	3.78951
1012	4.14154	3.78951
1013	4.15274	3.78951
1014	4.16113	3.79237
1015	4.17512	3.78379
1016	4.17792	3.78379
1017	4.17792	3.78379
1018	4.17792	3.78951
1019	4.18632	3.79523
1020	4.17792	3.80096
1021	4.19751	3.81527
1022	4.20311	3.81241
1023	4.20311	3.81241
1024	4.19471	3.81527
1025	4.19471	3.81241
1026	4.19471	3.80668
1027	4.20031	3.81241
1028	4.20311	3.82099
1029	4.20311	3.82099
1030	4.20591	3.80955
1031	4.2087	3.80955
1032	4.2087	3.80382
1033	4.2143	3.80382
1034	4.22549	3.80668
1035	4.22549	3.81241
1036	4.22549	3.82672
1037	4.23389	3.82672
1038	4.22829	3.83244
1039	4.22549	3.83817
1040	4.23669	3.84389
1041	4.23669	3.83531
1042	4.23109	3.83531
1043	4.23949	3.84389
1044	4.24228	3.83531
1045	4.24508	3.84962
1046	4.25068	3.84675
1047	4.26187	3.84675
1048	4.26187	3.84675
1049	4.27027	3.85248
1050	4.27307	3.85248
1051	4.27586	3.86679
1052	4.27027	3.86679
1053	4.26747	3.86393
1054	4.25907	3.86393
1055	4.25907	3.8582
1056	4.25907	3.85248
1057	4.26187	3.86106
1058	4.27027	3.85534
1059	4.28146	3.84675
1060	4.28986	3.85534
1061	4.30105	3.8582
1062	4.30385	3.86393
1063	4.30665	3.86393
1064	4.30665	3.86965
1065	4.30105	3.86393
1066	4.30944	3.86393
1067	4.30944	3.86393
1068	4.31784	3.86965
1069	4.31784	3.88969
1070	4.33183	3.88682
1071	4.31784	3.89827
1072	4.31504	3.90972
1073	4.31504	3.91258
1074	4.32903	3.904
1075	4.31504	3.904
1076	4.33183	3.90686
1077	4.33743	3.89827
1078	4.33743	3.89827
1079	4.34023	3.90686
1080	4.34862	3.90686
1081	4.34862	3.904
1082	4.35142	3.90972
1083	4.35142	3.904
1084	4.34302	3.904
1085	4.34582	3.91831
1086	4.34302	3.92403
1087	4.33183	3.92117
1088	4.34862	3.92117
1089	4.36261	3.91545
1090	4.36261	3.92976
1091	4.37101	3.92403
1092	4.3822	3.90972
1093	4.3766	3.92117
1094	4.3794	3.92689
1095	4.3822	3.92976
1096	4.3822	3.93548
1097	4.3766	3.93548
1098	4.3822	3.92117
1099	4.3878	3.92117
1100	4.3906	3.92403
1101	4.40179	3.92403
1102	4.40739	3.92976
1103	4.41578	3.94121
1104	4.41858	3.94979
1105	4.41018	3.9641
1106	4.41858	3.9641
1107	4.42418	3.95552
1108	4.41858	3.96696
1109	4.42138	3.96696
1110	4.44656	3.97555
1111	4.44936	3.97269
1112	4.44376	3.97269
1113	4.45216	3.97269
1114	4.43537	3.97269
1115	4.42977	3.98128
1116	4.42977	3.98128
1117	4.42977	3.98414
1118	4.42977	3.98414
1119	4.43817	3.97555
1120	4.44097	3.97841
1121	4.44656	4.00417
1122	4.44936	3.99559
1123	4.44936	3.99559
1124	4.45496	3.99559
1125	4.46335	4.0099
1126	4.47175	4.00131
1127	4.47175	4.01562
1128	4.46615	4.0099
1129	4.45776	4.01848
1130	4.45776	4.02135
1131	4.45776	4.02421
1132	4.46895	4.02993
1133	4.48294	4.03566
1134	4.48294	4.02993
1135	4.48294	4.04424
1136	4.48854	4.04424
1137	4.49134	4.04138
1138	4.49134	4.04997
1139	4.49693	4.06142
1140	4.49693	4.06714
1141	4.49973	4.07
1142	4.50813	4.07
1143	4.50533	4.07
1144	4.50533	4.08431
1145	4.50533	4.08718
1146	4.50533	4.09004
1147	4.50533	4.08145
1148	4.50813	4.09576
1149	4.52212	4.08718
1150	4.52771	4.0929
1151	4.52771	4.09862
1152	4.52771	4.1158
1153	4.52492	4.12152
1154	4.51932	4.12152
1155	4.52771	4.12152
1156	4.53891	4.12152
1157	4.54451	4.1158
1158	4.5501	4.12438
1159	4.56409	4.12725
1160	4.56969	4.14156
1161	4.5613	4.15301
1162	4.5557	4.16445
1163	4.58648	4.16159
1164	4.5585	4.16159
1165	4.5613	4.15587
1166	4.5613	4.15587
1167	4.56409	4.16445
1168	4.56409	4.17018
1169	4.57249	4.1759
1170	4.57529	4.18163
1171	4.58368	4.17877
1172	4.58368	4.19308
1173	4.58648	4.19308
1174	4.58928	4.19594
1175	4.58928	4.1988
1176	4.59767	4.19594
1177	4.59767	4.18735
1178	4.59208	4.19594
1179	4.58648	4.20166
1180	4.59208	4.21597
1181	4.59208	4.21884
1182	4.60047	4.23315
1183	4.61167	4.23028
1184	4.62846	4.23887
1185	4.62566	4.2446
1186	4.63685	4.24746
1187	4.63125	4.26177
1188	4.63965	4.27322
1189	4.63965	4.27035
1190	4.63965	4.28467
1191	4.63125	4.29039
1192	4.62566	4.30184
1193	4.61167	4.31043
1194	4.61167	4.30184
1195	4.61167	4.3047
1196	4.61446	4.31901
1197	4.62566	4.31615
1198	4.63405	4.31615
1199	4.63405	4.31615
1200	4.63685	4.31615
1201	4.64525	4.3276
1202	4.64525	4.33905
1203	4.63685	4.35622
1204	4.64804	4.36767
1205	4.64525	4.39057
1206	4.64525	4.42491
1207	4.65084	4.46498
1208	4.65924	4.50219
1209	4.65924	4.53367
1210	4.65924	4.60237
1211	4.65924	4.69109
1212	4.65924	4.75692
1213	4.65924	4.82562
1214	4.65924	4.82562
1215	4.66483	4.9172
1216	4.67043	5.02597
1217	4.67043	5.14904
1218	4.67043	5.31791
1219	4.67323	5.50109
1220	4.67603	5.68713
1221	4.67883	5.77872
1222	4.67883	5.8331
1223	4.67883	5.97907
1224	4.67883	6.13935
1225	4.68162	6.27387
1226	4.69282	6.43415
1227	4.70681	6.60302
1228	4.70401	6.78906
1229	4.718	6.98941
1230	4.71241	7.22125
1231	4.70401	7.47312
1232	4.70121	7.81372
1233	4.70681	8.36898
1234	4.70681	10.155
1235	4.70401	17.5995
1236	4.70961	24.8036
1237	4.71241	30.7053
1238	4.70961	30.8055
1239	4.70961	30.8399
1240	4.718	30.8542
1241	4.7208	30.8713
1242	4.73199	30.9143
1243	4.73199	30.9458
1244	4.7292	30.9944
1245	4.73479	31.003
1246	4.73479	31.0202
1247	4.73199	31.0316
1248	4.73199	31.0688
1249	4.73199	31.0946
1250	4.73479	31.1318
1251	4.74039	31.1518
1252	4.74319	31.1891
1253	4.74878	31.2291
1254	4.75158	31.2806
1255	4.75158	31.3322
1256	4.75158	31.3694
1257	4.75718	31.418
1258	4.75718	31.4695
1259	4.75158	31.5354
1260	4.75718	31.5869
1261	4.75998	31.6212
1262	4.75438	31.647
1263	4.75438	31.6728
1264	4.75998	31.73
1265	4.75718	31.7786
1266	4.76278	31.8216
1267	4.77397	31.8588
1268	4.77957	31.9218
1269	4.78236	31.9819
1270	4.78516	32.0506
1271	4.78796	32.1049
1272	4.78796	32.1393
1273	4.78796	32.1708
1274	4.79636	32.2166
1275	4.80195	32.291
1276	4.80755	32.3597
1277	4.79915	32.4341
1278	4.79915	32.4971
1279	4.80195	32.5915
1280	4.79356	32.6716
1281	4.79076	32.7861
1282	4.79915	32.9178
1283	4.80755	33.0838
1284	4.81315	33.2326
1285	4.82154	33.3815
1286	4.82714	33.5103
1287	4.82994	33.6391
1288	4.83273	33.765
1289	4.83833	33.8738
1290	4.83833	33.9768
1291	4.84393	34.0569
1292	4.83833	34.1371
1293	4.84113	34.2086
1294	4.83553	34.2659
1295	4.84673	34.3002
1296	4.85512	34.3231
1297	4.85512	34.3975
1298	4.84673	34.4719
1299	4.86072	34.5664
1300	4.85792	34.6151
1301	4.84393	34.6895
1302	4.84673	34.7668
1303	4.85512	34.8183
1304	4.88031	34.8584
1305	4.88031	34.8927
1306	4.88031	34.9299
1307	4.88031	34.97
1308	4.85232	35.0186
1309	4.84952	35.0644
1310	4.85512	35.1274
1311	4.86631	35.1789
1312	4.87471	35.2247
1313	4.88031	35.2476
1314	4.88031	35.2934
1315	4.87191	35.3249
1316	4.87751	35.3592
1317	4.88031	35.3764
1318	4.8831	35.3964
1319	4.8915	35.4079
1320	4.8915	35.4251
1321	4.8971	35.4394
1322	4.8887	35.4623
1323	4.8859	35.4823
1324	4.88031	35.4937
1325	4.8887	35.5081
1326	4.8831	35.5395
1327	4.88031	35.5596
1328	4.70401	35.5796
1329	4.718	35.6025
1330	4.718	35.6025
1331	4.7264	35.634
1332	4.91109	35.6884
1333	4.91109	35.6884
1334	4.91109	35.7227
1335	4.90829	35.7313
1336	4.90269	35.7513
1337	4.8971	35.7742
1338	4.90269	35.7943
1339	4.90269	35.8172
1340	4.90549	35.8429
1341	4.91389	35.8658
1342	4.91389	35.8801
1343	4.91389	35.9002
1344	4.91668	35.9088
1345	4.91948	35.9374
1346	4.92788	35.9746
1347	4.93907	36.0204
1348	4.95026	36.0547
1349	4.95586	36.0748
1350	4.96426	36.112
1351	4.96705	36.1435
1352	4.96146	36.195
1353	4.96426	36.2408
1354	4.95866	36.3009
1355	4.95306	36.3524
1356	4.95026	36.3953
1357	4.96146	36.4583
1358	4.95026	36.5299
1359	4.96146	36.5957
1360	4.96146	36.6816
1361	4.95306	36.7674
1362	4.94187	36.8704
1363	4.96146	36.9706
1364	4.95586	37.0479
1365	4.96985	37.171
1366	4.98105	37.2912
1367	4.98384	37.44
1368	4.97825	37.5688
1369	4.97265	37.7291
1370	4.96705	37.9037
1371	4.96705	38.064
1372	4.96705	38.2099
1373	4.97265	38.3244
1374	4.98384	38.4704
1375	4.99224	38.5706
1376	4.98944	38.7337
1377	4.99784	38.8682
1378	5.01183	39.0543
1379	5.00623	39.2146
1380	4.99504	39.3806
1381	5.00623	39.5265
1382	4.99784	39.6897
1383	4.99784	39.8442
1384	5.00063	40.0217
1385	5.00343	40.2221
1386	5.00343	40.4338
1387	5.00343	40.5369
1388	5.00623	40.6371
1389	5.00623	40.8231
1390	5.01183	41.0006
1391	5.01742	41.0435
1392	5.02862	41.1694
1393	5.03981	41.3698
1394	5.03981	41.6102
1395	5.0538	41.8134
1396	5.0566	41.9995
1397	5.0566	42.1855
1398	5.051	42.4316
1399	5.01463	42.6349
1400	5.00903	42.8066
1401	4.84952	43.0642
1402	4.87751	43.3733
1403	4.8859	43.8513
1404	5.0566	44.2377
1405	5.0538	44.5725
1406	5.0622	44.8072
1407	5.0538	45.102
1408	5.051	45.4198
1409	5.051	45.6373
1410	5.0594	45.8319
1411	5.065	46.224
1412	5.065	46.7421
1413	5.06779	47.3517
1414	5.07339	47.7038
1415	5.065	48.0014
1416	5.03701	48.0987
1417	5.04541	48.1674
1418	5.02582	48.3506
1419	4.86072	48.4851
1420	5.02582	48.5882
1421	5.0538	48.6883
1422	5.0622	48.7656
1423	5.09858	48.9316
1424	5.11257	49.1348
1425	5.11257	49.4411
1426	5.11257	49.8075
1427	5.10977	50.1738
1428	5.10977	50.4686
1429	5.11537	50.7119
1430	5.12656	50.9867
1431	5.12376	51.1899
1432	5.12376	51.2872
1433	5.12656	51.5247
1434	5.12656	51.7079
1435	5.13216	51.8195
1436	5.13775	51.8825
1437	5.14055	51.9083
1438	5.14615	51.9455
1439	5.14615	51.9455
1440	5.15174	51.9856
1441	5.15734	52.0571
1442	5.16853	52.1888
1443	5.17133	52.2975
1444	5.17413	52.3834
1445	5.18253	52.4092
1446	5.18532	52.3948
1447	5.19092	52.4321
1448	5.20212	52.4435
1449	5.21611	52.4435
1450	5.21331	52.4778
1451	5.2189	52.5609
1452	5.21331	52.724
1453	5.21331	52.8585
1454	5.2217	52.9701
1455	5.23849	53.0131
1456	5.25249	53.0646
1457	5.25808	53.1247
1458	5.25249	53.1791
1459	5.24969	53.2363
1460	5.25808	53.3479
1461	5.26648	53.4739
1462	5.26648	53.637
1463	5.25808	53.7572
1464	5.28327	53.866
1465	5.26928	53.9175
1466	5.27767	53.9719
1467	5.28607	54.0292
1468	5.29166	54.1093
1469	5.28327	54.1808
1470	5.28327	54.1808
1471	5.28607	54.2495
1472	5.29166	54.364
1473	5.28607	54.5043
1474	5.29166	54.6159
1475	5.30845	54.6989
1476	5.30286	54.7447
1477	5.30565	54.7819
1478	5.31685	54.8363
1479	5.31685	54.8821
1480	5.31125	54.8821
1481	5.32524	54.945
1482	5.31405	55.0509
1483	5.31405	55.2427
1484	5.33084	55.4831
1485	5.33364	55.6634
1486	5.33364	55.7922
1487	5.34483	56.0241
1488	5.35323	56.0813
1489	5.36162	56.1357
1490	5.36162	56.1357
1491	5.36162	56.0327
1492	5.36162	56.0327
1493	5.36162	56.0813
1494	5.36442	56.15
1495	5.37561	56.1786
1496	5.37561	56.2073
1497	5.37561	56.2502
1498	5.3896	56.2874
1499	5.38401	56.3647
1500	5.3896	56.4076
1501	5.3896	56.4448
1502	5.398	56.4734
1503	5.3952	56.4935
1504	5.3952	56.5278
1505	5.3924	56.5536
1506	5.38121	56.5679
1507	5.38401	56.6051
1508	5.38401	56.6108
1509	5.3924	56.6394
1510	5.38681	56.6538
1511	5.3924	56.6538
1512	5.3924	56.7024
1513	5.3952	56.7568
1514	5.398	56.8284
1515	5.40639	56.8827
1516	5.40639	56.8827
1517	5.41199	56.9371
1518	5.42598	56.9743
1519	5.43158	57.0774
1520	5.44277	57.1575
1521	5.45956	57.2577
1522	5.45676	57.2577
1523	5.45397	57.2577
1524	5.45397	57.3149
1525	5.45397	57.4036
1526	5.45397	57.4895
1527	5.46236	57.5382
1528	5.45117	57.5639
1529	5.44557	57.604
1530	5.44557	57.6698
1531	5.44557	57.7099
1532	5.44837	57.7099
1533	5.45397	57.7414
1534	5.47355	57.7986
1535	5.47635	57.8673
1536	5.47635	57.9904
1537	5.47915	58.0591
1538	5.47915	58.1221
1539	5.47915	58.185
1540	5.48755	58.2423
1541	5.49874	58.2423
1542	5.50993	58.3081
1543	5.50993	58.3911
1544	5.49874	58.4655
1545	5.47355	58.5056
1546	5.47355	58.5514
1547	5.37002	58.5657
1548	5.38121	58.6745
1549	5.40639	58.8719
1550	5.50993	58.7718
1551	5.50993	58.8777
1552	5.51553	58.8777
1553	5.50713	58.9635
1554	5.51553	58.9635
1555	5.50993	59.1009
1556	5.50993	59.244
1557	5.51273	59.3471
1558	5.52113	59.4043
1559	5.54071	59.4673
1560	5.54071	59.5217
1561	5.55191	59.5217
1562	5.54911	59.5217
1563	5.53792	59.5875
1564	5.53232	59.6275
1565	5.55191	59.659
1566	5.54911	59.659
1567	5.54911	59.6905
1568	5.54911	59.7249
1569	5.54631	59.7649
1570	5.54351	59.8165
1571	5.54351	59.8565
1572	5.53512	59.8851
1573	5.53512	59.908
1574	5.55471	59.9338
1575	5.57709	59.9825
1576	5.69462	60.0225
1577	5.70582	60.0225
1578	5.70861	60.0225
1579	5.70302	60.054
1580	5.57989	60.0912
1581	5.57989	60.0969
1582	5.60228	60.1256
1583	5.60508	60.1771
1584	5.60508	60.2257
1585	5.60508	60.2773
1586	5.59668	60.2973
1587	5.58829	60.3088
1588	5.58829	60.3288
1589	5.58829	60.3689
1590	5.59388	60.4118
1591	5.59108	60.4547
1592	5.59388	60.5034
1593	5.59388	60.5434
1594	5.59668	60.5692
1595	5.59668	60.6121
1596	5.59668	60.6322
1597	5.59668	60.6608
1598	5.60787	60.6694
1599	5.61067	60.6694
1600	5.59108	60.6751
1601	5.58829	60.7009
1602	5.60787	60.7667
1603	5.59668	60.7667
1604	5.58829	60.7123
1605	5.59388	60.7667
1606	5.59948	60.8325
1607	5.59948	60.9069
1608	5.60228	61.1502
1609	5.61067	61.2304
1610	5.61627	61.2876
1611	5.62187	61.3191
1612	5.61627	61.4021
1613	5.61067	61.4736
1614	5.61067	61.5538
1615	5.60508	61.5996
1616	5.61347	61.654
1617	5.63026	61.7026
1618	5.64145	61.7427
1619	5.63306	61.7999
1620	5.63306	61.8658
1621	5.63026	61.8658
1622	5.62746	61.9316
1623	5.62466	61.9974
1624	5.61907	62.069
1625	5.62746	62.3065
1626	5.62466	62.3924
1627	5.61907	62.4668
1628	5.50713	62.3895
1629	5.62466	62.4868
1630	5.62466	62.4868
1631	5.63026	62.5842
1632	5.47076	62.6844
1633	5.65824	62.7931
1634	5.65824	62.8961
1635	5.65824	62.9706
1636	5.47076	63.0249
1637	5.64145	63.1079
1638	5.61067	63.1852
1639	5.61347	63.3598
1640	5.61907	63.4972
1641	5.66104	63.6546
1642	5.64705	63.7147
1643	5.64705	63.7147
1644	5.60787	63.7949
1645	5.59388	63.8865
1646	5.59388	63.9723
1647	5.60787	64.1212
1648	5.63866	64.3444
1649	5.64145	64.6363
1650	5.64145	64.9025
1651	5.64145	65.1172
1652	5.63306	65.3118
1653	5.64985	65.4607
1654	5.66104	65.5379
1655	5.67783	65.578
1656	5.65824	65.6123
1657	5.67783	65.6667
1658	5.67783	65.7354
1659	5.66104	65.8041
1660	5.68343	65.8757
1661	5.69742	65.9329
1662	5.70302	65.9873
1663	5.68623	66.0302
1664	5.69462	66.0875
1665	5.67783	66.1819
1666	5.68063	66.2735
1667	5.67783	66.3765
1668	5.67224	66.4567
1669	5.67224	66.4996
1670	5.68343	66.5225
1671	5.68903	66.5511
1672	5.68623	66.6084
1673	5.68623	66.6513
1674	5.68343	66.6771
1675	5.68343	66.7343
1676	5.68343	66.8459
1677	5.68623	67.0463
1678	5.68623	67.2094
1679	5.68903	67.3354
1680	5.69462	67.3983
1681	5.70582	67.467
1682	5.71141	67.5271
1683	5.81215	67.5615
1684	5.71141	67.5786
1685	5.71981	67.6416
1686	5.76178	67.7017
1687	5.76738	67.7733
1688	5.74499	67.779
1689	5.74779	67.779
1690	5.75339	67.7962
1691	5.7394	67.799
1692	5.731	67.8076
1693	5.71701	67.8935
1694	5.71141	67.9793
1695	5.71141	68.0824
1696	5.71701	68.1797
1697	5.71421	68.2827
1698	5.71981	68.3772
1699	5.7282	68.4545
1700	5.68903	68.5346
1701	5.69182	68.6262
1702	5.7366	68.6863
1703	5.74779	68.735
1704	5.74499	68.7464
1705	5.74499	68.7607
1706	5.74499	68.7607
1707	5.74499	68.7836
1708	5.75059	68.8723
1709	5.76178	68.8723
1710	5.77857	69.0412
1711	5.77857	69.233
1712	5.77857	69.233
1713	5.77018	69.4391
1714	5.76738	69.5621
1715	5.75619	69.7138
1716	5.76458	69.7997
1717	5.68903	69.7138
1718	5.76458	69.7997
1719	5.76738	69.877
1720	5.76178	69.9399
1721	5.75898	69.9972
1722	5.77298	69.9972
1723	5.75339	70.0573
1724	5.7366	70.0888
1725	5.74499	70.0945
1726	5.74499	70.1202
1727	5.74779	70.2376
1728	5.76738	70.2262
1729	5.80376	70.3235
1730	5.80935	70.4895
1731	5.80376	70.5668
1732	5.80656	70.6469
1733	5.81215	70.6812
1734	5.80656	70.6784
1735	5.81215	70.6898
1736	5.80096	70.7099
1737	5.80376	70.7413
1738	5.79816	70.77
1739	5.79256	70.7929
1740	5.78697	70.8301
1741	5.79256	70.81
1742	5.79256	70.8387
1743	5.78977	70.8673
1744	5.79536	70.893
1745	5.94927	70.9217
1746	5.93808	70.9703
1747	5.77857	71.0218
1748	5.78977	71.0762
1749	5.77298	71.1106
1750	5.77298	71.1506
1751	5.78137	71.1793
1752	5.79536	71.2165
1753	5.78417	71.2594
1754	5.80096	71.2966
1755	5.78977	71.4025
1756	5.79256	71.4655
1757	5.78697	71.4998
1758	5.80376	71.4884
1759	5.80096	71.4912
1760	5.80096	71.4941
1761	5.94647	71.5055
1762	5.94088	71.5055
1763	5.80935	71.5284
1764	5.80656	71.5284
1765	5.81215	71.5428
1766	5.80096	71.537
1767	5.80376	71.5456
1768	5.80376	71.5428
1769	5.80935	71.5599
1770	5.81215	71.5542
1771	5.81215	71.5685
1772	5.82055	71.58
1773	5.81495	71.6086
1774	5.81215	71.6372
1775	5.81495	71.6658
1776	5.82614	71.6945
1777	5.81495	71.6945
1778	5.82894	71.703
1779	5.82894	71.6057
1780	5.82614	71.5943
1781	5.82335	71.5943
1782	5.82335	71.7173
1783	5.82055	71.7431
1784	5.77018	71.7717
1785	5.62187	71.7918
1786	5.62187	71.7832
1787	5.70022	71.7832
1788	5.70022	71.7832
1789	5.9101	71.7832
1790	6.02763	71.8032
1791	6.04442	71.8175
1792	6.05281	71.8175
1793	5.9073	71.8175
1794	5.87372	71.8233
1795	5.84294	71.8233
1796	5.67224	71.829
1797	5.67224	71.869
1798	5.68903	71.8948
1799	5.69182	71.9062
1800	5.86252	71.9377
1801	5.86532	71.9062
1802	5.86812	71.8805
1803	5.86252	71.9234
1804	5.86812	71.9377
1805	5.87092	71.9635
1806	5.86532	71.9606
1807	5.86252	71.9778
1808	5.8933	71.9778
1809	5.8933	72.0408
1810	5.85972	72.0751
1811	5.83454	72.1867
1812	5.83734	72.1982
1813	5.83174	72.2154
1814	5.79536	72.2297
1815	5.74499	72.244
1816	5.83174	72.2526
1817	5.80376	72.2841
1818	5.78417	72.2841
1819	5.7338	72.2783
1820	5.81775	72.2926
1821	5.81775	72.307
1822	5.84294	72.3298
1823	5.87651	72.3613
1824	5.94088	72.4071
1825	5.94368	72.4071
1826	5.8961	72.4558
1827	5.93808	72.4758
1828	5.93528	72.513
1829	5.8933	72.513
1830	5.9101	72.5331
1831	5.9017	72.5674
1832	5.88771	72.5674
1833	5.89051	72.5817
1834	5.88491	72.5817
1835	5.87931	72.596
1836	5.88771	72.6103
1837	5.89051	72.6447
1838	5.88491	72.6447
1839	5.9101	72.6247
1840	5.9045	72.6247
1841	5.91569	72.6361
1842	5.9017	72.6504
1843	5.88491	72.6962
1844	5.85693	72.7105
1845	5.88491	72.7449
1846	5.84014	72.7821
1847	5.83734	72.8021
1848	5.85133	72.8279
1849	5.9017	72.845
1850	5.9073	72.845
1851	5.9101	72.8908
1852	5.92129	72.9567
1853	5.94368	72.9595
1854	5.94927	72.9595
1855	5.92409	72.9996
1856	5.86532	72.9681
1857	5.84014	72.9681
1858	5.79816	72.971
1859	5.71141	72.971
1860	5.76178	72.9681
1861	5.87651	72.9767
1862	5.91289	72.9624
1863	5.94368	72.9595
1864	5.96326	72.9595
1865	5.96326	72.8737
1866	5.95207	72.8737
1867	5.94368	72.845
1868	5.95207	72.8422
1869	5.94368	72.8422
1870	5.94927	72.9366
1871	5.94088	72.888
1872	5.95207	72.7935
1873	5.95767	72.6275
1874	5.97166	72.762
1875	5.96046	72.7649
1876	5.98005	72.8107
1877	5.98285	72.9796
1878	5.97726	72.9882
1879	5.98565	72.9882
1880	5.98565	72.9939
1881	5.98285	72.9796
1882	5.97166	72.9767
1883	5.97166	72.9653
1884	6.01363	72.9567
1885	6.03602	72.9567
1886	6.22631	72.9567
1887	6.22631	72.971
1888	6.04442	72.9738
1889	5.99405	72.9738
1890	5.96606	72.9824
1891	5.96606	72.9824
1892	5.96046	72.9796
1893	5.96606	72.9824
1894	5.97446	72.9824
1895	5.98285	73.1971
1896	5.97166	72.9967
1897	5.96606	72.991
1898	5.96886	72.991
1899	5.96046	73.0053
1900	5.96046	72.9824
1901	5.97166	72.9738
1902	5.97726	72.9738
1903	5.97726	72.9767
1904	5.97726	72.9767
1905	5.97446	72.9767
1906	5.99405	72.9824
1907	5.97726	72.9996
1908	5.97446	73.0339
1909	5.9073	72.9996
1910	5.93528	72.9967
1911	5.91849	73.0082
1912	5.96046	72.9996
1913	6.08079	72.9796
1914	6.08079	72.9853
1915	6.03322	72.9967
1916	6.09758	73.0254
1917	6.08079	73.0339
1918	6.03882	73.0339
1919	6.02763	73.0282
1920	6.05281	72.9681
1921	6.03602	72.9681
1922	6.02763	72.9395
1923	6.01084	72.9538
1924	6.02763	73.0254
1925	6.01643	73.054
1926	6.01923	72.9967
1927	6.02203	72.9967
1928	6.02203	72.9882
1929	6.03042	72.9796
1930	6.04442	72.9853
1931	6.02203	72.9366
1932	6.01084	72.8937
1933	5.98845	72.8994
1934	5.98845	72.9051
1935	5.97446	72.9195
1936	6.02203	73.0053
1937	5.97726	73.0025
1938	6.02483	73.0168
1939	6.00804	72.991
1940	6.02483	72.9853
1941	6.02763	72.9882
1942	6.04442	72.9882
1943	6.05841	72.9882
1944	6.05841	72.9882
1945	6.05281	72.9796
1946	6.03602	72.9882
1947	6.04162	72.9882
1948	6.04162	72.9796
1949	6.05561	72.971
1950	6.078	72.9796
1951	6.10318	72.9796
1952	6.10318	72.9796
1953	6.09479	73.0025
1954	6.0724	73.011
1955	6.05841	73.0082
1956	6.05841	73.0082
1957	6.064	73.0568
1958	6.0696	73.0339
1959	6.06121	73.0311
1960	6.06121	73.0339
1961	6.06121	73.0254
1962	6.05841	72.9882
1963	6.064	73.0254
1964	6.08079	73.0196
1965	6.08079	73.0168
1966	6.08919	72.9767
1967	6.08919	73.0139
1968	6.08639	72.9452
1969	6.09758	72.9767
1970	6.09758	72.9767
1971	6.0752	72.9538
1972	6.078	72.9538
1973	6.08079	72.9767
1974	6.08079	72.9738
1975	6.08359	73.0225
1976	6.08359	73.0254
1977	6.05841	73.1456
1978	6.05001	73.1484
1979	6.05001	73.1112
1980	6.05561	72.9509
1981	6.08639	72.9338
1982	6.08639	72.9195
1983	6.08639	72.9452
1984	6.08919	72.9767
1985	6.09758	72.9939
1986	6.08639	73.0053
1987	6.08079	73.011
1988	6.10038	73.011
1989	6.09758	72.9996
1990	6.08919	72.9996
1991	6.11437	72.9939
1992	6.11437	72.9939
1993	6.11437	72.9882
1994	6.12277	72.9882
[truncated: 9,993 more rows]
