# Supplementary material for: Experimental study on the failure process and modes of loess spoil slope induced by rainfall and engineering disturbance
Source: PLoS One. 2024 Jul 18;19(7):e0305871. doi: 10.1371/journal.pone.0305871 (PMC11257394; doi:10.1371/journal.pone.0305871)
Supplement: S1 Data — (ZIP) [file pone.0305871.s001.zip › Data-The values used to build graphs/Figure13 (a) S1.xlsx]

## Sheet: Sheet1
	Soil1 Pore Pressure and time
time[s]	AI1-01 [Pa]	AI1-02 [Pa]	AI1-03 [Pa]	AI1-04 [Pa]
Max	169.27721 [@1492]	677.10883 [@11538]	1461.5061 [@9926]	1046.65771 [@9595]		Rainfall inrensity and time
Min	-19.07349 [@11547]	-85.8307 [@1911]	-889.30139 [@11723]	-1411.43811 [@11986]		time[s]	Rainfall[mm]
0	7.15256	-7.15256	21.4577	7.15256		0	0
1	4.76837	9.53674	23.8419	21.4577		53	0
2	23.8419	-4.76837	-4.76837	2.38419		54	272
3	11.9209	0	7.15256	2.38419		11181	272
4	16.6893	2.38419	4.76837	4.76837		11182	0
5	9.53674	2.38419	4.76837	2.38419		11987	0
6	9.53674	4.76837	7.15256	0
7	9.53674	2.38419	0	2.38419
8	7.15256	0	7.15256	0
9	7.15256	2.38419	7.15256	0
10	7.15256	-4.76837	0	2.38419
11	11.9209	-4.76837	2.38419	0
12	9.53674	2.38419	7.15256	0
13	16.6893	0	7.15256	-4.76837
14	9.53674	-2.38419	9.53674	-4.76837
15	16.6893	0	16.6893	2.38419
16	16.6893	-2.38419	16.6893	0
17	11.9209	-2.38419	11.9209	0
18	9.53674	2.38419	7.15256	2.38419
19	9.53674	0	2.38419	2.38419
20	11.9209	7.15256	0	0
21	4.76837	7.15256	0	0
22	4.76837	7.15256	-2.38419	2.38419
23	4.76837	0	-2.38419	4.76837				8303	PP3	11187
24	2.38419	0	0	0				9003	PP2	11422
25	0	0	9.53674	4.76837				9149	PP4	11289
26	7.15256	2.38419	11.9209	9.53674
27	11.9209	7.15256	9.53674	2.38419
28	7.15256	7.15256	9.53674	2.38419
29	7.15256	0	16.6893	4.76837
30	2.38419	7.15256	11.9209	2.38419
31	2.38419	7.15256	7.15256	0
32	2.38419	2.38419	0	0
33	2.38419	-2.38419	2.38419	0
34	2.38419	-4.76837	2.38419	2.38419
35	2.38419	-4.76837	0	7.15256
36	0	0	0	9.53674
37	0	-2.38419	0	9.53674
38	0	0	2.38419	7.15256
39	2.38419	0	-7.15256	4.76837
40	2.38419	-2.38419	-2.38419	2.38419
41	0	-4.76837	0	2.38419
42	7.15256	-2.38419	0	2.38419
43	7.15256	-2.38419	0	7.15256
44	4.76837	-2.38419	0	2.38419
45	11.9209	0	7.15256	-4.76837
46	11.9209	0	0	-2.38419
47	16.6893	2.38419	0	2.38419
48	16.6893	0	0	-9.53674
49	16.6893	7.15256	7.15256	2.38419
50	11.9209	0	2.38419	2.38419
51	4.76837	4.76837	2.38419	-4.76837
52	0	11.9209	0	-2.38419
53	0	0	0	0
54	7.15256	-2.38419	0	-2.38419
55	0	-2.38419	0	-2.38419
56	0	-9.53674	0	0
57	4.76837	-9.53674	0	7.15256
58	2.38419	-2.38419	7.15256	0
59	0	0	4.76837	2.38419
60	7.15256	0	7.15256	7.15256
61	11.9209	0	2.38419	0
62	4.76837	0	0	0
63	4.76837	0	0	7.15256
64	11.9209	2.38419	-2.38419	9.53674
65	4.76837	0	0	4.76837
66	4.76837	7.15256	2.38419	4.76837
67	11.9209	7.15256	0	0
68	9.53674	0	0	0
69	11.9209	-4.76837	2.38419	-2.38419
70	11.9209	-4.76837	0	-7.15256
71	7.15256	-4.76837	-2.38419	-2.38419
72	7.15256	2.38419	0	0
73	0	9.53674	0	0
74	0	9.53674	0	2.38419
75	2.38419	14.3051	2.38419	2.38419
76	0	14.3051	4.76837	4.76837
77	7.15256	19.0735	0	4.76837
78	7.15256	16.6893	0	0
79	7.15256	19.0735	0	2.38419
80	9.53674	23.8419	4.76837	2.38419
81	9.53674	23.8419	0	0
82	11.9209	19.0735	0	0
83	16.6893	23.8419	7.15256	0
84	16.6893	19.0735	0	0
85	14.3051	19.0735	2.38419	4.76837
86	11.9209	26.2261	2.38419	7.15256
87	4.76837	30.9944	0	2.38419
88	7.15256	30.9944	2.38419	2.38419
89	4.76837	30.9944	2.38419	0
90	4.76837	30.9944	0	0
91	4.76837	28.6102	4.76837	0
92	11.9209	28.6102	11.9209	0
93	9.53674	35.7628	9.53674	4.76837
94	16.6893	35.7628	9.53674	9.53674
95	16.6893	30.9944	9.53674	4.76837
96	16.6893	30.9944	11.9209	2.38419
97	9.53674	23.8419	11.9209	7.15256
98	16.6893	26.2261	11.9209	2.38419
99	11.9209	26.2261	11.9209	7.15256
100	7.15256	30.9944	11.9209	9.53674
101	7.15256	26.2261	11.9209	9.53674
102	4.76837	21.4577	9.53674	9.53674
103	0	16.6893	4.76837	11.9209
104	11.9209	21.4577	4.76837	11.9209
105	16.6893	14.3051	4.76837	14.3051
106	9.53674	14.3051	4.76837	14.3051
107	9.53674	21.4577	4.76837	4.76837
108	9.53674	26.2261	7.15256	2.38419
109	16.6893	21.4577	7.15256	0
110	9.53674	14.3051	7.15256	0
111	9.53674	14.3051	7.15256	2.38419
112	9.53674	21.4577	7.15256	7.15256
113	16.6893	21.4577	7.15256	9.53674
114	9.53674	14.3051	7.15256	9.53674
115	21.4577	16.6893	7.15256	16.6893
116	23.8419	16.6893	0	9.53674
117	23.8419	16.6893	-2.38419	9.53674
118	26.2261	11.9209	2.38419	4.76837
119	26.2261	16.6893	2.38419	7.15256
120	14.3051	16.6893	0	4.76837
121	14.3051	21.4577	11.9209	14.3051
122	19.0735	14.3051	11.9209	9.53674
123	21.4577	9.53674	11.9209	9.53674
124	21.4577	4.76837	7.15256	9.53674
125	14.3051	7.15256	7.15256	2.38419
126	11.9209	0	0	-4.76837
127	11.9209	4.76837	7.15256	-4.76837
128	4.76837	16.6893	4.76837	0
129	9.53674	16.6893	4.76837	7.15256
130	16.6893	16.6893	7.15256	14.3051
131	9.53674	16.6893	2.38419	19.0735
132	9.53674	9.53674	2.38419	14.3051
133	16.6893	9.53674	0	11.9209
134	16.6893	11.9209	0	9.53674
135	16.6893	11.9209	0	9.53674
136	14.3051	11.9209	-2.38419	9.53674
137	16.6893	7.15256	-2.38419	9.53674
138	9.53674	2.38419	-2.38419	4.76837
139	16.6893	0	-4.76837	2.38419
140	9.53674	-2.38419	-4.76837	0
141	7.15256	-2.38419	0	0
142	9.53674	0	7.15256	2.38419
143	14.3051	7.15256	0	2.38419
144	9.53674	16.6893	9.53674	4.76837
145	16.6893	14.3051	9.53674	9.53674
146	21.4577	14.3051	4.76837	7.15256
147	16.6893	9.53674	2.38419	4.76837
148	4.76837	11.9209	2.38419	2.38419
149	16.6893	7.15256	2.38419	2.38419
150	16.6893	7.15256	0	2.38419
151	16.6893	7.15256	7.15256	2.38419
152	21.4577	4.76837	7.15256	2.38419
153	26.2261	4.76837	7.15256	4.76837
154	23.8419	9.53674	4.76837	2.38419
155	23.8419	11.9209	4.76837	4.76837
156	26.2261	9.53674	7.15256	0
157	19.0735	9.53674	9.53674	2.38419
158	19.0735	16.6893	9.53674	0
159	19.0735	16.6893	4.76837	2.38419
160	21.4577	14.3051	7.15256	2.38419
161	21.4577	14.3051	7.15256	4.76837
162	21.4577	14.3051	7.15256	2.38419
163	26.2261	11.9209	4.76837	7.15256
164	23.8419	4.76837	4.76837	9.53674
165	28.6102	7.15256	0	7.15256
166	23.8419	0	11.9209	7.15256
167	30.9944	0	9.53674	7.15256
168	30.9944	0	9.53674	7.15256
169	19.0735	0	16.6893	7.15256
170	21.4577	7.15256	16.6893	7.15256
171	19.0735	0	11.9209	4.76837
172	19.0735	7.15256	11.9209	4.76837
173	19.0735	4.76837	11.9209	0
174	19.0735	7.15256	9.53674	0
175	19.0735	2.38419	9.53674	-4.76837
176	21.4577	0	9.53674	2.38419
177	19.0735	2.38419	9.53674	0
178	14.3051	2.38419	9.53674	4.76837
179	21.4577	0	4.76837	4.76837
180	21.4577	4.76837	4.76837	4.76837
181	19.0735	16.6893	7.15256	7.15256
182	26.2261	16.6893	7.15256	11.9209
183	26.2261	16.6893	7.15256	9.53674
184	26.2261	11.9209	11.9209	9.53674
185	26.2261	11.9209	11.9209	14.3051
186	23.8419	11.9209	16.6893	14.3051
187	30.9944	7.15256	4.76837	14.3051
188	28.6102	16.6893	16.6893	14.3051
189	28.6102	14.3051	14.3051	9.53674
190	28.6102	11.9209	14.3051	11.9209
191	30.9944	11.9209	9.53674	11.9209
192	26.2261	9.53674	21.4577	7.15256
193	26.2261	11.9209	4.76837	9.53674
194	30.9944	0	2.38419	14.3051
195	30.9944	9.53674	7.15256	7.15256
196	26.2261	9.53674	11.9209	4.76837
197	23.8419	21.4577	11.9209	9.53674
198	19.0735	23.8419	9.53674	9.53674
199	21.4577	23.8419	16.6893	9.53674
200	19.0735	19.0735	9.53674	9.53674
201	26.2261	21.4577	9.53674	4.76837
202	26.2261	14.3051	11.9209	2.38419
203	26.2261	16.6893	9.53674	4.76837
204	30.9944	16.6893	4.76837	4.76837
205	23.8419	16.6893	11.9209	7.15256
206	23.8419	16.6893	11.9209	11.9209
207	23.8419	11.9209	9.53674	14.3051
208	30.9944	16.6893	11.9209	14.3051
209	30.9944	19.0735	16.6893	11.9209
210	28.6102	19.0735	9.53674	16.6893
211	35.7628	9.53674	16.6893	16.6893
212	35.7628	14.3051	11.9209	16.6893
213	33.3786	9.53674	16.6893	9.53674
214	35.7628	9.53674	16.6893	14.3051
215	35.7628	21.4577	21.4577	14.3051
216	33.3786	21.4577	14.3051	14.3051
217	35.7628	19.0735	19.0735	14.3051
218	30.9944	30.9944	14.3051	14.3051
219	35.7628	23.8419	9.53674	11.9209
220	28.6102	30.9944	4.76837	11.9209
221	30.9944	35.7628	7.15256	9.53674
222	23.8419	30.9944	7.15256	9.53674
223	28.6102	23.8419	4.76837	11.9209
224	28.6102	23.8419	11.9209	11.9209
225	35.7628	23.8419	16.6893	11.9209
226	40.5312	23.8419	21.4577	11.9209
227	38.147	23.8419	19.0735	11.9209
228	45.2995	30.9944	26.2261	11.9209
229	45.2995	35.7628	19.0735	16.6893
230	38.147	28.6102	19.0735	21.4577
231	38.147	28.6102	19.0735	23.8419
232	40.5312	33.3786	21.4577	23.8419
233	35.7628	28.6102	21.4577	23.8419
234	40.5312	28.6102	21.4577	23.8419
235	40.5312	33.3786	14.3051	21.4577
236	38.147	35.7628	14.3051	23.8419
237	38.147	35.7628	19.0735	26.2261
238	45.2995	28.6102	19.0735	23.8419
239	38.147	35.7628	16.6893	23.8419
240	42.9153	35.7628	19.0735	23.8419
241	47.6837	40.5312	26.2261	19.0735
242	47.6837	33.3786	19.0735	16.6893
243	47.6837	33.3786	19.0735	16.6893
244	47.6837	33.3786	19.0735	14.3051
245	50.0679	35.7628	19.0735	14.3051
246	45.2995	33.3786	19.0735	14.3051
247	42.9153	38.147	19.0735	21.4577
248	45.2995	42.9153	19.0735	21.4577
249	45.2995	45.2995	26.2261	33.3786
250	50.0679	45.2995	23.8419	30.9944
251	54.8363	42.9153	23.8419	30.9944
252	50.0679	42.9153	30.9944	23.8419
253	52.4521	40.5312	30.9944	26.2261
254	52.4521	33.3786	19.0735	21.4577
255	42.9153	40.5312	23.8419	21.4577
256	42.9153	40.5312	21.4577	23.8419
257	52.4521	40.5312	14.3051	26.2261
258	50.0679	45.2995	23.8419	26.2261
259	47.6837	42.9153	23.8419	30.9944
260	47.6837	42.9153	23.8419	26.2261
261	54.8363	45.2995	23.8419	30.9944
262	54.8363	38.147	26.2261	28.6102
263	54.8363	33.3786	21.4577	28.6102
264	52.4521	33.3786	26.2261	23.8419
265	52.4521	33.3786	23.8419	23.8419
266	52.4521	33.3786	35.7628	21.4577
267	54.8363	38.147	35.7628	21.4577
268	52.4521	45.2995	28.6102	23.8419
269	52.4521	45.2995	26.2261	21.4577
270	59.6046	42.9153	9.53674	26.2261
271	59.6046	42.9153	9.53674	30.9944
272	57.2205	45.2995	16.6893	33.3786
273	64.373	45.2995	14.3051	35.7628
274	61.9888	38.147	14.3051	38.147
275	61.9888	38.147	14.3051	38.147
276	61.9888	38.147	19.0735	28.6102
277	61.9888	45.2995	16.6893	28.6102
278	64.373	50.0679	16.6893	28.6102
279	64.373	47.6837	16.6893	26.2261
280	59.6046	50.0679	21.4577	33.3786
281	64.373	50.0679	21.4577	33.3786
282	61.9888	50.0679	21.4577	38.147
283	69.1414	50.0679	19.0735	38.147
284	61.9888	50.0679	26.2261	33.3786
285	69.1414	42.9153	26.2261	28.6102
286	61.9888	50.0679	19.0735	30.9944
287	61.9888	45.2995	30.9944	28.6102
288	61.9888	35.7628	35.7628	28.6102
289	69.1414	28.6102	35.7628	30.9944
290	66.7572	28.6102	40.5312	33.3786
291	66.7572	28.6102	40.5312	33.3786
292	66.7572	40.5312	28.6102	35.7628
293	69.1414	40.5312	23.8419	35.7628
294	69.1414	40.5312	23.8419	38.147
295	66.7572	38.147	26.2261	40.5312
296	73.9098	38.147	26.2261	40.5312
297	71.5256	38.147	26.2261	38.147
298	71.5256	42.9153	21.4577	35.7628
299	71.5256	47.6837	21.4577	28.6102
300	78.6781	47.6837	26.2261	26.2261
301	78.6781	47.6837	26.2261	26.2261
302	66.7572	50.0679	23.8419	26.2261
303	61.9888	50.0679	35.7628	33.3786
304	71.5256	50.0679	30.9944	38.147
305	73.9098	50.0679	26.2261	45.2995
306	71.5256	45.2995	23.8419	47.6837
307	76.2939	45.2995	19.0735	50.0679
308	76.2939	50.0679	19.0735	50.0679
309	78.6781	42.9153	19.0735	50.0679
310	78.6781	42.9153	30.9944	40.5312
311	83.4465	50.0679	28.6102	35.7628
312	81.0623	50.0679	35.7628	35.7628
313	81.0623	50.0679	30.9944	40.5312
314	76.2939	54.8363	30.9944	33.3786
315	66.7572	47.6837	30.9944	40.5312
316	69.1414	54.8363	26.2261	45.2995
317	69.1414	59.6046	23.8419	42.9153
318	66.7572	59.6046	23.8419	38.147
319	73.9098	54.8363	30.9944	42.9153
320	76.2939	52.4521	19.0735	42.9153
321	83.4465	54.8363	23.8419	42.9153
322	78.6781	47.6837	19.0735	42.9153
323	76.2939	47.6837	23.8419	45.2995
324	81.0623	54.8363	23.8419	50.0679
325	83.4465	47.6837	30.9944	45.2995
326	76.2939	42.9153	19.0735	42.9153
327	83.4465	38.147	19.0735	47.6837
328	76.2939	38.147	19.0735	42.9153
329	76.2939	38.147	14.3051	33.3786
330	83.4465	40.5312	21.4577	35.7628
331	81.0623	45.2995	14.3051	35.7628
332	92.9832	47.6837	19.0735	35.7628
333	92.9832	47.6837	19.0735	40.5312
334	97.7516	47.6837	30.9944	40.5312
335	95.3674	54.8363	30.9944	40.5312
336	90.5991	57.2205	30.9944	45.2995
337	90.5991	61.9888	28.6102	47.6837
338	90.5991	73.9098	28.6102	47.6837
339	95.3674	69.1414	30.9944	52.4521
340	107.288	69.1414	28.6102	52.4521
341	109.673	73.9098	28.6102	52.4521
342	116.825	69.1414	35.7628	50.0679
343	116.825	61.9888	35.7628	52.4521
344	112.057	69.1414	33.3786	52.4521
345	104.904	69.1414	33.3786	50.0679
346	107.288	64.373	35.7628	54.8363
347	107.288	61.9888	35.7628	54.8363
348	100.136	57.2205	28.6102	57.2205
349	104.904	52.4521	28.6102	50.0679
350	104.904	57.2205	28.6102	50.0679
351	112.057	64.373	40.5312	47.6837
352	112.057	59.6046	28.6102	47.6837
353	116.825	64.373	28.6102	47.6837
354	121.593	61.9888	40.5312	50.0679
355	126.362	64.373	42.9153	50.0679
356	131.13	64.373	45.2995	50.0679
357	131.13	66.7572	45.2995	52.4521
358	119.209	71.5256	45.2995	52.4521
359	119.209	81.0623	38.147	50.0679
360	119.209	81.0623	40.5312	47.6837
361	114.441	83.4465	35.7628	54.8363
362	119.209	71.5256	35.7628	54.8363
363	119.209	73.9098	35.7628	50.0679
364	119.209	66.7572	35.7628	57.2205
365	119.209	66.7572	35.7628	61.9888
366	126.362	69.1414	35.7628	59.6046
367	119.209	66.7572	28.6102	54.8363
368	121.593	69.1414	35.7628	54.8363
369	119.209	73.9098	40.5312	50.0679
370	121.593	69.1414	40.5312	50.0679
371	121.593	73.9098	33.3786	50.0679
372	123.978	73.9098	33.3786	50.0679
373	131.13	78.6781	35.7628	52.4521
374	131.13	71.5256	30.9944	54.8363
375	135.899	76.2939	30.9944	52.4521
376	131.13	78.6781	30.9944	52.4521
377	131.13	78.6781	30.9944	54.8363
378	131.13	78.6781	23.8419	54.8363
379	135.899	78.6781	28.6102	54.8363
380	131.13	71.5256	30.9944	54.8363
381	131.13	73.9098	30.9944	54.8363
382	131.13	78.6781	30.9944	57.2205
383	131.13	71.5256	33.3786	52.4521
384	126.362	78.6781	30.9944	52.4521
385	126.362	78.6781	30.9944	54.8363
386	123.978	76.2939	19.0735	54.8363
387	123.978	78.6781	14.3051	52.4521
388	123.978	78.6781	14.3051	52.4521
389	123.978	71.5256	26.2261	52.4521
390	131.13	78.6781	28.6102	52.4521
391	135.899	71.5256	35.7628	54.8363
392	128.746	66.7572	40.5312	57.2205
393	128.746	61.9888	45.2995	57.2205
394	133.514	61.9888	38.147	54.8363
395	145.435	69.1414	38.147	54.8363
396	143.051	66.7572	38.147	59.6046
397	150.204	78.6781	33.3786	61.9888
398	150.204	78.6781	28.6102	66.7572
399	138.283	66.7572	28.6102	66.7572
400	133.514	61.9888	35.7628	59.6046
401	135.899	64.373	33.3786	54.8363
402	135.899	57.2205	38.147	54.8363
403	135.899	64.373	45.2995	52.4521
404	135.899	64.373	45.2995	54.8363
405	135.899	69.1414	33.3786	57.2205
406	135.899	69.1414	33.3786	54.8363
407	131.13	73.9098	28.6102	54.8363
408	131.13	73.9098	28.6102	57.2205
409	128.746	71.5256	33.3786	59.6046
410	135.899	73.9098	40.5312	59.6046
411	135.899	73.9098	40.5312	59.6046
412	133.514	73.9098	40.5312	54.8363
413	135.899	71.5256	40.5312	57.2205
414	131.13	66.7572	40.5312	59.6046
415	131.13	71.5256	33.3786	59.6046
416	131.13	71.5256	28.6102	61.9888
417	131.13	73.9098	35.7628	64.373
418	126.362	73.9098	28.6102	59.6046
419	131.13	71.5256	28.6102	57.2205
420	128.746	73.9098	28.6102	57.2205
421	123.978	66.7572	30.9944	59.6046
422	123.978	71.5256	35.7628	61.9888
423	131.13	66.7572	35.7628	61.9888
424	131.13	73.9098	28.6102	61.9888
425	126.362	73.9098	35.7628	57.2205
426	131.13	78.6781	33.3786	57.2205
427	123.978	73.9098	35.7628	57.2205
428	128.746	71.5256	33.3786	59.6046
429	135.899	73.9098	33.3786	57.2205
430	135.899	83.4465	33.3786	61.9888
431	131.13	73.9098	35.7628	61.9888
432	133.514	78.6781	40.5312	57.2205
433	135.899	73.9098	35.7628	52.4521
434	123.978	73.9098	33.3786	50.0679
435	123.978	61.9888	33.3786	50.0679
436	128.746	61.9888	33.3786	54.8363
437	126.362	61.9888	30.9944	54.8363
438	123.978	66.7572	23.8419	52.4521
439	123.978	73.9098	23.8419	57.2205
440	126.362	73.9098	28.6102	54.8363
441	121.593	78.6781	40.5312	52.4521
442	121.593	78.6781	40.5312	59.6046
443	114.441	76.2939	40.5312	61.9888
444	116.825	83.4465	35.7628	61.9888
445	116.825	83.4465	26.2261	64.373
446	116.825	78.6781	14.3051	64.373
447	114.441	66.7572	14.3051	61.9888
448	119.209	66.7572	19.0735	59.6046
449	126.362	61.9888	21.4577	54.8363
450	126.362	64.373	19.0735	52.4521
451	123.978	57.2205	19.0735	52.4521
452	126.362	61.9888	21.4577	57.2205
453	126.362	69.1414	21.4577	52.4521
454	131.13	73.9098	21.4577	59.6046
455	131.13	78.6781	19.0735	57.2205
456	128.746	78.6781	26.2261	52.4521
457	128.746	78.6781	28.6102	52.4521
458	126.362	78.6781	28.6102	50.0679
459	119.209	78.6781	35.7628	50.0679
460	123.978	73.9098	33.3786	54.8363
461	126.362	73.9098	28.6102	57.2205
462	121.593	73.9098	23.8419	57.2205
463	119.209	66.7572	23.8419	57.2205
464	126.362	66.7572	23.8419	57.2205
465	126.362	73.9098	23.8419	59.6046
466	135.899	69.1414	23.8419	59.6046
467	135.899	73.9098	23.8419	59.6046
468	133.514	73.9098	30.9944	59.6046
469	131.13	73.9098	30.9944	61.9888
470	123.978	69.1414	28.6102	59.6046
471	126.362	73.9098	28.6102	57.2205
472	131.13	66.7572	28.6102	52.4521
473	123.978	64.373	28.6102	54.8363
474	131.13	64.373	23.8419	52.4521
475	123.978	69.1414	23.8419	54.8363
476	135.899	64.373	23.8419	57.2205
477	128.746	66.7572	28.6102	59.6046
478	135.899	71.5256	28.6102	57.2205
479	123.978	83.4465	28.6102	57.2205
480	135.899	78.6781	33.3786	54.8363
481	128.746	88.2149	33.3786	54.8363
482	128.746	76.2939	33.3786	54.8363
483	119.209	81.0623	33.3786	54.8363
484	131.13	78.6781	33.3786	57.2205
485	119.209	76.2939	28.6102	54.8363
486	119.209	66.7572	23.8419	54.8363
487	121.593	71.5256	23.8419	52.4521
488	126.362	73.9098	28.6102	52.4521
489	126.362	71.5256	40.5312	47.6837
490	131.13	73.9098	38.147	52.4521
491	123.978	73.9098	42.9153	59.6046
492	131.13	66.7572	45.2995	59.6046
493	131.13	73.9098	42.9153	57.2205
494	131.13	66.7572	50.0679	59.6046
495	123.978	73.9098	47.6837	54.8363
496	126.362	73.9098	50.0679	54.8363
497	121.593	66.7572	50.0679	54.8363
498	119.209	66.7572	42.9153	57.2205
499	126.362	73.9098	45.2995	57.2205
500	126.362	73.9098	38.147	59.6046
501	128.746	71.5256	40.5312	59.6046
502	128.746	71.5256	33.3786	61.9888
503	123.978	78.6781	33.3786	64.373
504	119.209	71.5256	28.6102	69.1414
505	114.441	73.9098	26.2261	66.7572
506	114.441	69.1414	26.2261	69.1414
507	109.673	61.9888	26.2261	66.7572
508	116.825	59.6046	23.8419	64.373
509	116.825	59.6046	26.2261	64.373
510	119.209	59.6046	26.2261	61.9888
511	126.362	66.7572	26.2261	61.9888
512	131.13	73.9098	19.0735	66.7572
513	128.746	71.5256	26.2261	69.1414
514	131.13	66.7572	28.6102	69.1414
515	123.978	66.7572	40.5312	76.2939
516	119.209	61.9888	33.3786	71.5256
517	121.593	66.7572	33.3786	64.373
518	121.593	66.7572	38.147	59.6046
519	121.593	78.6781	33.3786	61.9888
520	119.209	83.4465	35.7628	59.6046
521	126.362	81.0623	33.3786	54.8363
522	126.362	81.0623	45.2995	57.2205
523	131.13	76.2939	40.5312	54.8363
524	126.362	71.5256	40.5312	54.8363
525	119.209	69.1414	40.5312	54.8363
526	126.362	69.1414	40.5312	59.6046
527	123.978	66.7572	33.3786	59.6046
528	123.978	69.1414	33.3786	57.2205
529	123.978	61.9888	33.3786	61.9888
530	123.978	69.1414	35.7628	66.7572
531	126.362	66.7572	33.3786	61.9888
532	126.362	69.1414	33.3786	64.373
533	126.362	61.9888	40.5312	64.373
534	123.978	66.7572	35.7628	64.373
535	123.978	66.7572	28.6102	61.9888
536	123.978	61.9888	28.6102	64.373
537	131.13	69.1414	35.7628	61.9888
538	131.13	71.5256	35.7628	66.7572
539	131.13	73.9098	33.3786	66.7572
540	126.362	69.1414	33.3786	61.9888
541	126.362	69.1414	33.3786	64.373
542	121.593	66.7572	40.5312	64.373
543	114.441	61.9888	33.3786	64.373
544	121.593	61.9888	35.7628	64.373
545	116.825	69.1414	40.5312	64.373
546	121.593	73.9098	38.147	59.6046
547	126.362	66.7572	40.5312	64.373
548	126.362	66.7572	45.2995	61.9888
549	119.209	69.1414	45.2995	54.8363
550	126.362	69.1414	45.2995	57.2205
551	123.978	69.1414	38.147	61.9888
552	123.978	69.1414	38.147	57.2205
553	135.899	69.1414	38.147	61.9888
554	135.899	66.7572	45.2995	69.1414
555	131.13	73.9098	45.2995	69.1414
556	123.978	78.6781	42.9153	64.373
557	128.746	78.6781	42.9153	69.1414
558	131.13	71.5256	40.5312	64.373
559	133.514	66.7572	28.6102	64.373
560	133.514	73.9098	28.6102	64.373
561	135.899	69.1414	28.6102	64.373
562	128.746	69.1414	35.7628	59.6046
563	128.746	61.9888	38.147	61.9888
564	131.13	61.9888	42.9153	59.6046
565	131.13	61.9888	42.9153	59.6046
566	123.978	69.1414	45.2995	59.6046
567	126.362	71.5256	42.9153	61.9888
568	121.593	71.5256	38.147	59.6046
569	121.593	71.5256	33.3786	59.6046
570	121.593	66.7572	38.147	59.6046
571	121.593	69.1414	38.147	57.2205
572	119.209	61.9888	40.5312	57.2205
573	126.362	64.373	38.147	59.6046
574	126.362	64.373	45.2995	59.6046
575	126.362	69.1414	45.2995	59.6046
576	126.362	71.5256	40.5312	61.9888
577	119.209	71.5256	38.147	61.9888
578	126.362	71.5256	38.147	61.9888
579	126.362	66.7572	38.147	66.7572
580	126.362	69.1414	33.3786	66.7572
581	121.593	61.9888	33.3786	71.5256
582	114.441	61.9888	33.3786	66.7572
583	114.441	66.7572	35.7628	66.7572
584	116.825	66.7572	35.7628	64.373
585	116.825	61.9888	33.3786	64.373
586	109.673	66.7572	33.3786	64.373
587	116.825	66.7572	28.6102	64.373
588	109.673	64.373	35.7628	64.373
589	121.593	57.2205	30.9944	64.373
590	131.13	61.9888	30.9944	61.9888
591	131.13	57.2205	28.6102	61.9888
592	128.746	69.1414	35.7628	71.5256
593	135.899	66.7572	28.6102	71.5256
594	131.13	71.5256	40.5312	71.5256
595	126.362	71.5256	40.5312	73.9098
596	131.13	71.5256	28.6102	73.9098
597	126.362	69.1414	28.6102	69.1414
598	126.362	66.7572	40.5312	69.1414
599	114.441	69.1414	33.3786	64.373
600	114.441	57.2205	33.3786	64.373
601	114.441	61.9888	33.3786	64.373
602	114.441	61.9888	33.3786	69.1414
603	119.209	61.9888	35.7628	71.5256
604	126.362	66.7572	28.6102	71.5256
605	131.13	66.7572	30.9944	71.5256
606	131.13	66.7572	30.9944	64.373
607	128.746	66.7572	26.2261	59.6046
608	131.13	66.7572	26.2261	52.4521
609	128.746	61.9888	28.6102	54.8363
610	128.746	64.373	35.7628	54.8363
611	126.362	57.2205	33.3786	59.6046
612	123.978	66.7572	33.3786	64.373
613	126.362	61.9888	28.6102	64.373
614	119.209	66.7572	26.2261	66.7572
615	114.441	71.5256	26.2261	64.373
616	126.362	71.5256	23.8419	64.373
617	126.362	73.9098	23.8419	66.7572
618	126.362	73.9098	23.8419	66.7572
619	123.978	66.7572	28.6102	61.9888
620	123.978	69.1414	28.6102	69.1414
621	131.13	73.9098	23.8419	71.5256
622	131.13	61.9888	28.6102	64.373
623	135.899	69.1414	35.7628	64.373
624	123.978	66.7572	35.7628	66.7572
625	123.978	61.9888	35.7628	59.6046
626	123.978	61.9888	40.5312	57.2205
627	121.593	69.1414	40.5312	57.2205
628	119.209	78.6781	38.147	61.9888
629	121.593	73.9098	33.3786	66.7572
630	123.978	73.9098	33.3786	71.5256
631	126.362	73.9098	33.3786	73.9098
632	123.978	71.5256	40.5312	69.1414
633	119.209	71.5256	38.147	71.5256
634	121.593	73.9098	40.5312	71.5256
635	121.593	71.5256	38.147	71.5256
636	121.593	73.9098	40.5312	69.1414
637	114.441	73.9098	40.5312	69.1414
638	119.209	69.1414	35.7628	66.7572
639	123.978	73.9098	33.3786	64.373
640	123.978	66.7572	28.6102	64.373
641	123.978	66.7572	35.7628	61.9888
642	123.978	69.1414	33.3786	54.8363
643	123.978	73.9098	33.3786	59.6046
644	126.362	61.9888	40.5312	61.9888
645	119.209	64.373	33.3786	57.2205
646	121.593	66.7572	33.3786	59.6046
647	119.209	64.373	35.7628	59.6046
648	119.209	61.9888	38.147	64.373
649	126.362	66.7572	45.2995	59.6046
650	119.209	71.5256	45.2995	66.7572
651	126.362	73.9098	38.147	69.1414
652	119.209	73.9098	33.3786	69.1414
653	123.978	73.9098	35.7628	69.1414
654	123.978	66.7572	35.7628	71.5256
655	126.362	73.9098	30.9944	66.7572
656	123.978	73.9098	30.9944	61.9888
657	135.899	73.9098	35.7628	66.7572
658	123.978	66.7572	35.7628	66.7572
659	126.362	71.5256	28.6102	64.373
660	123.978	66.7572	40.5312	69.1414
661	119.209	73.9098	40.5312	69.1414
662	119.209	73.9098	33.3786	66.7572
663	126.362	69.1414	35.7628	64.373
664	121.593	64.373	40.5312	64.373
665	114.441	59.6046	40.5312	64.373
666	126.362	59.6046	33.3786	64.373
667	119.209	54.8363	40.5312	66.7572
668	119.209	59.6046	38.147	69.1414
669	119.209	64.373	40.5312	66.7572
670	121.593	61.9888	40.5312	61.9888
671	119.209	61.9888	40.5312	61.9888
672	126.362	61.9888	35.7628	66.7572
673	119.209	52.4521	33.3786	59.6046
674	126.362	52.4521	35.7628	61.9888
675	123.978	57.2205	35.7628	61.9888
676	119.209	59.6046	35.7628	61.9888
677	123.978	69.1414	33.3786	61.9888
678	114.441	69.1414	35.7628	64.373
679	121.593	69.1414	35.7628	61.9888
680	116.825	61.9888	35.7628	64.373
681	121.593	66.7572	28.6102	66.7572
682	121.593	66.7572	28.6102	64.373
683	123.978	73.9098	26.2261	61.9888
684	123.978	69.1414	33.3786	66.7572
685	131.13	66.7572	35.7628	69.1414
686	131.13	61.9888	33.3786	69.1414
687	131.13	64.373	40.5312	71.5256
688	131.13	64.373	40.5312	71.5256
689	123.978	64.373	33.3786	66.7572
690	131.13	64.373	33.3786	64.373
691	131.13	69.1414	38.147	57.2205
692	131.13	69.1414	40.5312	57.2205
693	131.13	66.7572	40.5312	66.7572
694	131.13	73.9098	40.5312	69.1414
695	123.978	71.5256	28.6102	69.1414
696	131.13	73.9098	28.6102	69.1414
697	126.362	66.7572	30.9944	61.9888
698	121.593	64.373	28.6102	59.6046
699	116.825	64.373	35.7628	59.6046
700	116.825	64.373	35.7628	52.4521
701	116.825	64.373	28.6102	54.8363
702	121.593	64.373	33.3786	61.9888
703	119.209	69.1414	30.9944	61.9888
704	119.209	57.2205	28.6102	64.373
705	126.362	57.2205	38.147	64.373
706	114.441	69.1414	45.2995	64.373
707	121.593	61.9888	45.2995	61.9888
708	121.593	61.9888	42.9153	57.2205
709	126.362	66.7572	38.147	57.2205
710	114.441	66.7572	40.5312	61.9888
711	123.978	66.7572	33.3786	59.6046
712	114.441	73.9098	33.3786	64.373
713	114.441	73.9098	35.7628	69.1414
714	114.441	69.1414	35.7628	64.373
715	126.362	69.1414	28.6102	66.7572
716	121.593	64.373	40.5312	66.7572
717	126.362	64.373	33.3786	61.9888
718	119.209	64.373	33.3786	61.9888
719	119.209	64.373	45.2995	61.9888
720	114.441	61.9888	45.2995	61.9888
721	114.441	69.1414	45.2995	61.9888
722	121.593	73.9098	38.147	69.1414
723	126.362	73.9098	50.0679	64.373
724	126.362	71.5256	50.0679	66.7572
725	123.978	71.5256	54.8363	69.1414
726	131.13	71.5256	38.147	69.1414
727	131.13	73.9098	42.9153	64.373
728	126.362	69.1414	33.3786	64.373
729	121.593	69.1414	28.6102	66.7572
730	126.362	61.9888	30.9944	59.6046
731	126.362	61.9888	28.6102	57.2205
732	119.209	57.2205	35.7628	57.2205
733	119.209	61.9888	33.3786	66.7572
734	119.209	61.9888	33.3786	64.373
735	114.441	64.373	38.147	66.7572
736	112.057	61.9888	38.147	66.7572
737	112.057	69.1414	38.147	64.373
738	109.673	64.373	38.147	61.9888
739	116.825	64.373	45.2995	61.9888
740	116.825	64.373	38.147	61.9888
741	119.209	57.2205	33.3786	66.7572
742	131.13	57.2205	33.3786	69.1414
743	126.362	69.1414	28.6102	71.5256
744	123.978	59.6046	28.6102	71.5256
745	131.13	57.2205	35.7628	71.5256
746	131.13	52.4521	33.3786	71.5256
747	126.362	64.373	35.7628	69.1414
748	119.209	57.2205	33.3786	66.7572
749	114.441	64.373	28.6102	64.373
750	112.057	61.9888	35.7628	61.9888
751	107.288	61.9888	35.7628	64.373
752	104.904	64.373	40.5312	64.373
753	109.673	57.2205	40.5312	69.1414
754	116.825	57.2205	38.147	66.7572
755	119.209	57.2205	38.147	73.9098
756	119.209	57.2205	38.147	66.7572
757	121.593	57.2205	40.5312	66.7572
758	126.362	61.9888	40.5312	66.7572
759	126.362	66.7572	35.7628	66.7572
760	121.593	78.6781	35.7628	64.373
761	119.209	71.5256	33.3786	71.5256
762	119.209	71.5256	33.3786	71.5256
763	119.209	71.5256	33.3786	71.5256
764	119.209	73.9098	33.3786	71.5256
765	121.593	73.9098	35.7628	64.373
766	119.209	66.7572	35.7628	64.373
767	119.209	73.9098	28.6102	59.6046
768	119.209	71.5256	35.7628	64.373
769	121.593	73.9098	35.7628	61.9888
770	126.362	69.1414	40.5312	69.1414
771	126.362	66.7572	40.5312	61.9888
772	119.209	61.9888	40.5312	69.1414
773	119.209	61.9888	33.3786	66.7572
774	126.362	61.9888	38.147	66.7572
775	119.209	66.7572	28.6102	61.9888
776	119.209	61.9888	35.7628	61.9888
777	126.362	61.9888	33.3786	61.9888
778	126.362	57.2205	38.147	61.9888
779	126.362	54.8363	38.147	64.373
780	131.13	54.8363	50.0679	64.373
781	128.746	57.2205	38.147	64.373
782	123.978	52.4521	38.147	64.373
783	128.746	57.2205	33.3786	61.9888
784	126.362	61.9888	28.6102	61.9888
785	126.362	61.9888	28.6102	59.6046
786	126.362	61.9888	33.3786	66.7572
787	126.362	61.9888	45.2995	61.9888
788	121.593	64.373	45.2995	69.1414
789	123.978	64.373	45.2995	59.6046
790	126.362	64.373	33.3786	59.6046
791	116.825	59.6046	33.3786	57.2205
792	114.441	57.2205	33.3786	61.9888
793	114.441	61.9888	33.3786	57.2205
794	116.825	61.9888	30.9944	61.9888
795	116.825	57.2205	35.7628	61.9888
796	116.825	61.9888	28.6102	66.7572
797	121.593	61.9888	28.6102	66.7572
798	121.593	61.9888	28.6102	66.7572
799	126.362	64.373	33.3786	54.8363
800	126.362	64.373	33.3786	61.9888
801	119.209	64.373	33.3786	59.6046
802	121.593	69.1414	33.3786	61.9888
803	121.593	64.373	33.3786	73.9098
804	116.825	66.7572	28.6102	73.9098
805	116.825	66.7572	28.6102	71.5256
806	109.673	64.373	30.9944	73.9098
807	109.673	64.373	30.9944	69.1414
808	109.673	66.7572	30.9944	61.9888
809	109.673	69.1414	28.6102	66.7572
810	116.825	73.9098	28.6102	66.7572
811	114.441	71.5256	35.7628	66.7572
812	121.593	71.5256	33.3786	66.7572
813	119.209	66.7572	33.3786	66.7572
814	121.593	66.7572	35.7628	66.7572
815	121.593	73.9098	35.7628	73.9098
816	119.209	66.7572	33.3786	71.5256
817	119.209	69.1414	28.6102	71.5256
818	121.593	69.1414	28.6102	71.5256
819	119.209	69.1414	35.7628	64.373
820	121.593	61.9888	33.3786	59.6046
821	116.825	61.9888	28.6102	59.6046
822	114.441	69.1414	30.9944	59.6046
823	121.593	73.9098	33.3786	64.373
824	121.593	73.9098	33.3786	64.373
825	121.593	73.9098	33.3786	66.7572
826	123.978	69.1414	40.5312	69.1414
827	123.978	73.9098	40.5312	69.1414
828	119.209	69.1414	38.147	64.373
829	126.362	64.373	45.2995	64.373
830	126.362	69.1414	42.9153	66.7572
831	126.362	66.7572	50.0679	61.9888
832	119.209	61.9888	50.0679	61.9888
833	121.593	59.6046	42.9153	66.7572
834	116.825	64.373	33.3786	66.7572
835	116.825	64.373	35.7628	66.7572
836	112.057	64.373	28.6102	64.373
837	112.057	61.9888	33.3786	64.373
838	112.057	66.7572	33.3786	59.6046
839	112.057	71.5256	33.3786	61.9888
840	109.673	66.7572	40.5312	59.6046
841	109.673	73.9098	40.5312	59.6046
842	116.825	73.9098	33.3786	59.6046
843	116.825	73.9098	35.7628	59.6046
844	116.825	73.9098	35.7628	61.9888
845	119.209	69.1414	35.7628	64.373
846	123.978	61.9888	33.3786	66.7572
847	126.362	66.7572	33.3786	66.7572
848	119.209	69.1414	33.3786	66.7572
849	116.825	64.373	33.3786	69.1414
850	109.673	64.373	33.3786	69.1414
851	112.057	59.6046	33.3786	69.1414
852	112.057	52.4521	38.147	69.1414
853	116.825	54.8363	45.2995	71.5256
854	116.825	59.6046	45.2995	71.5256
855	112.057	64.373	40.5312	69.1414
856	116.825	64.373	33.3786	69.1414
857	114.441	64.373	40.5312	71.5256
858	109.673	57.2205	38.147	73.9098
859	114.441	57.2205	38.147	71.5256
860	119.209	57.2205	42.9153	69.1414
861	119.209	57.2205	45.2995	69.1414
862	119.209	57.2205	45.2995	69.1414
863	119.209	57.2205	40.5312	59.6046
864	123.978	57.2205	38.147	61.9888
865	126.362	57.2205	40.5312	59.6046
866	119.209	59.6046	45.2995	64.373
867	116.825	64.373	40.5312	59.6046
868	114.441	64.373	40.5312	64.373
869	116.825	57.2205	35.7628	59.6046
870	109.673	64.373	28.6102	59.6046
871	112.057	64.373	28.6102	57.2205
872	112.057	57.2205	30.9944	61.9888
873	104.904	57.2205	35.7628	57.2205
874	104.904	61.9888	35.7628	61.9888
875	112.057	57.2205	35.7628	66.7572
876	112.057	64.373	30.9944	69.1414
877	116.825	69.1414	30.9944	64.373
878	114.441	69.1414	23.8419	69.1414
879	121.593	61.9888	23.8419	71.5256
880	121.593	61.9888	23.8419	71.5256
881	121.593	64.373	28.6102	69.1414
882	116.825	59.6046	35.7628	71.5256
883	114.441	64.373	40.5312	61.9888
884	116.825	59.6046	40.5312	61.9888
885	109.673	59.6046	45.2995	52.4521
886	114.441	52.4521	40.5312	57.2205
887	121.593	59.6046	42.9153	57.2205
888	116.825	59.6046	50.0679	64.373
889	116.825	64.373	42.9153	66.7572
890	116.825	64.373	38.147	71.5256
891	116.825	69.1414	42.9153	71.5256
892	109.673	66.7572	42.9153	73.9098
893	116.825	61.9888	45.2995	71.5256
894	121.593	61.9888	45.2995	71.5256
895	114.441	69.1414	45.2995	69.1414
896	116.825	69.1414	45.2995	71.5256
897	116.825	66.7572	40.5312	69.1414
898	109.673	73.9098	45.2995	71.5256
899	109.673	71.5256	47.6837	76.2939
900	109.673	71.5256	42.9153	76.2939
901	112.057	71.5256	40.5312	69.1414
902	112.057	66.7572	42.9153	71.5256
903	112.057	57.2205	45.2995	69.1414
904	107.288	47.6837	38.147	69.1414
905	112.057	52.4521	38.147	69.1414
906	112.057	47.6837	38.147	69.1414
907	109.673	47.6837	40.5312	64.373
908	109.673	54.8363	33.3786	61.9888
909	109.673	57.2205	33.3786	59.6046
910	109.673	64.373	28.6102	59.6046
911	116.825	64.373	28.6102	57.2205
912	121.593	57.2205	33.3786	57.2205
913	121.593	59.6046	35.7628	52.4521
914	121.593	59.6046	35.7628	50.0679
915	114.441	47.6837	40.5312	52.4521
916	114.441	54.8363	38.147	59.6046
917	109.673	52.4521	33.3786	61.9888
918	112.057	61.9888	40.5312	69.1414
919	116.825	57.2205	40.5312	69.1414
920	114.441	66.7572	40.5312	73.9098
921	109.673	71.5256	33.3786	73.9098
922	121.593	69.1414	35.7628	71.5256
923	123.978	57.2205	35.7628	64.373
924	119.209	61.9888	33.3786	71.5256
925	114.441	57.2205	35.7628	71.5256
926	114.441	57.2205	40.5312	73.9098
927	112.057	64.373	45.2995	73.9098
928	112.057	64.373	45.2995	76.2939
929	112.057	64.373	45.2995	71.5256
930	109.673	57.2205	42.9153	66.7572
931	114.441	57.2205	45.2995	66.7572
932	119.209	57.2205	38.147	66.7572
933	114.441	57.2205	40.5312	69.1414
934	114.441	57.2205	33.3786	69.1414
935	116.825	57.2205	35.7628	69.1414
936	104.904	57.2205	33.3786	64.373
937	104.904	64.373	38.147	64.373
938	104.904	61.9888	40.5312	61.9888
939	107.288	64.373	38.147	64.373
940	109.673	64.373	38.147	66.7572
941	109.673	59.6046	38.147	64.373
942	104.904	59.6046	33.3786	69.1414
943	104.904	59.6046	38.147	71.5256
944	116.825	57.2205	38.147	71.5256
945	109.673	57.2205	38.147	69.1414
946	109.673	64.373	33.3786	69.1414
947	116.825	57.2205	33.3786	61.9888
948	109.673	59.6046	30.9944	61.9888
949	112.057	52.4521	30.9944	61.9888
950	104.904	52.4521	35.7628	64.373
951	112.057	52.4521	38.147	64.373
952	112.057	59.6046	38.147	69.1414
953	112.057	57.2205	38.147	71.5256
954	116.825	61.9888	40.5312	64.373
955	121.593	69.1414	35.7628	59.6046
956	121.593	64.373	35.7628	61.9888
957	116.825	69.1414	28.6102	61.9888
958	121.593	69.1414	33.3786	61.9888
959	116.825	66.7572	33.3786	61.9888
960	112.057	66.7572	38.147	61.9888
961	112.057	66.7572	38.147	61.9888
962	116.825	69.1414	42.9153	59.6046
963	109.673	61.9888	38.147	59.6046
964	109.673	61.9888	38.147	61.9888
965	109.673	64.373	38.147	61.9888
966	109.673	61.9888	35.7628	64.373
967	104.904	61.9888	35.7628	69.1414
968	100.136	61.9888	35.7628	69.1414
969	100.136	64.373	35.7628	66.7572
970	100.136	57.2205	35.7628	71.5256
971	100.136	52.4521	40.5312	69.1414
972	107.288	59.6046	33.3786	64.373
973	104.904	59.6046	35.7628	66.7572
974	112.057	54.8363	35.7628	69.1414
975	112.057	47.6837	35.7628	66.7572
976	107.288	52.4521	30.9944	64.373
977	100.136	59.6046	28.6102	66.7572
978	112.057	59.6046	35.7628	57.2205
979	104.904	59.6046	35.7628	52.4521
980	112.057	64.373	35.7628	59.6046
981	109.673	61.9888	33.3786	59.6046
982	116.825	69.1414	35.7628	57.2205
983	116.825	66.7572	30.9944	61.9888
984	116.825	66.7572	28.6102	64.373
985	116.825	59.6046	28.6102	61.9888
986	109.673	47.6837	30.9944	61.9888
987	109.673	47.6837	30.9944	61.9888
988	114.441	50.0679	33.3786	61.9888
989	114.441	54.8363	40.5312	61.9888
990	114.441	59.6046	40.5312	64.373
991	114.441	61.9888	38.147	64.373
992	107.288	64.373	38.147	66.7572
993	107.288	64.373	38.147	66.7572
994	95.3674	61.9888	38.147	66.7572
995	100.136	59.6046	42.9153	66.7572
996	102.52	52.4521	42.9153	66.7572
997	100.136	52.4521	38.147	64.373
998	95.3674	59.6046	40.5312	66.7572
999	95.3674	59.6046	33.3786	71.5256
1000	95.3674	57.2205	35.7628	71.5256
1001	107.288	57.2205	35.7628	73.9098
1002	116.825	57.2205	40.5312	71.5256
1003	121.593	59.6046	28.6102	71.5256
1004	126.362	57.2205	26.2261	66.7572
1005	126.362	57.2205	23.8419	73.9098
1006	119.209	64.373	35.7628	71.5256
1007	116.825	57.2205	35.7628	71.5256
1008	121.593	61.9888	40.5312	69.1414
1009	109.673	57.2205	40.5312	69.1414
1010	109.673	59.6046	40.5312	61.9888
1011	109.673	57.2205	40.5312	61.9888
1012	112.057	64.373	40.5312	69.1414
1013	112.057	57.2205	33.3786	71.5256
1014	112.057	64.373	40.5312	64.373
1015	104.904	57.2205	40.5312	69.1414
1016	107.288	64.373	38.147	69.1414
1017	102.52	57.2205	40.5312	64.373
1018	102.52	64.373	45.2995	64.373
1019	95.3674	59.6046	45.2995	66.7572
1020	100.136	57.2205	40.5312	71.5256
1021	109.673	59.6046	38.147	69.1414
1022	114.441	59.6046	40.5312	71.5256
1023	116.825	59.6046	40.5312	64.373
1024	116.825	57.2205	45.2995	66.7572
1025	104.904	64.373	38.147	66.7572
1026	107.288	64.373	38.147	71.5256
1027	107.288	61.9888	42.9153	71.5256
1028	107.288	64.373	38.147	71.5256
1029	107.288	57.2205	33.3786	71.5256
1030	104.904	59.6046	35.7628	73.9098
1031	112.057	57.2205	35.7628	73.9098
1032	112.057	59.6046	30.9944	69.1414
1033	112.057	57.2205	23.8419	71.5256
1034	109.673	64.373	28.6102	71.5256
1035	104.904	61.9888	40.5312	64.373
1036	104.904	66.7572	40.5312	69.1414
1037	100.136	66.7572	40.5312	71.5256
1038	107.288	69.1414	45.2995	71.5256
1039	104.904	57.2205	45.2995	69.1414
1040	104.904	52.4521	42.9153	76.2939
1041	107.288	52.4521	42.9153	76.2939
1042	107.288	59.6046	42.9153	76.2939
1043	107.288	57.2205	45.2995	81.0623
1044	107.288	57.2205	50.0679	78.6781
1045	104.904	69.1414	50.0679	73.9098
1046	116.825	69.1414	42.9153	66.7572
1047	114.441	69.1414	45.2995	61.9888
1048	114.441	61.9888	45.2995	59.6046
1049	114.441	61.9888	45.2995	59.6046
1050	109.673	61.9888	45.2995	66.7572
1051	109.673	64.373	45.2995	69.1414
1052	109.673	64.373	45.2995	73.9098
1053	116.825	64.373	50.0679	73.9098
1054	109.673	64.373	42.9153	71.5256
1055	109.673	61.9888	42.9153	69.1414
1056	104.904	64.373	42.9153	66.7572
1057	102.52	57.2205	38.147	64.373
1058	102.52	59.6046	40.5312	59.6046
1059	95.3674	54.8363	38.147	64.373
1060	100.136	54.8363	38.147	59.6046
1061	107.288	52.4521	40.5312	61.9888
1062	107.288	59.6046	42.9153	64.373
1063	102.52	59.6046	40.5312	71.5256
1064	90.5991	61.9888	45.2995	69.1414
1065	92.9832	64.373	38.147	69.1414
1066	92.9832	64.373	45.2995	71.5256
1067	97.7516	61.9888	45.2995	71.5256
1068	102.52	61.9888	45.2995	71.5256
1069	104.904	59.6046	38.147	71.5256
1070	109.673	61.9888	42.9153	69.1414
1071	104.904	69.1414	42.9153	69.1414
1072	109.673	61.9888	38.147	69.1414
1073	104.904	61.9888	38.147	64.373
1074	107.288	69.1414	38.147	64.373
1075	100.136	64.373	33.3786	66.7572
1076	102.52	64.373	33.3786	69.1414
1077	102.52	57.2205	33.3786	69.1414
1078	107.288	57.2205	40.5312	69.1414
1079	100.136	64.373	40.5312	73.9098
1080	107.288	64.373	38.147	71.5256
1081	104.904	57.2205	40.5312	69.1414
1082	107.288	57.2205	40.5312	69.1414
1083	100.136	57.2205	33.3786	76.2939
1084	107.288	57.2205	28.6102	69.1414
1085	100.136	64.373	30.9944	71.5256
1086	100.136	61.9888	23.8419	69.1414
1087	95.3674	64.373	30.9944	71.5256
1088	100.136	69.1414	30.9944	64.373
1089	100.136	69.1414	30.9944	66.7572
1090	104.904	61.9888	30.9944	61.9888
1091	112.057	64.373	33.3786	64.373
1092	112.057	61.9888	38.147	64.373
1093	112.057	61.9888	38.147	61.9888
1094	112.057	64.373	38.147	61.9888
1095	104.904	61.9888	50.0679	61.9888
1096	109.673	64.373	45.2995	61.9888
1097	104.904	57.2205	33.3786	59.6046
1098	102.52	59.6046	30.9944	61.9888
1099	107.288	57.2205	28.6102	71.5256
1100	116.825	57.2205	28.6102	73.9098
1101	112.057	57.2205	28.6102	81.0623
1102	109.673	64.373	28.6102	81.0623
1103	114.441	61.9888	30.9944	76.2939
1104	109.673	64.373	30.9944	69.1414
1105	109.673	64.373	30.9944	69.1414
1106	104.904	64.373	30.9944	64.373
1107	104.904	64.373	35.7628	66.7572
1108	100.136	64.373	28.6102	66.7572
1109	102.52	59.6046	33.3786	66.7572
1110	95.3674	59.6046	40.5312	66.7572
1111	95.3674	47.6837	40.5312	66.7572
1112	102.52	54.8363	33.3786	66.7572
1113	104.904	47.6837	33.3786	66.7572
1114	109.673	47.6837	40.5312	69.1414
1115	109.673	54.8363	40.5312	71.5256
1116	109.673	52.4521	40.5312	69.1414
1117	109.673	47.6837	38.147	71.5256
1118	107.288	47.6837	38.147	69.1414
1119	107.288	52.4521	45.2995	69.1414
1120	109.673	59.6046	50.0679	69.1414
1121	112.057	59.6046	45.2995	69.1414
1122	109.673	59.6046	45.2995	64.373
1123	116.825	52.4521	45.2995	66.7572
1124	109.673	52.4521	38.147	59.6046
1125	109.673	52.4521	33.3786	59.6046
1126	109.673	61.9888	33.3786	61.9888
1127	109.673	61.9888	33.3786	66.7572
1128	104.904	73.9098	40.5312	71.5256
1129	107.288	61.9888	33.3786	76.2939
1130	100.136	69.1414	33.3786	76.2939
1131	100.136	64.373	38.147	81.0623
1132	102.52	61.9888	40.5312	78.6781
1133	102.52	57.2205	35.7628	73.9098
1134	100.136	57.2205	35.7628	73.9098
1135	107.288	59.6046	33.3786	78.6781
1136	109.673	57.2205	35.7628	76.2939
1137	121.593	64.373	33.3786	73.9098
1138	121.593	57.2205	33.3786	78.6781
1139	121.593	64.373	40.5312	78.6781
1140	119.209	64.373	40.5312	73.9098
1141	121.593	57.2205	40.5312	66.7572
1142	121.593	64.373	45.2995	71.5256
1143	114.441	61.9888	45.2995	71.5256
1144	114.441	66.7572	45.2995	69.1414
1145	112.057	78.6781	42.9153	76.2939
1146	104.904	78.6781	50.0679	76.2939
1147	112.057	71.5256	45.2995	73.9098
1148	112.057	73.9098	45.2995	71.5256
1149	104.904	66.7572	38.147	73.9098
1150	104.904	69.1414	38.147	76.2939
1151	107.288	71.5256	35.7628	85.8307
1152	100.136	69.1414	35.7628	88.2149
1153	107.288	69.1414	35.7628	88.2149
1154	102.52	64.373	40.5312	83.4465
1155	100.136	59.6046	33.3786	78.6781
1156	102.52	59.6046	38.147	73.9098
1157	107.288	52.4521	33.3786	73.9098
1158	107.288	59.6046	38.147	73.9098
1159	107.288	64.373	40.5312	78.6781
1160	107.288	64.373	40.5312	73.9098
1161	116.825	64.373	42.9153	78.6781
1162	116.825	61.9888	47.6837	73.9098
1163	112.057	64.373	59.6046	73.9098
1164	112.057	59.6046	59.6046	73.9098
1165	104.904	64.373	47.6837	76.2939
1166	104.904	64.373	45.2995	71.5256
1167	107.288	64.373	40.5312	76.2939
1168	107.288	61.9888	40.5312	73.9098
1169	109.673	61.9888	33.3786	69.1414
1170	114.441	61.9888	38.147	64.373
1171	116.825	69.1414	38.147	69.1414
1172	116.825	61.9888	38.147	64.373
1173	104.904	57.2205	38.147	64.373
1174	104.904	59.6046	38.147	69.1414
1175	104.904	52.4521	45.2995	73.9098
1176	112.057	54.8363	50.0679	69.1414
1177	112.057	54.8363	50.0679	76.2939
1178	116.825	54.8363	47.6837	78.6781
1179	109.673	52.4521	54.8363	81.0623
1180	112.057	57.2205	50.0679	78.6781
1181	112.057	64.373	45.2995	78.6781
1182	109.673	64.373	45.2995	78.6781
1183	112.057	61.9888	40.5312	76.2939
1184	116.825	69.1414	35.7628	73.9098
1185	119.209	57.2205	33.3786	73.9098
1186	114.441	57.2205	33.3786	76.2939
1187	121.593	57.2205	45.2995	73.9098
1188	126.362	52.4521	45.2995	76.2939
1189	121.593	52.4521	54.8363	76.2939
1190	121.593	61.9888	54.8363	81.0623
1191	121.593	66.7572	50.0679	73.9098
1192	119.209	69.1414	50.0679	69.1414
1193	114.441	66.7572	50.0679	69.1414
1194	116.825	69.1414	45.2995	73.9098
1195	116.825	61.9888	42.9153	71.5256
1196	121.593	69.1414	50.0679	78.6781
1197	116.825	69.1414	42.9153	83.4465
1198	121.593	73.9098	47.6837	83.4465
1199	126.362	73.9098	54.8363	88.2149
1200	114.441	73.9098	47.6837	92.9832
1201	114.441	69.1414	47.6837	92.9832
1202	119.209	69.1414	45.2995	92.9832
1203	121.593	64.373	40.5312	92.9832
1204	114.441	61.9888	40.5312	85.8307
1205	114.441	66.7572	42.9153	78.6781
1206	109.673	71.5256	50.0679	73.9098
1207	109.673	66.7572	47.6837	78.6781
1208	112.057	83.4465	59.6046	76.2939
1209	107.288	78.6781	52.4521	78.6781
1210	107.288	71.5256	54.8363	83.4465
1211	107.288	73.9098	52.4521	83.4465
1212	102.52	71.5256	52.4521	81.0623
1213	102.52	71.5256	47.6837	81.0623
1214	102.52	71.5256	47.6837	81.0623
1215	100.136	78.6781	59.6046	81.0623
1216	107.288	73.9098	52.4521	85.8307
1217	109.673	73.9098	52.4521	90.5991
1218	116.825	66.7572	52.4521	92.9832
1219	116.825	66.7572	50.0679	92.9832
1220	116.825	66.7572	50.0679	92.9832
1221	116.825	73.9098	50.0679	90.5991
1222	109.673	73.9098	42.9153	90.5991
1223	112.057	73.9098	50.0679	90.5991
1224	107.288	69.1414	42.9153	90.5991
1225	107.288	66.7572	45.2995	81.0623
1226	112.057	69.1414	45.2995	76.2939
1227	104.904	61.9888	45.2995	76.2939
1228	112.057	69.1414	50.0679	78.6781
1229	109.673	69.1414	54.8363	85.8307
1230	116.825	61.9888	57.2205	90.5991
1231	109.673	69.1414	57.2205	90.5991
1232	109.673	69.1414	57.2205	90.5991
1233	112.057	69.1414	57.2205	83.4465
1234	116.825	69.1414	57.2205	78.6781
1235	116.825	69.1414	59.6046	78.6781
1236	104.904	69.1414	59.6046	81.0623
1237	114.441	69.1414	59.6046	83.4465
1238	121.593	69.1414	54.8363	83.4465
1239	119.209	61.9888	50.0679	85.8307
1240	114.441	61.9888	47.6837	78.6781
1241	114.441	61.9888	50.0679	78.6781
1242	114.441	64.373	50.0679	73.9098
1243	109.673	59.6046	54.8363	78.6781
1244	104.904	57.2205	52.4521	78.6781
1245	109.673	69.1414	50.0679	83.4465
1246	109.673	61.9888	50.0679	81.0623
1247	109.673	66.7572	42.9153	83.4465
1248	114.441	71.5256	42.9153	85.8307
1249	116.825	76.2939	50.0679	88.2149
1250	116.825	76.2939	52.4521	85.8307
1251	121.593	76.2939	52.4521	88.2149
1252	114.441	76.2939	52.4521	90.5991
1253	114.441	71.5256	47.6837	88.2149
1254	114.441	71.5256	47.6837	85.8307
1255	121.593	73.9098	50.0679	90.5991
1256	116.825	71.5256	47.6837	90.5991
1257	116.825	78.6781	54.8363	88.2149
1258	116.825	76.2939	47.6837	90.5991
1259	116.825	78.6781	50.0679	90.5991
1260	116.825	66.7572	50.0679	83.4465
1261	121.593	73.9098	50.0679	83.4465
1262	123.978	73.9098	47.6837	85.8307
1263	121.593	73.9098	47.6837	88.2149
1264	119.209	78.6781	47.6837	95.3674
1265	126.362	78.6781	52.4521	95.3674
1266	131.13	71.5256	47.6837	85.8307
1267	126.362	71.5256	42.9153	78.6781
1268	126.362	71.5256	50.0679	76.2939
1269	126.362	73.9098	50.0679	76.2939
1270	119.209	73.9098	42.9153	81.0623
1271	119.209	66.7572	42.9153	81.0623
1272	114.441	66.7572	47.6837	83.4465
1273	121.593	61.9888	47.6837	78.6781
1274	114.441	66.7572	47.6837	78.6781
1275	114.441	61.9888	52.4521	81.0623
1276	109.673	61.9888	54.8363	85.8307
1277	116.825	61.9888	50.0679	90.5991
1278	116.825	73.9098	54.8363	92.9832
1279	114.441	66.7572	59.6046	92.9832
1280	114.441	66.7572	52.4521	90.5991
1281	121.593	73.9098	54.8363	90.5991
1282	121.593	69.1414	57.2205	85.8307
1283	116.825	64.373	59.6046	85.8307
1284	114.441	57.2205	54.8363	81.0623
1285	109.673	57.2205	59.6046	81.0623
1286	107.288	57.2205	59.6046	78.6781
1287	104.904	61.9888	54.8363	83.4465
1288	116.825	71.5256	50.0679	83.4465
1289	104.904	78.6781	52.4521	85.8307
1290	112.057	78.6781	42.9153	85.8307
1291	109.673	78.6781	50.0679	92.9832
1292	109.673	78.6781	42.9153	95.3674
1293	112.057	71.5256	42.9153	92.9832
1294	109.673	73.9098	42.9153	92.9832
1295	112.057	73.9098	50.0679	92.9832
1296	112.057	69.1414	45.2995	92.9832
1297	112.057	66.7572	42.9153	92.9832
1298	112.057	69.1414	50.0679	88.2149
1299	112.057	66.7572	50.0679	88.2149
1300	116.825	69.1414	50.0679	85.8307
1301	114.441	73.9098	47.6837	88.2149
1302	119.209	66.7572	47.6837	88.2149
1303	119.209	66.7572	47.6837	92.9832
1304	116.825	73.9098	59.6046	88.2149
1305	116.825	73.9098	64.373	92.9832
1306	109.673	73.9098	52.4521	88.2149
1307	112.057	73.9098	57.2205	83.4465
1308	112.057	73.9098	64.373	85.8307
1309	112.057	66.7572	57.2205	85.8307
1310	104.904	66.7572	57.2205	88.2149
1311	104.904	61.9888	57.2205	92.9832
1312	104.904	69.1414	47.6837	97.7516
1313	112.057	66.7572	47.6837	95.3674
1314	114.441	66.7572	47.6837	95.3674
1315	114.441	73.9098	42.9153	90.5991
1316	114.441	78.6781	47.6837	88.2149
1317	112.057	66.7572	54.8363	85.8307
1318	112.057	69.1414	54.8363	85.8307
1319	112.057	66.7572	52.4521	85.8307
1320	112.057	66.7572	59.6046	85.8307
1321	112.057	71.5256	64.373	90.5991
1322	109.673	71.5256	64.373	90.5991
1323	116.825	66.7572	52.4521	88.2149
1324	116.825	71.5256	47.6837	88.2149
1325	109.673	61.9888	50.0679	88.2149
1326	116.825	64.373	50.0679	88.2149
1327	104.904	64.373	50.0679	88.2149
1328	104.904	69.1414	47.6837	88.2149
1329	114.441	61.9888	47.6837	83.4465
1330	109.673	66.7572	47.6837	78.6781
1331	107.288	66.7572	50.0679	76.2939
1332	109.673	66.7572	50.0679	76.2939
1333	107.288	73.9098	47.6837	81.0623
1334	102.52	71.5256	52.4521	88.2149
1335	100.136	71.5256	57.2205	88.2149
1336	107.288	78.6781	57.2205	90.5991
1337	107.288	76.2939	52.4521	88.2149
1338	104.904	76.2939	59.6046	88.2149
1339	104.904	71.5256	54.8363	85.8307
1340	112.057	71.5256	54.8363	88.2149
1341	112.057	73.9098	59.6046	88.2149
1342	112.057	69.1414	59.6046	92.9832
1343	109.673	61.9888	50.0679	92.9832
1344	119.209	69.1414	45.2995	90.5991
1345	119.209	66.7572	45.2995	88.2149
1346	114.441	69.1414	40.5312	90.5991
1347	116.825	71.5256	45.2995	90.5991
1348	109.673	71.5256	42.9153	85.8307
1349	112.057	71.5256	50.0679	85.8307
1350	109.673	78.6781	50.0679	92.9832
1351	112.057	78.6781	52.4521	92.9832
1352	109.673	78.6781	47.6837	88.2149
1353	109.673	76.2939	54.8363	85.8307
1354	121.593	78.6781	54.8363	85.8307
1355	126.362	73.9098	45.2995	81.0623
1356	126.362	71.5256	38.147	76.2939
1357	116.825	73.9098	50.0679	71.5256
1358	121.593	66.7572	45.2995	73.9098
1359	109.673	66.7572	45.2995	71.5256
1360	104.904	69.1414	50.0679	71.5256
1361	114.441	69.1414	50.0679	76.2939
1362	121.593	64.373	50.0679	81.0623
1363	121.593	66.7572	50.0679	85.8307
1364	121.593	73.9098	50.0679	85.8307
1365	126.362	73.9098	50.0679	85.8307
1366	126.362	61.9888	50.0679	85.8307
1367	128.746	69.1414	50.0679	85.8307
1368	119.209	69.1414	47.6837	85.8307
1369	121.593	69.1414	47.6837	85.8307
1370	107.288	73.9098	52.4521	85.8307
1371	95.3674	73.9098	52.4521	88.2149
1372	95.3674	71.5256	52.4521	90.5991
1373	107.288	66.7572	47.6837	92.9832
1374	104.904	66.7572	47.6837	90.5991
1375	104.904	69.1414	47.6837	95.3674
1376	112.057	69.1414	50.0679	92.9832
1377	112.057	61.9888	42.9153	90.5991
1378	112.057	66.7572	50.0679	85.8307
1379	109.673	69.1414	50.0679	85.8307
1380	114.441	61.9888	54.8363	83.4465
1381	116.825	66.7572	54.8363	83.4465
1382	116.825	73.9098	59.6046	85.8307
1383	112.057	66.7572	57.2205	88.2149
1384	104.904	66.7572	52.4521	88.2149
1385	100.136	66.7572	52.4521	90.5991
1386	100.136	73.9098	59.6046	88.2149
1387	107.288	66.7572	52.4521	92.9832
1388	100.136	57.2205	54.8363	85.8307
1389	100.136	64.373	54.8363	85.8307
1390	107.288	69.1414	47.6837	85.8307
1391	104.904	64.373	42.9153	88.2149
1392	107.288	64.373	42.9153	83.4465
1393	112.057	61.9888	47.6837	88.2149
1394	104.904	69.1414	52.4521	85.8307
1395	112.057	69.1414	57.2205	85.8307
1396	112.057	69.1414	57.2205	90.5991
1397	104.904	61.9888	57.2205	95.3674
1398	112.057	61.9888	57.2205	97.7516
1399	109.673	64.373	59.6046	97.7516
1400	109.673	69.1414	57.2205	97.7516
1401	109.673	66.7572	59.6046	95.3674
1402	114.441	66.7572	52.4521	95.3674
1403	114.441	66.7572	52.4521	92.9832
1404	114.441	73.9098	59.6046	88.2149
1405	109.673	61.9888	54.8363	83.4465
1406	104.904	57.2205	52.4521	90.5991
1407	109.673	69.1414	54.8363	88.2149
1408	109.673	64.373	54.8363	81.0623
1409	100.136	64.373	47.6837	90.5991
1410	112.057	73.9098	52.4521	92.9832
1411	116.825	78.6781	52.4521	88.2149
1412	116.825	66.7572	57.2205	92.9832
1413	116.825	66.7572	59.6046	92.9832
1414	109.673	69.1414	64.373	90.5991
1415	104.904	73.9098	57.2205	90.5991
1416	107.288	66.7572	59.6046	95.3674
1417	107.288	78.6781	59.6046	90.5991
1418	107.288	78.6781	64.373	92.9832
1419	104.904	78.6781	59.6046	90.5991
1420	112.057	78.6781	57.2205	95.3674
1421	112.057	71.5256	64.373	90.5991
1422	107.288	73.9098	59.6046	90.5991
1423	112.057	66.7572	54.8363	95.3674
1424	112.057	69.1414	59.6046	95.3674
1425	112.057	69.1414	57.2205	88.2149
1426	112.057	64.373	52.4521	85.8307
1427	112.057	64.373	57.2205	88.2149
1428	104.904	61.9888	64.373	88.2149
1429	104.904	69.1414	57.2205	92.9832
1430	109.673	69.1414	57.2205	92.9832
1431	109.673	69.1414	57.2205	92.9832
1432	114.441	69.1414	52.4521	95.3674
1433	119.209	61.9888	50.0679	92.9832
1434	121.593	69.1414	50.0679	88.2149
1435	116.825	61.9888	50.0679	85.8307
1436	109.673	69.1414	47.6837	90.5991
1437	112.057	69.1414	54.8363	83.4465
1438	100.136	66.7572	59.6046	83.4465
1439	107.288	66.7572	59.6046	83.4465
1440	107.288	73.9098	52.4521	85.8307
1441	109.673	76.2939	64.373	85.8307
1442	116.825	83.4465	59.6046	90.5991
1443	114.441	85.8307	59.6046	90.5991
1444	119.209	92.9832	61.9888	90.5991
1445	126.362	88.2149	59.6046	90.5991
1446	126.362	81.0623	59.6046	88.2149
1447	126.362	78.6781	59.6046	88.2149
1448	121.593	71.5256	47.6837	85.8307
1449	114.441	71.5256	50.0679	88.2149
1450	114.441	78.6781	50.0679	92.9832
1451	114.441	88.2149	50.0679	97.7516
1452	114.441	92.9832	54.8363	95.3674
1453	114.441	92.9832	54.8363	95.3674
1454	114.441	85.8307	47.6837	92.9832
1455	121.593	92.9832	54.8363	88.2149
1456	119.209	88.2149	52.4521	85.8307
1457	121.593	76.2939	54.8363	85.8307
1458	114.441	73.9098	57.2205	85.8307
1459	121.593	71.5256	57.2205	92.9832
1460	121.593	71.5256	64.373	95.3674
1461	116.825	76.2939	52.4521	95.3674
1462	114.441	83.4465	59.6046	92.9832
1463	116.825	83.4465	54.8363	90.5991
1464	112.057	81.0623	57.2205	83.4465
1465	104.904	81.0623	57.2205	83.4465
1466	112.057	83.4465	57.2205	85.8307
1467	112.057	81.0623	64.373	81.0623
1468	116.825	90.5991	64.373	85.8307
1469	116.825	102.52	59.6046	85.8307
1470	116.825	100.136	52.4521	88.2149
1471	116.825	104.904	52.4521	90.5991
1472	116.825	109.673	54.8363	97.7516
1473	116.825	114.441	52.4521	100.136
1474	121.593	126.362	52.4521	100.136
1475	123.978	131.13	52.4521	97.7516
1476	135.899	131.13	59.6046	100.136
1477	138.283	128.746	57.2205	92.9832
1478	138.283	133.514	59.6046	92.9832
1479	145.435	138.283	59.6046	90.5991
1480	150.204	145.435	52.4521	95.3674
1481	147.82	150.204	59.6046	95.3674
1482	152.588	154.972	54.8363	97.7516
1483	152.588	152.588	54.8363	97.7516
1484	159.74	159.74	59.6046	97.7516
1485	159.74	159.74	64.373	97.7516
1486	154.972	162.125	64.373	97.7516
1487	150.204	159.74	69.1414	102.52
1488	147.82	159.74	69.1414	104.904
1489	147.82	164.509	69.1414	104.904
1490	152.588	157.356	61.9888	100.136
1491	164.509	159.74	69.1414	100.136
1492	169.277	159.74	69.1414	100.136
1493	166.893	159.74	69.1414	100.136
1494	166.893	159.74	61.9888	104.904
1495	162.125	157.356	73.9098	104.904
1496	152.588	164.509	69.1414	97.7516
1497	152.588	164.509	69.1414	92.9832
1498	150.204	166.893	71.5256	92.9832
1499	150.204	166.893	73.9098	90.5991
1500	143.051	166.893	69.1414	95.3674
1501	154.972	169.277	66.7572	95.3674
1502	147.82	169.277	59.6046	100.136
1503	152.588	162.125	59.6046	100.136
1504	154.972	157.356	57.2205	97.7516
1505	154.972	152.588	59.6046	95.3674
1506	147.82	147.82	59.6046	97.7516
1507	143.051	150.204	57.2205	97.7516
1508	138.283	143.051	57.2205	92.9832
1509	138.283	140.667	64.373	97.7516
1510	138.283	140.667	61.9888	100.136
1511	140.667	140.667	69.1414	104.904
1512	133.514	138.283	66.7572	100.136
1513	138.283	138.283	69.1414	100.136
1514	135.899	145.435	69.1414	97.7516
1515	131.13	150.204	69.1414	97.7516
1516	140.667	147.82	61.9888	97.7516
1517	143.051	152.588	59.6046	97.7516
1518	143.051	159.74	52.4521	104.904
1519	147.82	159.74	54.8363	107.288
1520	152.588	159.74	54.8363	107.288
1521	154.972	152.588	52.4521	107.288
1522	152.588	154.972	52.4521	102.52
1523	154.972	154.972	54.8363	95.3674
1524	152.588	159.74	52.4521	95.3674
1525	154.972	159.74	52.4521	100.136
1526	150.204	159.74	47.6837	100.136
1527	143.051	159.74	47.6837	100.136
1528	138.283	157.356	54.8363	102.52
1529	138.283	157.356	54.8363	97.7516
1530	145.435	157.356	54.8363	92.9832
1531	145.435	154.972	52.4521	92.9832
1532	143.051	157.356	52.4521	100.136
1533	150.204	152.588	64.373	100.136
1534	143.051	147.82	52.4521	102.52
1535	143.051	157.356	47.6837	107.288
1536	150.204	157.356	52.4521	104.904
1537	143.051	152.588	61.9888	100.136
1538	138.283	159.74	64.373	97.7516
1539	150.204	154.972	57.2205	100.136
1540	150.204	154.972	73.9098	95.3674
1541	143.051	159.74	61.9888	92.9832
1542	143.051	157.356	57.2205	95.3674
1543	143.051	159.74	59.6046	88.2149
1544	145.435	157.356	64.373	90.5991
1545	138.283	152.588	57.2205	95.3674
1546	138.283	154.972	59.6046	102.52
1547	145.435	154.972	64.373	104.904
1548	140.667	154.972	57.2205	104.904
1549	145.435	154.972	57.2205	100.136
1550	147.82	147.82	57.2205	100.136
1551	147.82	154.972	69.1414	97.7516
1552	150.204	154.972	64.373	95.3674
1553	150.204	154.972	69.1414	92.9832
1554	150.204	147.82	59.6046	92.9832
1555	143.051	147.82	57.2205	90.5991
1556	150.204	147.82	57.2205	90.5991
1557	143.051	150.204	69.1414	90.5991
1558	150.204	150.204	66.7572	88.2149
1559	145.435	147.82	66.7572	90.5991
1560	145.435	152.588	66.7572	90.5991
1561	145.435	152.588	66.7572	90.5991
1562	145.435	152.588	61.9888	90.5991
1563	145.435	147.82	57.2205	90.5991
1564	145.435	150.204	61.9888	95.3674
1565	138.283	145.435	69.1414	100.136
1566	138.283	138.283	64.373	97.7516
1567	138.283	138.283	64.373	95.3674
1568	138.283	140.667	69.1414	100.136
1569	138.283	138.283	69.1414	100.136
1570	140.667	138.283	64.373	97.7516
1571	138.283	138.283	61.9888	97.7516
1572	138.283	140.667	61.9888	102.52
1573	138.283	133.514	64.373	100.136
1574	145.435	131.13	64.373	95.3674
1575	145.435	121.593	61.9888	100.136
1576	138.283	121.593	61.9888	100.136
1577	133.514	126.362	61.9888	97.7516
1578	135.899	128.746	57.2205	97.7516
1579	133.514	140.667	59.6046	100.136
1580	140.667	140.667	52.4521	92.9832
1581	138.283	140.667	52.4521	90.5991
1582	138.283	133.514	57.2205	92.9832
1583	138.283	140.667	64.373	95.3674
1584	133.514	140.667	69.1414	90.5991
1585	131.13	140.667	69.1414	92.9832
1586	131.13	143.051	69.1414	92.9832
1587	131.13	147.82	64.373	92.9832
1588	123.978	145.435	59.6046	97.7516
1589	128.746	140.667	54.8363	102.52
1590	133.514	140.667	59.6046	100.136
1591	140.667	133.514	59.6046	102.52
1592	133.514	133.514	59.6046	100.136
1593	140.667	133.514	57.2205	97.7516
1594	133.514	140.667	57.2205	97.7516
1595	138.283	138.283	52.4521	97.7516
1596	138.283	140.667	52.4521	95.3674
1597	143.051	140.667	52.4521	97.7516
1598	145.435	138.283	54.8363	95.3674
1599	143.051	138.283	52.4521	90.5991
1600	140.667	138.283	54.8363	95.3674
1601	133.514	143.051	54.8363	107.288
1602	128.746	145.435	57.2205	102.52
1603	135.899	138.283	57.2205	104.904
1604	135.899	145.435	57.2205	102.52
1605	133.514	133.514	59.6046	102.52
1606	135.899	128.746	59.6046	95.3674
1607	135.899	128.746	52.4521	90.5991
1608	135.899	123.978	57.2205	88.2149
1609	123.978	123.978	57.2205	92.9832
1610	126.362	126.362	69.1414	92.9832
1611	126.362	119.209	61.9888	97.7516
1612	123.978	119.209	57.2205	104.904
1613	123.978	126.362	52.4521	104.904
1614	131.13	126.362	61.9888	107.288
1615	128.746	123.978	64.373	104.904
1616	123.978	126.362	59.6046	95.3674
1617	128.746	126.362	59.6046	90.5991
1618	135.899	126.362	57.2205	88.2149
1619	135.899	126.362	52.4521	85.8307
1620	123.978	119.209	52.4521	85.8307
1621	131.13	119.209	59.6046	88.2149
1622	131.13	126.362	59.6046	90.5991
1623	131.13	119.209	59.6046	92.9832
1624	133.514	114.441	59.6046	95.3674
1625	133.514	114.441	54.8363	97.7516
1626	140.667	121.593	54.8363	97.7516
1627	128.746	116.825	52.4521	97.7516
1628	123.978	109.673	54.8363	95.3674
1629	119.209	116.825	59.6046	95.3674
1630	119.209	112.057	59.6046	90.5991
1631	114.441	112.057	54.8363	88.2149
1632	119.209	112.057	47.6837	85.8307
1633	119.209	112.057	54.8363	85.8307
1634	121.593	100.136	54.8363	85.8307
1635	121.593	100.136	52.4521	88.2149
1636	119.209	100.136	59.6046	88.2149
1637	121.593	100.136	59.6046	90.5991
1638	121.593	107.288	59.6046	92.9832
1639	114.441	104.904	59.6046	92.9832
1640	114.441	104.904	54.8363	92.9832
1641	114.441	100.136	47.6837	95.3674
1642	116.825	102.52	59.6046	90.5991
1643	104.904	97.7516	54.8363	90.5991
1644	104.904	90.5991	54.8363	92.9832
1645	109.673	97.7516	47.6837	92.9832
1646	109.673	95.3674	59.6046	90.5991
1647	109.673	97.7516	47.6837	90.5991
1648	109.673	95.3674	47.6837	88.2149
1649	109.673	102.52	50.0679	85.8307
1650	109.673	102.52	54.8363	85.8307
1651	104.904	102.52	47.6837	83.4465
1652	107.288	102.52	54.8363	88.2149
1653	107.288	95.3674	52.4521	88.2149
1654	104.904	95.3674	52.4521	90.5991
1655	104.904	97.7516	59.6046	90.5991
1656	116.825	92.9832	59.6046	90.5991
1657	121.593	92.9832	59.6046	88.2149
1658	121.593	97.7516	57.2205	92.9832
1659	114.441	92.9832	59.6046	95.3674
1660	121.593	97.7516	59.6046	97.7516
1661	116.825	100.136	50.0679	100.136
1662	116.825	102.52	52.4521	102.52
1663	116.825	90.5991	50.0679	97.7516
1664	109.673	90.5991	52.4521	97.7516
1665	104.904	95.3674	59.6046	92.9832
1666	107.288	92.9832	59.6046	88.2149
1667	107.288	92.9832	54.8363	85.8307
1668	107.288	85.8307	52.4521	95.3674
1669	112.057	92.9832	52.4521	95.3674
1670	114.441	92.9832	52.4521	100.136
1671	121.593	92.9832	52.4521	102.52
1672	119.209	90.5991	52.4521	102.52
1673	121.593	97.7516	54.8363	102.52
1674	121.593	97.7516	54.8363	100.136
1675	121.593	97.7516	50.0679	102.52
1676	121.593	92.9832	47.6837	97.7516
1677	114.441	85.8307	54.8363	97.7516
1678	114.441	85.8307	47.6837	92.9832
1679	114.441	85.8307	54.8363	92.9832
1680	114.441	85.8307	54.8363	92.9832
1681	109.673	92.9832	47.6837	100.136
1682	112.057	85.8307	47.6837	102.52
1683	112.057	92.9832	47.6837	102.52
1684	107.288	92.9832	50.0679	95.3674
1685	107.288	92.9832	47.6837	88.2149
1686	104.904	85.8307	50.0679	85.8307
1687	104.904	85.8307	50.0679	83.4465
1688	109.673	88.2149	47.6837	83.4465
1689	116.825	88.2149	54.8363	85.8307
1690	116.825	88.2149	54.8363	90.5991
1691	116.825	81.0623	59.6046	92.9832
1692	116.825	88.2149	47.6837	92.9832
1693	112.057	81.0623	50.0679	92.9832
1694	109.673	85.8307	47.6837	88.2149
1695	109.673	85.8307	47.6837	85.8307
1696	121.593	92.9832	42.9153	85.8307
1697	114.441	97.7516	50.0679	85.8307
1698	121.593	97.7516	47.6837	92.9832
1699	116.825	90.5991	42.9153	92.9832
1700	116.825	92.9832	47.6837	102.52
1701	116.825	83.4465	54.8363	97.7516
1702	114.441	76.2939	54.8363	95.3674
1703	116.825	71.5256	50.0679	85.8307
1704	116.825	73.9098	54.8363	90.5991
1705	116.825	78.6781	54.8363	90.5991
1706	116.825	78.6781	50.0679	92.9832
1707	109.673	83.4465	50.0679	97.7516
1708	109.673	92.9832	54.8363	97.7516
1709	116.825	92.9832	52.4521	95.3674
1710	114.441	88.2149	54.8363	97.7516
1711	114.441	85.8307	54.8363	92.9832
1712	114.441	81.0623	54.8363	92.9832
1713	109.673	81.0623	54.8363	90.5991
1714	107.288	83.4465	47.6837	95.3674
1715	100.136	85.8307	42.9153	90.5991
1716	102.52	92.9832	40.5312	88.2149
1717	107.288	90.5991	40.5312	88.2149
1718	112.057	85.8307	40.5312	88.2149
1719	109.673	92.9832	45.2995	90.5991
1720	114.441	92.9832	47.6837	95.3674
1721	114.441	90.5991	59.6046	100.136
1722	116.825	97.7516	64.373	100.136
1723	104.904	97.7516	59.6046	100.136
1724	112.057	92.9832	64.373	95.3674
1725	112.057	85.8307	61.9888	92.9832
1726	112.057	85.8307	69.1414	92.9832
1727	116.825	76.2939	64.373	90.5991
1728	116.825	83.4465	64.373	90.5991
1729	116.825	88.2149	59.6046	90.5991
1730	104.904	76.2939	59.6046	92.9832
1731	100.136	78.6781	59.6046	90.5991
1732	102.52	78.6781	54.8363	95.3674
1733	100.136	76.2939	64.373	97.7516
1734	100.136	83.4465	73.9098	97.7516
1735	107.288	81.0623	69.1414	97.7516
1736	104.904	88.2149	57.2205	100.136
1737	112.057	88.2149	57.2205	95.3674
1738	104.904	83.4465	54.8363	97.7516
1739	107.288	83.4465	50.0679	97.7516
1740	104.904	78.6781	42.9153	92.9832
1741	104.904	76.2939	38.147	95.3674
1742	104.904	76.2939	42.9153	95.3674
1743	112.057	88.2149	38.147	88.2149
1744	116.825	88.2149	42.9153	88.2149
1745	116.825	90.5991	42.9153	88.2149
1746	116.825	92.9832	52.4521	88.2149
1747	109.673	92.9832	54.8363	85.8307
1748	112.057	85.8307	52.4521	85.8307
1749	112.057	88.2149	54.8363	85.8307
1750	104.904	83.4465	54.8363	95.3674
1751	107.288	76.2939	47.6837	90.5991
1752	100.136	83.4465	47.6837	97.7516
1753	104.904	83.4465	47.6837	97.7516
1754	100.136	83.4465	42.9153	92.9832
1755	104.904	88.2149	50.0679	90.5991
1756	109.673	88.2149	52.4521	85.8307
1757	121.593	92.9832	59.6046	85.8307
1758	109.673	92.9832	52.4521	90.5991
1759	119.209	81.0623	59.6046	85.8307
1760	114.441	76.2939	59.6046	83.4465
1761	121.593	71.5256	52.4521	83.4465
1762	116.825	71.5256	52.4521	85.8307
1763	116.825	76.2939	47.6837	81.0623
1764	116.825	83.4465	54.8363	88.2149
1765	112.057	83.4465	52.4521	92.9832
1766	112.057	83.4465	52.4521	92.9832
1767	109.673	83.4465	47.6837	92.9832
1768	109.673	83.4465	50.0679	92.9832
1769	109.673	78.6781	50.0679	92.9832
1770	109.673	76.2939	47.6837	90.5991
1771	104.904	83.4465	42.9153	90.5991
1772	104.904	78.6781	50.0679	85.8307
1773	107.288	71.5256	54.8363	85.8307
1774	102.52	76.2939	47.6837	83.4465
1775	102.52	78.6781	50.0679	83.4465
1776	107.288	78.6781	47.6837	83.4465
1777	100.136	78.6781	47.6837	88.2149
1778	104.904	81.0623	42.9153	90.5991
1779	104.904	83.4465	42.9153	88.2149
1780	104.904	81.0623	38.147	90.5991
1781	107.288	81.0623	38.147	92.9832
1782	112.057	88.2149	50.0679	90.5991
1783	104.904	83.4465	47.6837	85.8307
1784	109.673	78.6781	54.8363	88.2149
1785	109.673	76.2939	59.6046	88.2149
1786	112.057	83.4465	57.2205	90.5991
1787	107.288	81.0623	52.4521	95.3674
1788	107.288	83.4465	59.6046	97.7516
1789	100.136	92.9832	52.4521	97.7516
1790	104.904	85.8307	59.6046	95.3674
1791	104.904	85.8307	54.8363	90.5991
1792	104.904	76.2939	54.8363	90.5991
1793	104.904	88.2149	54.8363	88.2149
1794	104.904	76.2939	42.9153	90.5991
1795	107.288	76.2939	42.9153	88.2149
1796	107.288	76.2939	50.0679	88.2149
1797	104.904	76.2939	54.8363	88.2149
1798	112.057	83.4465	54.8363	90.5991
1799	104.904	83.4465	57.2205	92.9832
1800	109.673	88.2149	52.4521	97.7516
1801	116.825	76.2939	59.6046	102.52
1802	109.673	88.2149	57.2205	102.52
1803	112.057	76.2939	57.2205	95.3674
1804	116.825	76.2939	52.4521	88.2149
1805	116.825	71.5256	52.4521	83.4465
1806	116.825	76.2939	52.4521	83.4465
1807	114.441	78.6781	52.4521	81.0623
1808	114.441	83.4465	57.2205	83.4465
1809	116.825	85.8307	57.2205	88.2149
1810	109.673	90.5991	59.6046	88.2149
1811	104.904	85.8307	64.373	90.5991
1812	104.904	90.5991	52.4521	92.9832
1813	104.904	92.9832	47.6837	95.3674
1814	104.904	88.2149	50.0679	92.9832
1815	104.904	81.0623	42.9153	92.9832
1816	104.904	88.2149	42.9153	92.9832
1817	107.288	76.2939	50.0679	90.5991
1818	104.904	76.2939	54.8363	88.2149
1819	107.288	83.4465	54.8363	85.8307
1820	107.288	76.2939	59.6046	85.8307
1821	112.057	76.2939	59.6046	85.8307
1822	107.288	83.4465	54.8363	88.2149
1823	112.057	83.4465	47.6837	90.5991
1824	114.441	76.2939	47.6837	97.7516
1825	109.673	71.5256	47.6837	100.136
1826	104.904	66.7572	54.8363	100.136
1827	104.904	66.7572	54.8363	97.7516
1828	100.136	66.7572	54.8363	100.136
1829	100.136	71.5256	52.4521	97.7516
1830	107.288	71.5256	52.4521	92.9832
1831	112.057	78.6781	52.4521	100.136
1832	114.441	81.0623	52.4521	102.52
1833	114.441	81.0623	57.2205	92.9832
1834	116.825	81.0623	59.6046	92.9832
1835	109.673	88.2149	52.4521	92.9832
1836	112.057	81.0623	59.6046	90.5991
1837	112.057	81.0623	64.373	88.2149
1838	116.825	88.2149	57.2205	88.2149
1839	116.825	88.2149	57.2205	83.4465
1840	109.673	83.4465	64.373	90.5991
1841	114.441	83.4465	64.373	88.2149
1842	109.673	78.6781	57.2205	88.2149
1843	107.288	71.5256	52.4521	90.5991
1844	107.288	73.9098	59.6046	92.9832
1845	104.904	73.9098	52.4521	92.9832
1846	107.288	78.6781	54.8363	90.5991
1847	107.288	71.5256	59.6046	90.5991
1848	104.904	76.2939	59.6046	92.9832
1849	104.904	76.2939	54.8363	95.3674
1850	116.825	76.2939	50.0679	95.3674
1851	116.825	76.2939	54.8363	95.3674
1852	116.825	81.0623	54.8363	95.3674
1853	112.057	88.2149	54.8363	92.9832
1854	104.904	88.2149	64.373	85.8307
1855	107.288	88.2149	64.373	85.8307
1856	104.904	81.0623	64.373	88.2149
1857	112.057	83.4465	52.4521	88.2149
1858	112.057	78.6781	52.4521	92.9832
1859	100.136	78.6781	50.0679	95.3674
1860	107.288	73.9098	54.8363	95.3674
1861	95.3674	78.6781	47.6837	95.3674
1862	97.7516	73.9098	47.6837	95.3674
1863	97.7516	78.6781	47.6837	95.3674
1864	100.136	78.6781	54.8363	92.9832
1865	95.3674	78.6781	54.8363	88.2149
1866	100.136	78.6781	42.9153	88.2149
1867	107.288	83.4465	42.9153	92.9832
1868	109.673	78.6781	52.4521	90.5991
1869	107.288	73.9098	52.4521	92.9832
1870	104.904	78.6781	52.4521	90.5991
1871	112.057	78.6781	52.4521	92.9832
1872	116.825	78.6781	52.4521	88.2149
1873	109.673	78.6781	52.4521	95.3674
1874	109.673	76.2939	57.2205	92.9832
1875	109.673	78.6781	59.6046	92.9832
1876	109.673	76.2939	57.2205	85.8307
1877	104.904	71.5256	57.2205	92.9832
1878	100.136	66.7572	59.6046	90.5991
1879	100.136	57.2205	47.6837	95.3674
1880	107.288	52.4521	54.8363	97.7516
1881	100.136	52.4521	54.8363	97.7516
1882	107.288	45.2995	52.4521	95.3674
1883	104.904	40.5312	57.2205	95.3674
1884	104.904	30.9944	57.2205	95.3674
1885	104.904	35.7628	61.9888	92.9832
1886	104.904	35.7628	66.7572	88.2149
1887	109.673	50.0679	61.9888	85.8307
1888	107.288	69.1414	64.373	81.0623
1889	102.52	85.8307	66.7572	81.0623
1890	100.136	92.9832	69.1414	88.2149
1891	95.3674	102.52	57.2205	95.3674
1892	97.7516	90.5991	59.6046	97.7516
1893	95.3674	69.1414	57.2205	100.136
1894	100.136	28.6102	52.4521	100.136
1895	95.3674	9.53674	54.8363	97.7516
1896	100.136	9.53674	50.0679	95.3674
1897	100.136	42.9153	47.6837	97.7516
1898	107.288	88.2149	42.9153	95.3674
1899	107.288	131.13	45.2995	92.9832
1900	104.904	131.13	45.2995	97.7516
1901	104.904	95.3674	50.0679	95.3674
1902	104.904	50.0679	50.0679	90.5991
1903	104.904	9.53674	54.8363	90.5991
1904	104.904	2.38419	52.4521	92.9832
1905	112.057	9.53674	54.8363	88.2149
1906	107.288	64.373	50.0679	92.9832
1907	100.136	119.209	47.6837	92.9832
1908	102.52	104.904	50.0679	92.9832
1909	107.288	100.136	50.0679	95.3674
1910	100.136	0	47.6837	95.3674
1911	104.904	-85.8307	47.6837	100.136
1912	107.288	-85.8307	50.0679	100.136
1913	104.904	-16.6893	52.4521	95.3674
1914	107.288	112.057	52.4521	90.5991
1915	107.288	221.729	50.0679	90.5991
1916	107.288	240.803	47.6837	90.5991
1917	112.057	240.803	54.8363	90.5991
1918	107.288	214.577	47.6837	95.3674
1919	107.288	174.046	45.2995	100.136
1920	104.904	107.288	42.9153	100.136
1921	107.288	54.8363	42.9153	95.3674
1922	102.52	30.9944	40.5312	92.9832
1923	107.288	30.9944	45.2995	88.2149
1924	104.904	26.2261	42.9153	88.2149
1925	100.136	40.5312	42.9153	88.2149
1926	107.288	54.8363	38.147	85.8307
1927	104.904	88.2149	54.8363	85.8307
1928	95.3674	109.673	59.6046	92.9832
1929	100.136	150.204	59.6046	88.2149
1930	107.288	152.588	47.6837	88.2149
1931	100.136	152.588	54.8363	88.2149
1932	100.136	152.588	50.0679	88.2149
1933	100.136	169.277	50.0679	88.2149
1934	100.136	171.661	54.8363	97.7516
1935	102.52	176.43	59.6046	100.136
1936	100.136	176.43	52.4521	109.673
1937	95.3674	164.509	59.6046	109.673
1938	107.288	145.435	59.6046	107.288
1939	102.52	123.978	47.6837	97.7516
1940	107.288	121.593	42.9153	100.136
1941	100.136	109.673	50.0679	97.7516
1942	100.136	100.136	47.6837	95.3674
1943	95.3674	100.136	47.6837	90.5991
1944	95.3674	90.5991	52.4521	90.5991
1945	95.3674	85.8307	52.4521	88.2149
1946	95.3674	78.6781	54.8363	85.8307
1947	102.52	76.2939	54.8363	90.5991
1948	95.3674	66.7572	47.6837	90.5991
1949	97.7516	69.1414	54.8363	95.3674
1950	100.136	66.7572	59.6046	90.5991
1951	100.136	71.5256	59.6046	90.5991
1952	102.52	73.9098	57.2205	90.5991
1953	100.136	78.6781	69.1414	88.2149
1954	104.904	78.6781	61.9888	81.0623
1955	100.136	76.2939	57.2205	85.8307
1956	104.904	81.0623	57.2205	85.8307
1957	112.057	81.0623	54.8363	83.4465
1958	112.057	83.4465	42.9153	83.4465
1959	112.057	81.0623	42.9153	83.4465
1960	112.057	81.0623	45.2995	85.8307
1961	112.057	81.0623	45.2995	85.8307
1962	104.904	81.0623	42.9153	85.8307
1963	107.288	83.4465	42.9153	85.8307
1964	107.288	83.4465	42.9153	88.2149
1965	104.904	78.6781	42.9153	88.2149
1966	104.904	78.6781	42.9153	92.9832
1967	116.825	78.6781	50.0679	92.9832
1968	116.825	76.2939	54.8363	90.5991
1969	112.057	71.5256	47.6837	92.9832
1970	100.136	78.6781	45.2995	95.3674
1971	97.7516	76.2939	45.2995	90.5991
1972	90.5991	85.8307	33.3786	95.3674
1973	97.7516	83.4465	33.3786	100.136
1974	95.3674	88.2149	40.5312	97.7516
1975	95.3674	90.5991	45.2995	97.7516
1976	100.136	85.8307	38.147	100.136
1977	112.057	76.2939	50.0679	97.7516
1978	104.904	85.8307	42.9153	90.5991
1979	104.904	85.8307	45.2995	90.5991
1980	107.288	81.0623	38.147	90.5991
1981	104.904	85.8307	38.147	88.2149
1982	95.3674	85.8307	38.147	85.8307
1983	102.52	83.4465	45.2995	92.9832
1984	97.7516	76.2939	38.147	95.3674
1985	102.52	71.5256	45.2995	90.5991
1986	102.52	71.5256	50.0679	90.5991
1987	102.52	73.9098	47.6837	90.5991
1988	107.288	73.9098	50.0679	85.8307
1989	100.136	71.5256	47.6837	85.8307
1990	100.136	78.6781	54.8363	92.9832
1991	100.136	73.9098	47.6837	92.9832
1992	100.136	78.6781	54.8363	97.7516
1993	95.3674	88.2149	52.4521	97.7516
1994	95.3674	88.2149	57.2205	97.7516
1995	95.3674	81.0623	57.2205	92.9832
[truncated: 9,992 more rows]
