# Supplementary material for: Experimental study on the failure process and modes of loess spoil slope induced by rainfall and engineering disturbance
Source: PLoS One. 2024 Jul 18;19(7):e0305871. doi: 10.1371/journal.pone.0305871 (PMC11257394; doi:10.1371/journal.pone.0305871)
Supplement: S1 Data — (ZIP) [file pone.0305871.s001.zip › Data-The values used to build graphs/Figure14 (b) S3.xlsx]

## Sheet: Sheet1
	Soil1 Pore Pressure and time
time[s]	AI1-01 [Pa]	AI1-02 [Pa]	AI1-03 [Pa]	AI1-04 [Pa]
最 大 值	751.01862 [@9108]	1204.01392 [@9214]	1548.52881 [@9849]	1353.02563 [@8580]		Rainfall inrensity and time
最 小 值	-45.29953 [@25415]	-4.76837 [@118]	-8.34465 [@226]	-9.53674 [@2]		time[s]	Rainfall[mm]
0	9.53674	3.57628	-3.57628	4.76837		0	0
1	1.19209	-1.19209	7.15256	0		754	0
2	-4.76837	0	0	-9.53674		755	273
3	3.57628	0	0	1.19209		25297	273
4	1.19209	1.19209	-1.19209	1.19209		25298	0
5	0	1.19209	-1.19209	1.19209
6	0	1.19209	0	-1.19209
7	0	1.19209	0	0
8	2.38419	1.19209	1.19209	0
9	4.76837	1.19209	3.57628	1.19209
10	3.57628	2.38419	3.57628	0
11	2.38419	2.38419	3.57628	0
12	0	2.38419	0	0
13	1.19209	2.38419	-1.19209	0
14	1.19209	1.19209	-1.19209	0
15	0	0	0	0
16	1.19209	0	0	-1.19209
17	1.19209	0	1.19209	0
18	0	1.19209	0	0
19	-2.38419	1.19209	0	-1.19209
20	0	3.57628	0	0
21	0	3.57628	1.19209	1.19209
22	2.38419	3.57628	0	0
23	2.38419	3.57628	0	0
24	2.38419	3.57628	-1.19209	0
25	2.38419	5.96046	0	0
26	3.57628	7.15256	0	1.19209
27	4.76837	10.7288	0	1.19209
28	4.76837	10.7288	0	0
29	5.96046	10.7288	-1.19209	1.19209
30	5.96046	5.96046	-1.19209	0
31	5.96046	3.57628	-1.19209	-2.38419
32	3.57628	1.19209	-3.57628	-1.19209
33	3.57628	1.19209	-2.38419	-1.19209
34	5.96046	0	-2.38419	-1.19209
35	7.15256	1.19209	-2.38419	-1.19209
36	4.76837	2.38419	-2.38419	-1.19209
37	3.57628	2.38419	-2.38419	0
38	5.96046	5.96046	-2.38419	0
39	4.76837	5.96046	-3.57628	1.19209
40	3.57628	5.96046	-4.76837	0
41	0	5.96046	-4.76837	0
42	-1.19209	3.57628	-2.38419	0
43	-1.19209	3.57628	-2.38419	1.19209
44	-4.76837	3.57628	-1.19209	1.19209
45	0	4.76837	-1.19209	1.19209
46	2.38419	3.57628	-3.57628	1.19209
47	2.38419	4.76837	-4.76837	0
48	1.19209	3.57628	-3.57628	0
49	1.19209	3.57628	-3.57628	0
50	1.19209	1.19209	-2.38419	-1.19209
51	1.19209	2.38419	0	1.19209
52	1.19209	2.38419	1.19209	1.19209
53	1.19209	2.38419	0	1.19209
54	0	2.38419	3.57628	1.19209
55	1.19209	2.38419	2.38419	1.19209
56	-2.38419	2.38419	3.57628	0
57	0	1.19209	2.38419	3.57628
58	-1.19209	2.38419	0	2.38419
59	0	4.76837	-1.19209	5.96046
60	2.38419	7.15256	-2.38419	2.38419
61	4.76837	3.57628	-2.38419	1.19209
62	4.76837	7.15256	-2.38419	1.19209
63	4.76837	5.96046	0	1.19209
64	3.57628	5.96046	0	1.19209
65	3.57628	5.96046	-1.19209	2.38419
66	2.38419	7.15256	-1.19209	2.38419
67	1.19209	7.15256	-2.38419	3.57628
68	0	7.15256	-3.57628	3.57628
69	1.19209	7.15256	-3.57628	3.57628
70	-1.19209	7.15256	-3.57628	1.19209
71	-2.38419	7.15256	-4.76837	2.38419
72	0	7.15256	-4.76837	2.38419
73	1.19209	7.15256	-3.57628	5.96046
74	3.57628	5.96046	-3.57628	3.57628
75	3.57628	5.96046	-3.57628	2.38419
76	1.19209	3.57628	0	2.38419
77	1.19209	1.19209	1.19209	2.38419
78	0	0	1.19209	0
79	0	-2.38419	1.19209	0
80	0	1.19209	-3.57628	1.19209
81	1.19209	2.38419	-3.57628	1.19209
82	1.19209	1.19209	-3.57628	1.19209
83	0	3.57628	0	1.19209
84	0	5.96046	0	1.19209
85	0	5.96046	0	0
86	-2.38419	7.15256	-2.38419	-1.19209
87	1.19209	7.15256	-3.57628	1.19209
88	-2.38419	4.76837	-3.57628	3.57628
89	1.19209	3.57628	-3.57628	1.19209
90	1.19209	3.57628	0	0
91	1.19209	2.38419	0	2.38419
92	-1.19209	2.38419	0	2.38419
93	0	7.15256	1.19209	1.19209
94	1.19209	10.7288	1.19209	3.57628
95	2.38419	5.96046	1.19209	0
96	8.34465	7.15256	1.19209	0
97	8.34465	7.15256	0	-3.57628
98	7.15256	5.96046	1.19209	-1.19209
99	4.76837	2.38419	-1.19209	-3.57628
100	2.38419	4.76837	-1.19209	-4.76837
101	0	2.38419	-1.19209	-4.76837
102	1.19209	2.38419	-2.38419	-2.38419
103	-1.19209	0	-2.38419	-1.19209
104	-1.19209	2.38419	0	1.19209
105	-1.19209	-2.38419	0	1.19209
106	1.19209	-1.19209	0	0
107	0	-1.19209	0	0
108	0	0	3.57628	0
109	0	0	1.19209	0
110	2.38419	4.76837	1.19209	0
111	2.38419	4.76837	1.19209	3.57628
112	2.38419	4.76837	0	3.57628
113	2.38419	2.38419	-3.57628	3.57628
114	1.19209	-1.19209	-2.38419	3.57628
115	1.19209	-1.19209	-2.38419	3.57628
116	-1.19209	-1.19209	-2.38419	3.57628
117	-1.19209	-3.57628	-3.57628	3.57628
118	1.19209	-4.76837	0	0
119	-1.19209	-2.38419	1.19209	3.57628
120	-1.19209	2.38419	-1.19209	-1.19209
121	0	3.57628	1.19209	-1.19209
122	0	4.76837	1.19209	-1.19209
123	1.19209	4.76837	-1.19209	-1.19209
124	-2.38419	2.38419	-1.19209	-2.38419
125	2.38419	1.19209	1.19209	-1.19209
126	2.38419	1.19209	0	-1.19209
127	0	0	1.19209	0
128	2.38419	1.19209	1.19209	-1.19209
129	7.15256	1.19209	0	-1.19209
130	3.57628	4.76837	-4.76837	0
131	-2.38419	4.76837	-2.38419	1.19209
132	-2.38419	4.76837	-5.96046	0
133	-1.19209	4.76837	-1.19209	0
134	-1.19209	0	0	0
135	1.19209	-2.38419	4.76837	0
136	2.38419	-2.38419	0	0
137	4.76837	-2.38419	4.76837	0
138	4.76837	1.19209	8.34465	3.57628
139	4.76837	2.38419	5.96046	2.38419
140	3.57628	2.38419	2.38419	5.96046
141	1.19209	3.57628	2.38419	4.76837
142	1.19209	4.76837	0	5.96046
143	1.19209	7.15256	0	5.96046
144	3.57628	5.96046	-1.19209	2.38419
145	5.96046	5.96046	-1.19209	1.19209
146	7.15256	5.96046	-1.19209	1.19209
147	8.34465	5.96046	-1.19209	0
148	8.34465	4.76837	-2.38419	0
149	8.34465	1.19209	0	2.38419
150	7.15256	1.19209	1.19209	2.38419
151	4.76837	2.38419	-3.57628	1.19209
152	1.19209	4.76837	-2.38419	0
153	0	7.15256	0	0
154	0	7.15256	-1.19209	0
155	1.19209	4.76837	-1.19209	2.38419
156	0	0	-1.19209	5.96046
157	3.57628	0	-1.19209	5.96046
158	3.57628	1.19209	-2.38419	4.76837
159	1.19209	-2.38419	-2.38419	5.96046
160	-2.38419	1.19209	-2.38419	5.96046
161	-2.38419	2.38419	0	3.57628
162	-2.38419	2.38419	0	3.57628
163	-2.38419	2.38419	1.19209	1.19209
164	-2.38419	4.76837	0	0
165	0	5.96046	-1.19209	-1.19209
166	3.57628	5.96046	-2.38419	0
167	1.19209	5.96046	-1.19209	-1.19209
168	-2.38419	5.96046	1.19209	-1.19209
169	1.19209	4.76837	0	0
170	0	3.57628	0	-1.19209
171	-3.57628	4.76837	0	-3.57628
172	1.19209	4.76837	0	-1.19209
173	0	3.57628	-2.38419	1.19209
174	-4.76837	2.38419	0	1.19209
175	-4.76837	5.96046	0	1.19209
176	-4.76837	7.15256	-1.19209	2.38419
177	-4.76837	4.76837	0	1.19209
178	-2.38419	4.76837	1.19209	-2.38419
179	2.38419	4.76837	1.19209	-3.57628
180	5.96046	1.19209	1.19209	0
181	5.96046	1.19209	1.19209	1.19209
182	4.76837	1.19209	1.19209	1.19209
183	4.76837	1.19209	0	2.38419
184	1.19209	2.38419	-1.19209	2.38419
185	1.19209	2.38419	-3.57628	3.57628
186	1.19209	4.76837	-3.57628	1.19209
187	-4.76837	2.38419	-4.76837	2.38419
188	-2.38419	1.19209	0	1.19209
189	-1.19209	-2.38419	-1.19209	0
190	-2.38419	1.19209	1.19209	-3.57628
191	-2.38419	1.19209	1.19209	-4.76837
192	1.19209	1.19209	1.19209	-4.76837
193	1.19209	4.76837	1.19209	-5.96046
194	2.38419	7.15256	1.19209	-2.38419
195	2.38419	4.76837	0	0
196	3.57628	4.76837	0	0
197	3.57628	7.15256	0	1.19209
198	1.19209	4.76837	0	0
199	1.19209	0	-2.38419	1.19209
200	-4.76837	2.38419	1.19209	1.19209
201	-4.76837	1.19209	0	1.19209
202	-1.19209	1.19209	0	0
203	-4.76837	3.57628	-3.57628	-1.19209
204	-1.19209	3.57628	-1.19209	-1.19209
205	1.19209	1.19209	-1.19209	-1.19209
206	0	1.19209	-3.57628	-3.57628
207	0	1.19209	-1.19209	-2.38419
208	1.19209	0	-1.19209	-1.19209
209	1.19209	1.19209	-1.19209	1.19209
210	1.19209	4.76837	-1.19209	0
211	1.19209	5.96046	1.19209	2.38419
212	1.19209	5.96046	-1.19209	4.76837
213	2.38419	5.96046	-1.19209	4.76837
214	4.76837	4.76837	-1.19209	5.96046
215	4.76837	3.57628	-2.38419	2.38419
216	3.57628	2.38419	-2.38419	3.57628
217	1.19209	1.19209	-1.19209	1.19209
218	1.19209	2.38419	-1.19209	1.19209
219	1.19209	0	-1.19209	1.19209
220	1.19209	0	-1.19209	0
221	-2.38419	1.19209	0	0
222	1.19209	2.38419	0	3.57628
223	0	1.19209	0	0
224	1.19209	1.19209	-1.19209	0
225	-2.38419	0	-3.57628	0
226	1.19209	1.19209	-8.34465	0
227	-2.38419	1.19209	-8.34465	0
228	-1.19209	1.19209	-5.96046	0
229	1.19209	0	-5.96046	0
230	0	1.19209	-5.96046	0
231	-1.19209	3.57628	-1.19209	1.19209
232	0	3.57628	0	0
233	4.76837	5.96046	0	0
234	1.19209	5.96046	0	1.19209
235	1.19209	3.57628	0	3.57628
236	1.19209	3.57628	0	1.19209
237	-2.38419	3.57628	0	0
238	-2.38419	3.57628	-3.57628	-1.19209
239	1.19209	3.57628	-1.19209	-1.19209
240	1.19209	2.38419	0	-2.38419
241	1.19209	2.38419	0	0
242	1.19209	0	0	-1.19209
243	1.19209	-4.76837	1.19209	-1.19209
244	0	-2.38419	1.19209	-1.19209
245	3.57628	-2.38419	0	-1.19209
246	2.38419	-2.38419	0	0
247	2.38419	-2.38419	0	3.57628
248	0	2.38419	-1.19209	5.96046
249	0	4.76837	-3.57628	5.96046
250	-2.38419	3.57628	-3.57628	5.96046
251	-1.19209	4.76837	-3.57628	3.57628
252	-2.38419	4.76837	-3.57628	3.57628
253	1.19209	2.38419	-2.38419	1.19209
254	-2.38419	0	-2.38419	0
255	1.19209	1.19209	-1.19209	-1.19209
256	1.19209	1.19209	-3.57628	-3.57628
257	1.19209	2.38419	-1.19209	-3.57628
258	0	1.19209	-1.19209	-2.38419
259	3.57628	2.38419	-1.19209	-2.38419
260	1.19209	4.76837	-3.57628	0
261	3.57628	4.76837	-2.38419	0
262	3.57628	4.76837	-2.38419	0
263	3.57628	4.76837	-3.57628	0
264	3.57628	4.76837	-1.19209	0
265	2.38419	3.57628	-1.19209	3.57628
266	1.19209	1.19209	0	3.57628
267	0	1.19209	1.19209	3.57628
268	1.19209	2.38419	0	3.57628
269	-2.38419	2.38419	-1.19209	0
270	-2.38419	4.76837	-1.19209	0
271	-2.38419	7.15256	-2.38419	0
272	1.19209	4.76837	1.19209	0
273	1.19209	5.96046	1.19209	0
274	-2.38419	5.96046	-1.19209	0
275	-2.38419	9.53674	1.19209	3.57628
276	-2.38419	7.15256	0	3.57628
277	-1.19209	7.15256	-1.19209	3.57628
278	1.19209	7.15256	0	3.57628
279	1.19209	5.96046	0	3.57628
280	2.38419	1.19209	0	3.57628
281	2.38419	3.57628	1.19209	1.19209
282	5.96046	4.76837	1.19209	0
283	4.76837	2.38419	-2.38419	0
284	4.76837	4.76837	-4.76837	2.38419
285	3.57628	4.76837	-4.76837	2.38419
286	4.76837	8.34465	-7.15256	2.38419
287	3.57628	8.34465	-4.76837	5.96046
288	2.38419	13.113	-4.76837	2.38419
289	2.38419	14.3051	-4.76837	3.57628
290	2.38419	22.6498	-5.96046	2.38419
291	1.19209	29.8023	-5.96046	5.96046
292	0	35.7628	-2.38419	5.96046
293	1.19209	39.3391	-3.57628	5.96046
294	1.19209	42.9153	0	4.76837
295	-2.38419	46.4916	2.38419	4.76837
296	0	48.8758	0	7.15256
297	0	54.8363	0	10.7288
298	2.38419	61.9888	0	11.9209
299	2.38419	71.5256	4.76837	17.8814
300	1.19209	77.4861	4.76837	17.8814
301	0	82.2544	7.15256	16.6893
302	0	84.6386	2.38419	20.2656
303	1.19209	92.9832	5.96046	22.6498
304	1.19209	98.9437	5.96046	22.6498
305	3.57628	106.096	8.34465	23.8419
306	2.38419	108.48	7.15256	32.1865
307	4.76837	110.865	9.53674	34.5707
308	1.19209	113.249	9.53674	35.7628
309	0	120.401	9.53674	39.3391
310	1.19209	126.362	13.113	44.1074
311	1.19209	134.707	11.9209	40.5312
312	1.19209	135.899	13.113	42.9153
313	3.57628	140.667	13.113	45.2995
314	4.76837	147.82	13.113	51.26
315	3.57628	153.78	15.4972	50.0679
316	4.76837	158.548	15.4972	54.8363
317	5.96046	163.317	20.2656	59.6046
318	3.57628	165.701	21.4577	63.1809
319	4.76837	170.469	25.034	61.9888
320	4.76837	172.853	23.8419	64.373
321	4.76837	175.238	23.8419	66.7572
322	5.96046	176.43	27.4181	70.3335
323	5.96046	178.814	29.8023	71.5256
324	5.96046	181.198	28.6102	71.5256
325	7.15256	184.774	34.5707	77.4861
326	7.15256	189.543	33.3786	76.2939
327	5.96046	196.695	39.3391	81.0623
328	5.96046	203.848	39.3391	87.0228
329	5.96046	207.424	38.147	91.7912
330	5.96046	209.808	40.5312	94.1753
331	4.76837	213.385	40.5312	96.5595
332	4.76837	213.385	46.4916	100.136
333	3.57628	214.577	47.6837	106.096
334	3.57628	219.345	45.2995	104.904
335	5.96046	222.921	51.26	104.904
336	7.15256	227.69	50.0679	107.288
337	10.7288	230.074	52.4521	110.865
338	10.7288	234.842	53.6442	113.249
339	8.34465	237.227	56.0284	115.633
340	9.53674	241.995	56.0284	116.825
341	9.53674	244.379	58.4126	119.209
342	4.76837	246.763	54.8363	125.17
343	4.76837	247.955	59.6046	123.978
344	3.57628	253.916	67.9493	127.554
345	3.57628	253.916	72.7177	128.746
346	4.76837	257.492	75.1019	131.13
347	5.96046	262.26	73.9098	134.707
348	5.96046	259.876	77.4861	133.514
349	4.76837	259.876	77.4861	135.899
350	4.76837	268.221	82.2544	138.283
351	2.38419	269.413	84.6386	143.051
352	2.38419	275.373	88.2149	143.051
353	3.57628	278.95	85.8307	147.82
354	3.57628	277.758	88.2149	153.78
355	4.76837	280.142	88.2149	154.972
356	5.96046	284.91	92.9832	157.356
357	7.15256	289.679	95.3674	157.356
358	9.53674	296.831	103.712	158.548
359	9.53674	296.831	103.712	157.356
360	9.53674	299.215	108.48	163.317
361	11.9209	301.6	113.249	164.509
362	9.53674	305.176	109.673	175.238
363	7.15256	309.944	115.633	174.046
364	9.53674	312.328	116.825	176.43
365	8.34465	314.713	122.786	182.39
366	7.15256	314.713	123.978	181.198
367	7.15256	315.905	129.938	187.159
368	4.76837	318.289	128.746	189.543
369	3.57628	319.481	132.322	189.543
370	7.15256	320.673	134.707	191.927
371	7.15256	324.249	138.283	191.927
372	9.53674	329.018	149.012	191.927
373	11.9209	333.786	156.164	193.119
374	11.9209	331.402	158.548	199.08
375	10.7288	331.402	160.933	197.887
376	11.9209	331.402	159.74	201.464
377	8.34465	331.402	162.125	206.232
378	3.57628	331.402	168.085	202.656
379	4.76837	332.594	166.893	205.04
380	4.76837	332.594	170.469	205.04
381	4.76837	333.786	171.661	207.424
382	7.15256	336.17	177.622	207.424
383	7.15256	336.17	176.43	208.616
384	4.76837	338.554	181.198	211
385	2.38419	340.939	187.159	213.385
386	2.38419	338.554	189.543	212.193
387	1.19209	337.362	190.735	215.769
388	0	337.362	196.695	218.153
389	1.19209	337.362	197.887	216.961
390	0	332.594	197.887	221.729
391	1.19209	330.21	202.656	224.113
392	2.38419	332.594	207.424	224.113
393	4.76837	337.362	215.769	224.113
394	9.53674	337.362	218.153	225.306
395	8.34465	343.323	218.153	225.306
396	8.34465	343.323	220.537	221.729
397	9.53674	346.899	219.345	224.113
398	11.9209	343.323	224.113	226.498
399	8.34465	343.323	230.074	228.882
400	9.53674	344.515	231.266	226.498
401	8.34465	344.515	233.65	228.882
402	7.15256	343.323	236.034	228.882
403	3.57628	345.707	236.034	228.882
404	3.57628	348.091	241.995	233.65
405	1.19209	343.323	240.803	237.227
406	0	348.091	244.379	241.995
407	0	346.899	243.187	240.803
408	0	346.899	245.571	243.187
409	0	344.515	251.532	244.379
410	0	345.707	253.916	245.571
411	1.19209	345.707	252.724	247.955
412	0	349.283	256.3	251.532
413	0	349.283	255.108	247.955
414	2.38419	350.475	261.068	250.34
415	2.38419	350.475	262.26	250.34
416	2.38419	349.283	264.645	250.34
417	1.19209	348.091	270.605	250.34
418	4.76837	349.283	270.605	253.916
419	3.57628	350.475	269.413	253.916
420	2.38419	349.283	269.413	250.34
421	1.19209	351.667	270.605	250.34
422	3.57628	352.86	269.413	255.108
423	0	349.283	272.989	256.3
424	1.19209	345.707	272.989	250.34
425	4.76837	344.515	274.181	253.916
426	3.57628	344.515	280.142	252.724
427	1.19209	343.323	280.142	252.724
428	1.19209	348.091	282.526	255.108
429	0	352.86	276.566	255.108
430	1.19209	354.052	280.142	256.3
431	1.19209	356.436	277.758	255.108
432	1.19209	360.012	280.142	255.108
433	0	361.204	280.142	258.684
434	0	360.012	280.142	261.068
435	1.19209	358.82	280.142	261.068
436	2.38419	356.436	282.526	257.492
437	1.19209	355.244	282.526	256.3
438	-2.38419	354.052	284.91	256.3
439	1.19209	354.052	287.294	253.916
440	0	355.244	286.102	253.916
441	1.19209	355.244	286.102	255.108
442	0	351.667	286.102	257.492
443	0	350.475	288.487	261.068
444	-2.38419	350.475	289.679	261.068
445	0	352.86	289.679	257.492
446	3.57628	349.283	292.063	257.492
447	4.76837	350.475	289.679	257.492
448	4.76837	348.091	286.102	261.068
449	7.15256	348.091	292.063	257.492
450	4.76837	348.091	290.871	258.684
451	2.38419	346.899	290.871	255.108
452	1.19209	346.899	293.255	257.492
453	1.19209	350.475	295.639	257.492
454	1.19209	354.052	299.215	261.068
455	-2.38419	358.82	298.023	261.068
456	-2.38419	361.204	299.215	261.068
457	-2.38419	361.204	299.215	259.876
458	-2.38419	360.012	295.639	259.876
459	-1.19209	360.012	295.639	259.876
460	-2.38419	360.012	295.639	268.221
461	-2.38419	358.82	299.215	267.029
462	-2.38419	360.012	298.023	270.605
463	1.19209	360.012	298.023	271.797
464	3.57628	362.396	301.6	271.797
465	3.57628	363.588	300.407	271.797
466	2.38419	364.78	299.215	274.181
467	-2.38419	364.78	299.215	274.181
468	0	363.588	299.215	276.566
469	1.19209	361.204	293.255	280.142
470	0	358.82	293.255	276.566
471	1.19209	358.82	293.255	280.142
472	2.38419	356.436	293.255	282.526
473	2.38419	358.82	299.215	281.334
474	2.38419	358.82	301.6	282.526
475	0	362.396	301.6	282.526
476	1.19209	358.82	300.407	278.95
477	2.38419	362.396	303.984	280.142
478	1.19209	361.204	300.407	280.142
479	-2.38419	363.588	300.407	278.95
480	0	362.396	303.984	278.95
481	0	362.396	303.984	280.142
482	0	362.396	298.023	278.95
483	1.19209	360.012	303.984	282.526
484	2.38419	360.012	302.792	282.526
485	3.57628	362.396	300.407	282.526
486	4.76837	363.588	303.984	278.95
487	5.96046	362.396	306.368	278.95
488	5.96046	364.78	308.752	280.142
489	5.96046	362.396	305.176	280.142
490	3.57628	363.588	305.176	280.142
491	1.19209	362.396	306.368	278.95
492	1.19209	358.82	302.792	282.526
493	1.19209	355.244	303.984	284.91
494	-2.38419	358.82	303.984	282.526
495	-1.19209	358.82	305.176	282.526
496	-4.76837	357.628	308.752	281.334
497	-4.76837	360.012	305.176	281.334
498	1.19209	361.204	305.176	282.526
499	1.19209	360.012	308.752	282.526
500	1.19209	360.012	307.56	284.91
501	3.57628	361.204	307.56	281.334
502	4.76837	361.204	307.56	281.334
503	2.38419	361.204	307.56	282.526
504	1.19209	361.204	308.752	284.91
505	5.96046	361.204	308.752	281.334
506	5.96046	362.396	308.752	284.91
507	2.38419	363.588	307.56	281.334
508	0	363.588	307.56	281.334
509	3.57628	361.204	311.136	281.334
510	2.38419	356.436	308.752	284.91
511	1.19209	354.052	308.752	281.334
512	1.19209	354.052	305.176	281.334
513	1.19209	357.628	306.368	287.294
514	1.19209	358.82	306.368	281.334
515	-2.38419	358.82	308.752	278.95
516	1.19209	357.628	306.368	278.95
517	0	355.244	305.176	280.142
518	0	339.747	311.136	280.142
519	0	339.747	311.136	278.95
520	-2.38419	355.244	308.752	282.526
521	-7.15256	364.78	309.944	281.334
522	-9.53674	389.814	309.944	283.718
523	1.19209	394.583	313.52	283.718
524	-5.96046	388.622	313.52	287.294
525	0	382.662	313.52	286.102
526	8.34465	379.086	311.136	289.679
527	10.7288	375.509	308.752	286.102
528	5.96046	371.933	307.56	289.679
529	11.9209	369.549	307.56	289.679
530	5.96046	369.549	311.136	288.487
531	4.76837	365.973	313.52	292.063
532	2.38419	365.973	313.52	292.063
533	1.19209	363.588	313.52	292.063
534	-4.76837	362.396	312.328	292.063
535	1.19209	362.396	309.944	288.487
536	-4.76837	364.78	309.944	288.487
537	-1.19209	364.78	311.136	290.871
538	1.19209	364.78	309.944	292.063
539	1.19209	364.78	309.944	292.063
540	0	363.588	315.905	294.447
541	2.38419	363.588	315.905	294.447
542	2.38419	362.396	317.097	288.487
543	4.76837	362.396	317.097	288.487
544	4.76837	362.396	318.289	288.487
545	2.38419	362.396	318.289	288.487
546	1.19209	362.396	318.289	288.487
547	3.57628	361.204	315.905	288.487
548	2.38419	362.396	313.52	288.487
549	3.57628	362.396	315.905	289.679
550	3.57628	362.396	315.905	289.679
551	1.19209	360.012	309.944	286.102
552	1.19209	360.012	309.944	289.679
553	0	357.628	314.713	289.679
554	0	357.628	312.328	289.679
555	2.38419	358.82	307.56	287.294
556	1.19209	357.628	313.52	283.718
557	2.38419	356.436	314.713	283.718
558	5.96046	357.628	315.905	289.679
559	4.76837	355.244	315.905	289.679
560	4.76837	354.052	315.905	289.679
561	4.76837	357.628	314.713	289.679
562	1.19209	358.82	315.905	289.679
563	0	357.628	312.328	289.679
564	1.19209	360.012	312.328	286.102
565	1.19209	358.82	314.713	288.487
566	0	358.82	315.905	292.063
567	0	361.204	312.328	292.063
568	-2.38419	360.012	312.328	292.063
569	-1.19209	356.436	312.328	292.063
570	-2.38419	357.628	312.328	292.063
571	-2.38419	357.628	313.52	290.871
572	1.19209	357.628	313.52	290.871
573	1.19209	361.204	315.905	288.487
574	-2.38419	361.204	315.905	288.487
575	-1.19209	363.588	315.905	292.063
576	-1.19209	365.973	318.289	294.447
577	-4.76837	363.588	318.289	288.487
578	-1.19209	363.588	314.713	290.871
579	-2.38419	363.588	314.713	290.871
580	0	363.588	312.328	290.871
581	1.19209	362.396	313.52	289.679
582	1.19209	363.588	313.52	288.487
583	0	364.78	313.52	286.102
584	1.19209	363.588	309.944	292.063
585	2.38419	362.396	313.52	292.063
586	2.38419	362.396	313.52	288.487
587	2.38419	360.012	313.52	284.91
588	1.19209	357.628	312.328	281.334
589	-2.38419	358.82	312.328	278.95
590	-2.38419	358.82	314.713	281.334
591	-1.19209	358.82	317.097	278.95
592	-2.38419	357.628	318.289	278.95
593	0	357.628	318.289	282.526
594	1.19209	355.244	317.097	283.718
595	1.19209	354.052	318.289	284.91
596	0	355.244	318.289	281.334
597	3.57628	355.244	314.713	287.294
598	1.19209	352.86	314.713	287.294
599	1.19209	352.86	314.713	281.334
600	1.19209	354.052	314.713	281.334
601	4.76837	352.86	314.713	284.91
602	2.38419	351.667	315.905	281.334
603	2.38419	355.244	314.713	281.334
604	2.38419	355.244	312.328	284.91
605	0	351.667	315.905	282.526
606	-2.38419	349.283	313.52	284.91
607	-2.38419	352.86	313.52	284.91
608	1.19209	351.667	311.136	282.526
609	1.19209	354.052	311.136	281.334
610	3.57628	355.244	311.136	286.102
611	4.76837	355.244	311.136	283.718
612	4.76837	355.244	308.752	284.91
613	3.57628	354.052	307.56	281.334
614	0	352.86	311.136	277.758
615	0	351.667	311.136	277.758
616	-2.38419	351.667	311.136	280.142
617	0	349.283	309.944	282.526
618	1.19209	348.091	312.328	282.526
619	0	348.091	313.52	284.91
620	1.19209	346.899	315.905	281.334
621	1.19209	346.899	312.328	278.95
622	1.19209	348.091	309.944	282.526
623	1.19209	348.091	307.56	283.718
624	1.19209	348.091	309.944	283.718
625	1.19209	348.091	308.752	287.294
626	3.57628	348.091	307.56	286.102
627	3.57628	346.899	305.176	287.294
628	7.15256	348.091	305.176	283.718
629	7.15256	346.899	305.176	283.718
630	4.76837	348.091	307.56	283.718
631	4.76837	348.091	309.944	284.91
632	3.57628	348.091	313.52	281.334
633	1.19209	348.091	313.52	281.334
634	-1.19209	348.091	313.52	282.526
635	1.19209	346.899	311.136	282.526
636	-1.19209	348.091	307.56	282.526
637	-1.19209	350.475	308.752	281.334
638	-1.19209	349.283	307.56	281.334
639	-2.38419	349.283	307.56	283.718
640	-2.38419	350.475	307.56	281.334
641	-2.38419	350.475	307.56	281.334
642	1.19209	349.283	311.136	281.334
643	0	349.283	313.52	287.294
644	-4.76837	348.091	313.52	287.294
645	-4.76837	352.86	313.52	286.102
646	-3.57628	351.667	311.136	289.679
647	-9.53674	351.667	313.52	289.679
648	-5.96046	346.899	309.944	286.102
649	-4.76837	349.283	312.328	287.294
650	-4.76837	346.899	312.328	284.91
651	-1.19209	348.091	314.713	284.91
652	1.19209	348.091	314.713	284.91
653	1.19209	348.091	313.52	282.526
654	1.19209	346.899	307.56	281.334
655	-1.19209	348.091	309.944	281.334
656	-1.19209	349.283	313.52	278.95
657	-1.19209	351.667	311.136	278.95
658	-1.19209	350.475	313.52	280.142
659	-4.76837	350.475	313.52	277.758
660	-4.76837	350.475	311.136	280.142
661	-2.38419	350.475	311.136	281.334
662	-2.38419	348.091	308.752	281.334
663	-2.38419	350.475	308.752	281.334
664	0	349.283	309.944	281.334
665	3.57628	349.283	307.56	278.95
666	1.19209	349.283	307.56	278.95
667	1.19209	349.283	307.56	274.181
668	7.15256	346.899	307.56	274.181
669	4.76837	346.899	307.56	277.758
670	-2.38419	345.707	311.136	276.566
671	1.19209	345.707	307.56	276.566
672	-2.38419	345.707	307.56	280.142
673	-1.19209	343.323	311.136	278.95
674	-2.38419	344.515	311.136	280.142
675	1.19209	345.707	308.752	282.526
676	1.19209	344.515	308.752	284.91
677	-2.38419	346.899	307.56	283.718
678	1.19209	348.091	308.752	286.102
679	-4.76837	349.283	308.752	286.102
680	-3.57628	348.091	308.752	283.718
681	-4.76837	345.707	308.752	282.526
682	-2.38419	346.899	308.752	276.566
683	-2.38419	344.515	305.176	277.758
684	1.19209	343.323	305.176	277.758
685	1.19209	346.899	305.176	276.566
686	0	348.091	302.792	276.566
687	0	348.091	302.792	276.566
688	0	348.091	306.368	282.526
689	0	348.091	306.368	284.91
690	0	344.515	305.176	287.294
691	1.19209	344.515	308.752	287.294
692	-1.19209	340.939	308.752	281.334
693	-2.38419	342.131	307.56	283.718
694	-1.19209	338.554	311.136	282.526
695	-2.38419	339.747	311.136	276.566
696	-2.38419	339.747	311.136	281.334
697	0	343.323	307.56	286.102
698	-2.38419	344.515	305.176	283.718
699	1.19209	344.515	305.176	287.294
700	0	344.515	302.792	287.294
701	2.38419	344.515	302.792	284.91
702	1.19209	342.131	302.792	278.95
703	2.38419	340.939	307.56	278.95
704	2.38419	340.939	305.176	274.181
705	1.19209	340.939	307.56	276.566
706	2.38419	340.939	307.56	277.758
707	2.38419	340.939	308.752	276.566
708	1.19209	342.131	306.368	276.566
709	1.19209	342.131	303.984	278.95
710	1.19209	342.131	303.984	274.181
711	0	338.554	301.6	280.142
712	2.38419	338.554	301.6	282.526
713	2.38419	338.554	298.023	280.142
714	3.57628	339.747	300.407	280.142
715	2.38419	339.747	303.984	278.95
716	2.38419	340.939	305.176	276.566
717	3.57628	338.554	306.368	276.566
718	3.57628	332.594	306.368	280.142
719	1.19209	332.594	306.368	282.526
720	-2.38419	334.978	303.984	280.142
721	-7.15256	337.362	300.407	278.95
722	-7.15256	340.939	300.407	278.95
723	-3.57628	342.131	300.407	280.142
724	-4.76837	339.747	303.984	280.142
725	-2.38419	339.747	305.176	280.142
726	-2.38419	342.131	305.176	280.142
727	-2.38419	342.131	306.368	280.142
728	-2.38419	340.939	306.368	277.758
729	1.19209	343.323	303.984	277.758
730	-2.38419	343.323	301.6	272.989
731	1.19209	340.939	301.6	272.989
732	2.38419	340.939	298.023	275.373
733	0	339.747	298.023	275.373
734	1.19209	337.362	298.023	271.797
735	2.38419	338.554	301.6	271.797
736	3.57628	336.17	300.407	271.797
737	1.19209	334.978	300.407	269.413
738	3.57628	334.978	300.407	271.797
739	2.38419	337.362	303.984	275.373
740	0	336.17	306.368	274.181
741	1.19209	336.17	306.368	277.758
742	0	337.362	305.176	280.142
743	1.19209	336.17	305.176	280.142
744	1.19209	332.594	305.176	277.758
745	1.19209	334.978	302.792	280.142
746	1.19209	334.978	300.407	280.142
747	0	333.786	298.023	278.95
748	0	333.786	296.831	276.566
749	2.38419	333.786	296.831	276.566
750	2.38419	333.786	299.215	277.758
751	0	336.17	299.215	275.373
752	-2.38419	337.362	301.6	275.373
753	1.19209	334.978	301.6	277.758
754	-1.19209	338.554	299.215	277.758
755	1.19209	337.362	299.215	275.373
756	1.19209	334.978	295.639	274.181
757	4.76837	336.17	295.639	274.181
758	2.38419	336.17	299.215	271.797
759	4.76837	336.17	298.023	271.797
760	5.96046	337.362	298.023	272.989
761	5.96046	336.17	298.023	268.221
762	4.76837	333.786	301.6	268.221
763	4.76837	334.978	298.023	268.221
764	2.38419	332.594	299.215	268.221
765	1.19209	331.402	299.215	270.605
766	1.19209	331.402	299.215	272.989
767	1.19209	330.21	296.831	271.797
768	1.19209	330.21	296.831	272.989
769	1.19209	332.594	296.831	272.989
770	1.19209	331.402	296.831	271.797
771	1.19209	333.786	299.215	271.797
772	-4.76837	333.786	295.639	275.373
773	-3.57628	332.594	295.639	277.758
774	-1.19209	330.21	298.023	277.758
775	0	330.21	295.639	277.758
776	-2.38419	330.21	296.831	277.758
777	1.19209	331.402	299.215	277.758
778	2.38419	333.786	301.6	271.797
779	3.57628	333.786	299.215	272.989
780	1.19209	336.17	298.023	267.029
781	1.19209	337.362	298.023	268.221
782	2.38419	332.594	296.831	268.221
783	0	329.018	293.255	268.221
784	1.19209	331.402	293.255	267.029
785	-2.38419	330.21	293.255	269.413
786	0	330.21	296.831	269.413
787	0	329.018	296.831	269.413
788	1.19209	331.402	290.871	270.605
789	1.19209	330.21	294.447	268.221
790	1.19209	327.826	292.063	268.221
791	0	326.633	292.063	268.221
792	0	326.633	290.871	267.029
793	1.19209	324.249	290.871	270.605
794	1.19209	324.249	290.871	270.605
795	1.19209	326.633	294.447	270.605
796	3.57628	324.249	294.447	272.989
797	2.38419	327.826	294.447	271.797
798	-2.38419	329.018	295.639	271.797
799	-2.38419	329.018	296.831	269.413
800	3.57628	329.018	295.639	269.413
801	0	329.018	295.639	270.605
802	2.38419	327.826	295.639	264.645
803	2.38419	325.441	293.255	267.029
804	3.57628	324.249	293.255	270.605
805	1.19209	321.865	293.255	270.605
806	2.38419	320.673	293.255	264.645
807	1.19209	320.673	294.447	268.221
808	2.38419	323.057	294.447	265.837
809	1.19209	323.057	290.871	262.26
810	0	325.441	292.063	265.837
811	0	325.441	288.487	265.837
812	0	325.441	288.487	265.837
813	1.19209	324.249	289.679	268.221
814	1.19209	325.441	289.679	267.029
815	0	324.249	288.487	267.029
816	0	324.249	292.063	268.221
817	1.19209	324.249	292.063	264.645
818	1.19209	326.633	290.871	265.837
819	1.19209	325.441	288.487	265.837
820	1.19209	325.441	289.679	264.645
821	1.19209	326.633	286.102	264.645
822	1.19209	326.633	286.102	264.645
823	1.19209	326.633	286.102	268.221
824	2.38419	326.633	288.487	268.221
825	1.19209	325.441	290.871	264.645
826	1.19209	323.057	293.255	264.645
827	1.19209	320.673	296.831	264.645
828	0	319.481	293.255	264.645
829	0	319.481	293.255	264.645
830	1.19209	319.481	296.831	267.029
831	1.19209	321.865	293.255	270.605
832	0	324.249	293.255	269.413
833	0	324.249	293.255	270.605
834	0	320.673	293.255	270.605
835	0	321.865	294.447	267.029
836	1.19209	319.481	292.063	268.221
837	1.19209	319.481	288.487	265.837
838	0	319.481	288.487	265.837
839	1.19209	319.481	288.487	262.26
840	1.19209	317.097	288.487	263.453
841	1.19209	319.481	288.487	263.453
842	0	319.481	287.294	263.453
843	1.19209	320.673	283.718	263.453
844	1.19209	325.441	286.102	263.453
845	3.57628	325.441	287.294	263.453
846	0	325.441	286.102	263.453
847	0	321.865	286.102	259.876
848	1.19209	321.865	292.063	259.876
849	1.19209	321.865	286.102	261.068
850	-4.76837	321.865	286.102	257.492
851	-1.19209	320.673	286.102	259.876
852	0	319.481	292.063	263.453
853	-1.19209	317.097	292.063	261.068
854	-1.19209	317.097	290.871	261.068
855	1.19209	318.289	288.487	259.876
856	-2.38419	321.865	288.487	259.876
857	-1.19209	321.865	286.102	262.26
858	-2.38419	325.441	286.102	262.26
859	1.19209	327.826	286.102	264.645
860	-2.38419	329.018	289.679	268.221
861	-2.38419	330.21	289.679	264.645
862	1.19209	331.402	286.102	262.26
863	1.19209	333.786	284.91	265.837
864	-1.19209	337.362	283.718	265.837
865	1.19209	339.747	283.718	265.837
866	0	343.323	286.102	264.645
867	1.19209	346.899	286.102	268.221
868	1.19209	352.86	289.679	267.029
869	0	354.052	286.102	268.221
870	1.19209	352.86	287.294	270.605
871	1.19209	355.244	287.294	269.413
872	1.19209	355.244	288.487	275.373
873	0	354.052	292.063	276.566
874	1.19209	356.436	290.871	276.566
875	1.19209	360.012	293.255	278.95
876	0	365.973	296.831	284.91
877	0	373.125	293.255	289.679
878	1.19209	376.701	296.831	292.063
879	3.57628	377.893	293.255	290.871
880	4.76837	379.086	293.255	293.255
881	3.57628	380.278	293.255	296.831
882	4.76837	380.278	296.831	296.831
883	2.38419	382.662	296.831	295.639
884	0	385.046	295.639	301.6
885	0	388.622	299.215	302.792
886	1.19209	391.007	300.407	305.176
887	2.38419	391.007	300.407	307.56
888	2.38419	392.199	303.984	307.56
889	3.57628	393.391	308.752	307.56
890	4.76837	394.583	307.56	307.56
891	4.76837	395.775	306.368	312.328
892	4.76837	399.351	305.176	318.289
893	5.96046	401.735	311.136	321.865
894	4.76837	402.927	311.136	321.865
895	5.96046	402.927	309.944	324.249
896	4.76837	402.927	315.905	327.826
897	5.96046	402.927	314.713	329.018
898	3.57628	407.696	314.713	337.362
899	3.57628	412.464	317.097	338.554
900	2.38419	416.04	318.289	342.131
901	1.19209	417.233	323.057	340.939
902	1.19209	419.617	326.633	340.939
903	2.38419	423.193	333.786	344.515
904	2.38419	426.769	339.747	346.899
905	2.38419	429.154	339.747	349.283
906	2.38419	433.922	339.747	352.86
907	2.38419	436.306	336.17	355.244
908	2.38419	436.306	336.17	356.436
909	1.19209	441.074	338.554	355.244
910	1.19209	444.651	342.131	360.012
911	1.19209	447.035	340.939	362.396
912	1.19209	447.035	344.515	367.165
913	3.57628	447.035	346.899	370.741
914	4.76837	447.035	348.091	373.125
915	5.96046	447.035	356.436	373.125
916	4.76837	448.227	357.628	376.701
917	4.76837	452.995	365.973	381.47
918	4.76837	457.764	365.973	386.238
919	4.76837	460.148	369.549	388.622
920	2.38419	460.148	374.317	393.391
921	3.57628	460.148	377.893	396.967
922	5.96046	460.148	380.278	401.735
923	7.15256	462.532	381.47	401.735
924	9.53674	464.916	383.854	400.543
925	11.9209	470.877	386.238	408.888
926	9.53674	474.453	392.199	410.08
927	5.96046	476.837	391.007	414.848
928	9.53674	479.221	395.775	418.425
929	7.15256	479.221	399.351	419.617
930	2.38419	481.606	400.543	423.193
931	7.15256	482.798	402.927	422.001
932	9.53674	483.99	405.312	422.001
933	5.96046	487.566	411.272	425.577
934	7.15256	491.142	412.464	430.346
935	7.15256	494.719	419.617	430.346
936	7.15256	495.911	425.577	433.922
937	4.76837	495.911	430.346	437.498
938	7.15256	498.295	432.73	439.882
939	9.53674	503.063	435.114	438.69
940	11.9209	507.832	436.306	443.459
941	11.9209	513.792	442.267	449.419
942	13.113	514.984	443.459	451.803
943	10.7288	517.368	445.843	451.803
944	8.34465	520.945	451.803	450.611
945	8.34465	522.137	452.995	454.187
946	8.34465	523.329	457.764	456.572
947	8.34465	526.905	460.148	458.956
948	8.34465	531.674	466.108	463.724
949	7.15256	534.058	467.3	464.916
950	5.96046	541.21	469.685	470.877
951	4.76837	543.594	474.453	472.069
952	4.76837	545.979	479.221	476.837
953	4.76837	548.363	486.374	480.413
954	7.15256	549.555	492.334	476.837
955	10.7288	553.131	493.527	480.413
956	13.113	555.515	498.295	479.221
957	14.3051	557.9	504.255	485.182
958	16.6893	559.092	509.024	483.99
959	14.3051	562.668	513.792	494.719
960	11.9209	565.052	520.945	495.911
961	13.113	569.821	525.713	495.911
962	14.3051	571.013	528.097	500.679
963	14.3051	576.973	535.25	500.679
964	15.4972	580.549	542.402	506.64
965	15.4972	581.741	543.594	507.832
966	14.3051	586.51	549.555	510.216
967	11.9209	591.278	550.747	519.753
968	11.9209	596.047	555.515	525.713
969	10.7288	597.239	560.284	523.329
970	8.34465	599.623	566.244	525.713
971	8.34465	602.007	568.628	528.097
972	8.34465	602.007	567.436	528.097
973	8.34465	603.199	575.781	526.905
974	8.34465	606.775	576.973	530.481
975	8.34465	606.775	584.126	529.289
976	9.53674	611.544	588.894	535.25
977	9.53674	616.312	593.662	536.442
978	9.53674	622.273	598.431	542.402
979	11.9209	625.849	600.815	543.594
980	14.3051	625.849	606.775	545.979
981	15.4972	628.233	611.544	547.171
982	15.4972	631.809	617.504	545.979
983	15.4972	634.193	625.849	548.363
984	11.9209	638.962	629.425	554.323
985	16.6893	643.73	631.809	556.707
986	14.3051	646.114	634.193	561.476
987	16.6893	649.691	638.962	562.668
988	11.9209	650.883	647.307	568.628
989	15.4972	652.075	653.267	573.397
990	15.4972	654.459	660.42	572.205
991	17.8814	656.843	668.764	578.165
992	20.2656	662.804	669.956	580.549
993	20.2656	665.188	677.109	582.933
994	19.0735	668.764	685.453	585.318
995	19.0735	673.533	694.99	584.126
996	15.4972	675.917	699.759	588.894
997	11.9209	680.685	700.951	591.278
998	11.9209	684.261	700.951	593.662
999	15.4972	686.646	704.527	597.239
1000	14.3051	691.414	706.911	598.431
1001	19.0735	693.798	708.103	603.199
1002	20.2656	694.99	714.064	609.16
1003	20.2656	696.182	717.64	609.16
1004	17.8814	699.759	720.024	609.16
1005	17.8814	703.335	728.369	613.928
1006	17.8814	706.911	729.561	618.696
1007	17.8814	710.487	736.713	625.849
1008	15.4972	715.256	745.058	628.233
1009	17.8814	720.024	751.019	629.425
1010	17.8814	722.408	755.787	633.001
1011	17.8814	724.793	761.747	637.77
1012	17.8814	723.6	764.132	636.578
1013	17.8814	724.793	768.9	636.578
1014	17.8814	727.177	776.053	641.346
1015	20.2656	733.137	779.629	644.922
1016	22.6498	737.906	785.589	647.307
1017	21.4577	741.482	784.397	648.499
1018	23.8419	746.25	787.974	650.883
1019	23.8419	749.827	795.126	656.843
1020	23.8419	752.211	802.279	661.612
1021	21.4577	753.403	807.047	666.38
1022	21.4577	755.787	809.431	666.38
1023	19.0735	755.787	811.815	668.764
1024	20.2656	758.171	816.584	673.533
1025	20.2656	760.555	818.968	674.725
1026	19.0735	762.94	823.736	681.877
1027	19.0735	764.132	828.505	681.877
1028	20.2656	767.708	834.465	685.453
1029	19.0735	772.476	839.234	687.838
1030	19.0735	776.053	844.002	689.03
1031	20.2656	779.629	849.962	694.99
1032	21.4577	783.205	851.154	694.99
1033	25.034	787.974	853.539	699.759
1034	23.8419	787.974	855.923	700.951
1035	20.2656	792.742	858.307	703.335
1036	25.034	796.318	864.267	703.335
1037	28.6102	797.51	869.036	709.295
1038	26.2261	798.702	872.612	711.68
1039	28.6102	803.471	880.957	716.448
1040	32.1865	807.047	885.725	721.216
1041	28.6102	808.239	888.109	722.408
1042	27.4181	809.431	890.493	724.793
1043	30.9944	810.623	891.686	728.369
1044	33.3786	815.392	900.03	727.177
1045	33.3786	822.544	904.799	729.561
1046	39.3391	826.12	908.375	733.137
1047	40.5312	829.697	914.335	734.329
1048	42.9153	834.465	915.527	739.098
1049	42.9153	839.234	920.296	747.442
1050	44.1074	841.618	925.064	749.827
1051	41.7233	847.578	929.833	751.019
1052	39.3391	848.77	932.217	753.403
1053	38.147	848.77	934.601	753.403
1054	41.7233	852.346	940.561	755.787
1055	39.3391	854.731	941.753	758.171
1056	41.7233	859.499	946.522	764.132
1057	45.2995	866.652	954.867	762.94
1058	50.0679	869.036	959.635	765.324
1059	53.6442	871.42	962.019	771.284
1060	57.2205	873.804	960.827	773.668
1061	58.4126	878.573	966.787	777.245
1062	59.6046	879.765	971.556	784.397
1063	61.9888	884.533	972.748	787.974
1064	63.1809	888.109	975.132	786.781
1065	65.5651	889.301	981.093	789.166
1066	65.5651	891.686	984.669	792.742
1067	64.373	891.686	991.821	791.55
1068	64.373	892.878	994.206	799.894
1069	64.373	892.878	1000.17	801.087
1070	66.7572	894.07	998.974	807.047
1071	72.7177	898.838	1004.93	808.239
1072	79.8702	904.799	1009.7	810.623
1073	90.5991	910.759	1016.86	815.392
1074	97.7516	911.951	1019.24	817.776
1075	104.904	914.335	1020.43	820.16
1076	110.865	917.912	1020.43	822.544
1077	119.209	921.488	1025.2	824.928
1078	127.554	923.872	1027.58	830.889
1079	135.899	925.064	1032.35	835.657
1080	143.051	927.448	1035.93	834.465
1081	149.012	931.025	1040.7	836.849
1082	151.396	934.601	1045.47	836.849
1083	153.78	935.793	1049.04	840.426
1084	158.548	936.985	1055	841.618
1085	165.701	938.177	1059.77	848.77
1086	172.853	940.561	1064.54	857.115
1087	176.43	942.946	1065.73	859.499
1088	181.198	942.946	1069.31	855.923
1089	181.198	942.946	1070.5	861.883
1090	184.774	945.33	1071.69	864.267
1091	190.735	945.33	1072.88	866.652
1092	191.927	946.522	1076.46	865.46
1093	194.311	948.906	1075.27	871.42
1094	197.887	950.098	1080.04	871.42
1095	200.272	952.482	1084.8	873.804
1096	203.848	953.674	1093.15	873.804
1097	211	956.059	1091.96	874.996
1098	218.153	958.443	1094.34	874.996
1099	221.729	958.443	1096.73	880.957
1100	228.882	958.443	1100.3	882.149
1101	232.458	960.827	1101.49	886.917
1102	233.65	966.787	1107.45	892.878
1103	236.034	970.364	1109.84	894.07
1104	239.611	967.98	1111.03	897.646
1105	240.803	969.172	1114.61	897.646
1106	244.379	973.94	1115.8	896.454
1107	250.34	972.748	1124.14	901.222
1108	253.916	973.94	1128.91	903.607
1109	257.492	978.708	1133.68	908.375
1110	257.492	983.477	1132.49	914.335
1111	262.26	982.285	1138.45	915.527
1112	262.26	984.669	1139.64	921.488
1113	267.029	985.861	1142.03	923.872
1114	272.989	988.245	1145.6	926.256
1115	272.989	988.245	1146.79	926.256
1116	275.373	989.437	1152.75	928.64
1117	276.566	990.629	1157.52	931.025
1118	280.142	993.013	1157.52	927.448
1119	286.102	993.013	1159.91	927.448
1120	292.063	996.59	1162.29	931.025
1121	298.023	996.59	1163.48	933.409
1122	300.407	998.974	1165.87	935.793
1123	300.407	1002.55	1170.64	939.369
1124	302.792	1002.55	1175.4	942.946
1125	306.368	1004.93	1183.75	944.138
1126	312.328	1008.51	1186.13	944.138
1127	312.328	1010.89	1187.32	944.138
1128	314.713	1013.28	1187.32	944.138
1129	317.097	1015.66	1189.71	948.906
1130	317.097	1016.86	1195.67	954.867
1131	318.289	1019.24	1199.25	959.635
1132	324.249	1019.24	1202.82	962.019
1133	331.402	1019.24	1202.82	963.211
1134	334.978	1019.24	1204.01	965.595
1135	338.554	1021.62	1204.01	973.94
1136	343.323	1022.82	1205.21	975.132
1137	345.707	1022.82	1207.59	981.093
1138	346.899	1024.01	1208.78	979.9
1139	351.667	1027.58	1213.55	983.477
1140	355.244	1029.97	1220.7	982.285
1141	361.204	1029.97	1225.47	985.861
1142	367.165	1034.74	1227.86	988.245
1143	370.741	1034.74	1227.86	989.437
1144	370.741	1038.31	1231.43	989.437
1145	370.741	1034.74	1233.82	993.013
1146	370.741	1037.12	1233.82	994.206
1147	370.741	1037.12	1236.2	997.782
1148	373.125	1037.12	1235.01	994.206
1149	376.701	1037.12	1235.01	997.782
1150	377.893	1043.08	1238.58	1000.17
1151	381.47	1045.47	1238.58	1000.17
1152	385.046	1045.47	1237.39	1000.17
1153	387.43	1050.23	1243.35	1001.36
1154	387.43	1050.23	1244.55	1007.32
1155	389.814	1050.23	1250.51	1008.51
1156	392.199	1052.62	1251.7	1010.89
1157	393.391	1053.81	1257.66	1010.89
1158	398.159	1052.62	1260.04	1012.09
1159	400.543	1056.19	1262.43	1012.09
1160	400.543	1057.39	1264.81	1012.09
1161	401.735	1056.19	1261.23	1016.86
1162	405.312	1057.39	1264.81	1021.62
1163	406.504	1057.39	1267.19	1022.82
1164	408.888	1059.77	1269.58	1026.39
1165	413.656	1059.77	1269.58	1022.82
1166	416.04	1064.54	1271.96	1026.39
1167	416.04	1069.31	1273.16	1025.2
1168	416.04	1069.31	1275.54	1028.78
1169	418.425	1070.5	1277.92	1031.16
1170	420.809	1069.31	1281.5	1032.35
1171	423.193	1069.31	1280.31	1029.97
1172	424.385	1066.92	1282.69	1029.97
1173	425.577	1066.92	1282.69	1035.93
1174	425.577	1066.92	1285.08	1032.35
1175	427.961	1065.73	1291.04	1035.93
1176	431.538	1065.73	1295.81	1035.93
1177	433.922	1065.73	1295.81	1043.08
1178	436.306	1064.54	1294.61	1044.27
1179	436.306	1066.92	1294.61	1050.23
1180	437.498	1068.12	1300.57	1050.23
1181	436.306	1070.5	1302.96	1050.23
1182	437.498	1069.31	1301.77	1050.23
1183	439.882	1071.69	1305.34	1046.66
1184	444.651	1069.31	1305.34	1050.23
1185	448.227	1071.69	1304.15	1049.04
1186	449.419	1071.69	1306.53	1055
1187	448.227	1075.27	1312.49	1053.81
1188	452.995	1077.65	1314.88	1057.39
1189	452.995	1077.65	1314.88	1056.19
1190	454.187	1078.84	1314.88	1059.77
1191	457.764	1077.65	1313.69	1062.15
1192	458.956	1078.84	1316.07	1066.92
1193	458.956	1078.84	1318.45	1068.12
1194	457.764	1080.04	1318.45	1071.69
1195	460.148	1078.84	1322.03	1068.12
1196	462.532	1082.42	1320.84	1068.12
1197	458.956	1081.23	1324.42	1068.12
1198	462.532	1078.84	1323.22	1071.69
1199	464.916	1082.42	1325.61	1070.5
1200	468.493	1086	1327.99	1075.27
1201	470.877	1086	1330.38	1075.27
1202	473.261	1089.57	1332.76	1077.65
1203	474.453	1090.77	1338.72	1077.65
1204	474.453	1096.73	1339.91	1077.65
1205	475.645	1097.92	1345.87	1075.27
1206	478.029	1102.69	1342.3	1080.04
1207	478.029	1106.26	1345.87	1082.42
1208	483.99	1106.26	1345.87	1082.42
1209	487.566	1107.45	1345.87	1090.77
1210	487.566	1109.84	1345.87	1091.96
1211	487.566	1108.65	1344.68	1095.53
1212	489.95	1108.65	1347.07	1095.53
1213	488.758	1109.84	1350.64	1097.92
1214	491.142	1109.84	1351.83	1094.34
1215	494.719	1109.84	1357.79	1094.34
1216	492.334	1109.84	1358.99	1095.53
1217	492.334	1111.03	1358.99	1099.11
1218	493.527	1109.84	1358.99	1099.11
1219	495.911	1107.45	1361.37	1105.07
1220	494.719	1105.07	1362.56	1107.45
1221	495.911	1108.65	1364.95	1106.26
1222	498.295	1108.65	1363.75	1108.65
1223	498.295	1109.84	1363.75	1109.84
1224	498.295	1112.22	1363.75	1109.84
1225	498.295	1113.41	1369.71	1107.45
1226	499.487	1113.41	1368.52	1108.65
1227	500.679	1113.41	1373.29	1108.65
1228	501.871	1114.61	1375.68	1113.41
1229	504.255	1114.61	1379.25	1119.38
1230	507.832	1114.61	1381.64	1119.38
1231	507.832	1118.18	1384.02	1118.18
1232	509.024	1116.99	1384.02	1118.18
1233	509.024	1115.8	1386.4	1118.18
1234	511.408	1116.99	1382.83	1124.14
1235	511.408	1115.8	1385.21	1122.95
1236	511.408	1115.8	1387.6	1125.34
1237	512.6	1118.18	1393.56	1125.34
1238	512.6	1119.38	1395.94	1128.91
1239	513.792	1119.38	1397.13	1127.72
1240	513.792	1119.38	1398.33	1127.72
1241	513.792	1119.38	1394.75	1131.3
1242	513.792	1120.57	1398.33	1127.72
1243	512.6	1118.18	1395.94	1130.1
1244	512.6	1120.57	1395.94	1133.68
1245	514.984	1119.38	1399.52	1138.45
1246	519.753	1116.99	1404.29	1137.26
1247	522.137	1114.61	1406.67	1139.64
1248	522.137	1114.61	1409.05	1140.83
1249	518.56	1113.41	1411.44	1143.22
1250	513.792	1112.22	1412.63	1142.03
1251	512.6	1109.84	1409.05	1144.41
1252	512.6	1111.03	1412.63	1147.99
1253	516.176	1112.22	1411.44	1149.18
1254	514.984	1113.41	1411.44	1151.56
1255	519.753	1119.38	1411.44	1151.56
1256	520.945	1122.95	1413.82	1155.14
1257	520.945	1126.53	1413.82	1155.14
1258	523.329	1122.95	1417.4	1153.95
1259	526.905	1126.53	1417.4	1157.52
1260	528.097	1126.53	1419.78	1156.33
1261	528.097	1127.72	1420.97	1159.91
1262	526.905	1126.53	1424.55	1161.1
1263	526.905	1126.53	1418.59	1167.06
1264	525.713	1126.53	1422.17	1167.06
1265	524.521	1128.91	1419.78	1167.06
1266	525.713	1127.72	1419.78	1163.48
1267	525.713	1128.91	1420.97	1163.48
1268	525.713	1128.91	1423.36	1163.48
1269	525.713	1127.72	1430.51	1169.44
1270	529.289	1126.53	1434.09	1171.83
1271	531.674	1128.91	1438.86	1170.64
1272	531.674	1130.1	1437.66	1174.21
1273	531.674	1131.3	1437.66	1175.4
1274	530.481	1132.49	1435.28	1181.36
1275	530.481	1132.49	1438.86	1181.36
1276	531.674	1132.49	1435.28	1183.75
1277	531.674	1136.06	1436.47	1183.75
1278	534.058	1133.68	1436.47	1183.75
1279	535.25	1132.49	1435.28	1180.17
1280	536.442	1136.06	1443.62	1182.56
1281	536.442	1138.45	1446.01	1186.13
1282	540.018	1136.06	1444.82	1188.52
1283	542.402	1137.26	1444.82	1187.32
1284	545.979	1137.26	1447.2	1189.71
1285	549.555	1137.26	1447.2	1190.9
1286	549.555	1137.26	1449.59	1189.71
1287	549.555	1138.45	1449.59	1193.29
1288	547.171	1138.45	1453.16	1193.29
1289	545.979	1138.45	1453.16	1189.71
1290	545.979	1138.45	1449.59	1189.71
1291	545.979	1137.26	1453.16	1189.71
1292	545.979	1137.26	1453.16	1189.71
1293	544.787	1137.26	1453.16	1192.09
1294	545.979	1138.45	1451.97	1198.05
1295	547.171	1139.64	1451.97	1200.44
1296	545.979	1142.03	1451.97	1199.25
1297	549.555	1138.45	1453.16	1201.63
1298	553.131	1140.83	1453.16	1201.63
1299	553.131	1144.41	1455.55	1204.01
1300	555.515	1144.41	1457.93	1205.21
1301	555.515	1144.41	1462.7	1204.01
1302	557.9	1144.41	1461.51	1205.21
1303	556.707	1145.6	1465.08	1207.59
1304	554.323	1143.22	1461.51	1209.97
1305	551.939	1142.03	1463.89	1212.36
1306	554.323	1140.83	1466.27	1214.74
1307	554.323	1143.22	1466.27	1217.13
1308	555.515	1143.22	1466.27	1214.74
1309	556.707	1144.41	1466.27	1211.17
1310	557.9	1145.6	1466.27	1213.55
1311	559.092	1145.6	1469.85	1211.17
1312	559.092	1145.6	1468.66	1212.36
1313	559.092	1146.79	1472.23	1212.36
1314	556.707	1149.18	1472.23	1212.36
1315	556.707	1149.18	1471.04	1212.36
1316	551.939	1149.18	1473.43	1209.97
1317	547.171	1145.6	1471.04	1207.59
1318	545.979	1145.6	1471.04	1204.01
1319	550.747	1143.22	1471.04	1204.01
1320	550.747	1139.64	1474.62	1204.01
1321	554.323	1140.83	1474.62	1208.78
1322	559.092	1143.22	1473.43	1213.55
1323	560.284	1142.03	1475.81	1213.55
1324	561.476	1146.79	1479.39	1219.51
1325	562.668	1146.79	1478.2	1215.93
1326	562.668	1147.99	1478.2	1218.32
1327	563.86	1147.99	1478.2	1217.13
1328	565.052	1149.18	1481.77	1218.32
1329	565.052	1151.56	1480.58	1221.9
1330	563.86	1151.56	1480.58	1218.32
1331	565.052	1152.75	1480.58	1218.32
1332	565.052	1152.75	1484.16	1220.7
1333	566.244	1155.14	1486.54	1220.7
1334	566.244	1153.95	1482.96	1221.9
1335	563.86	1155.14	1484.16	1220.7
1336	561.476	1153.95	1480.58	1224.28
1337	557.9	1151.56	1481.77	1220.7
1338	556.707	1147.99	1481.77	1218.32
1339	556.707	1144.41	1481.77	1221.9
1340	559.092	1144.41	1484.16	1218.32
1341	560.284	1144.41	1484.16	1218.32
1342	559.092	1145.6	1482.96	1223.09
1343	559.092	1145.6	1485.35	1223.09
1344	557.9	1145.6	1485.35	1225.47
1345	557.9	1143.22	1485.35	1227.86
1346	557.9	1142.03	1491.31	1229.05
1347	561.476	1142.03	1493.69	1229.05
1348	561.476	1145.6	1490.12	1227.86
1349	561.476	1145.6	1492.5	1229.05
1350	562.668	1145.6	1490.12	1227.86
1351	559.092	1147.99	1491.31	1230.24
1352	559.092	1144.41	1491.31	1230.24
1353	562.668	1144.41	1491.31	1230.24
1354	562.668	1145.6	1491.31	1233.82
1355	562.668	1145.6	1491.31	1230.24
1356	562.668	1145.6	1490.12	1233.82
1357	562.668	1145.6	1492.5	1236.2
1358	559.092	1143.22	1494.88	1235.01
1359	561.476	1140.83	1492.5	1235.01
1360	559.092	1142.03	1494.88	1238.58
1361	561.476	1142.03	1498.46	1238.58
1362	563.86	1140.83	1498.46	1238.58
1363	566.244	1143.22	1500.85	1236.2
1364	566.244	1144.41	1499.65	1236.2
1365	566.244	1147.99	1500.85	1236.2
1366	563.86	1149.18	1498.46	1235.01
1367	566.244	1153.95	1496.08	1238.58
1368	567.436	1156.33	1496.08	1238.58
1369	566.244	1157.52	1492.5	1238.58
1370	568.628	1156.33	1494.88	1238.58
1371	568.628	1156.33	1497.27	1238.58
1372	566.244	1156.33	1497.27	1235.01
1373	566.244	1153.95	1500.85	1235.01
1374	568.628	1150.37	1502.04	1235.01
1375	567.436	1151.56	1504.42	1235.01
1376	571.013	1150.37	1508	1236.2
1377	571.013	1149.18	1508	1232.62
1378	571.013	1151.56	1504.42	1232.62
1379	572.205	1155.14	1502.04	1235.01
1380	572.205	1155.14	1503.23	1239.78
1381	572.205	1155.14	1499.65	1242.16
1382	575.781	1155.14	1503.23	1242.16
1383	575.781	1153.95	1503.23	1245.74
1384	576.973	1152.75	1503.23	1239.78
1385	576.973	1152.75	1502.04	1240.97
1386	574.589	1152.75	1504.42	1243.35
1387	574.589	1152.75	1506.81	1245.74
1388	574.589	1151.56	1506.81	1240.97
1389	574.589	1151.56	1506.81	1242.16
1390	574.589	1151.56	1506.81	1243.35
1391	575.781	1151.56	1509.19	1243.35
1392	578.165	1152.75	1508	1243.35
1393	576.973	1155.14	1509.19	1243.35
1394	579.357	1155.14	1506.81	1243.35
1395	580.549	1155.14	1505.61	1243.35
1396	580.549	1155.14	1500.85	1243.35
1397	581.741	1155.14	1502.04	1242.16
1398	584.126	1153.95	1502.04	1242.16
1399	585.318	1152.75	1503.23	1243.35
1400	585.318	1152.75	1502.04	1242.16
1401	587.702	1153.95	1508	1243.35
1402	586.51	1153.95	1506.81	1239.78
1403	585.318	1156.33	1512.77	1243.35
1404	584.126	1159.91	1513.96	1243.35
1405	580.549	1161.1	1513.96	1239.78
1406	578.165	1162.29	1513.96	1243.35
1407	574.589	1161.1	1512.77	1242.16
1408	574.589	1161.1	1510.38	1242.16
1409	573.397	1158.71	1510.38	1243.35
1410	574.589	1158.71	1510.38	1248.12
1411	574.589	1158.71	1510.38	1248.12
1412	573.397	1157.52	1509.19	1249.31
1413	571.013	1156.33	1509.19	1250.51
1414	573.397	1158.71	1509.19	1249.31
1415	573.397	1155.14	1509.19	1248.12
1416	573.397	1155.14	1509.19	1245.74
1417	574.589	1153.95	1510.38	1243.35
1418	574.589	1153.95	1510.38	1242.16
1419	573.397	1151.56	1506.81	1243.35
1420	572.205	1156.33	1506.81	1245.74
1421	568.628	1155.14	1506.81	1245.74
1422	567.436	1153.95	1509.19	1245.74
1423	567.436	1152.75	1512.77	1243.35
1424	569.821	1155.14	1512.77	1240.97
1425	573.397	1155.14	1512.77	1238.58
1426	575.781	1153.95	1513.96	1238.58
1427	575.781	1157.52	1517.53	1237.39
1428	576.973	1157.52	1515.15	1237.39
1429	576.973	1157.52	1515.15	1237.39
1430	574.589	1157.52	1513.96	1237.39
1431	571.013	1153.95	1515.15	1236.2
1432	567.436	1151.56	1512.77	1232.62
1433	565.052	1151.56	1512.77	1233.82
1434	566.244	1150.37	1506.81	1233.82
1435	566.244	1149.18	1508	1235.01
1436	568.628	1149.18	1508	1235.01
1437	571.013	1147.99	1504.42	1237.39
1438	571.013	1145.6	1504.42	1237.39
1439	571.013	1145.6	1506.81	1238.58
1440	569.821	1145.6	1510.38	1236.2
1441	568.628	1143.22	1510.38	1235.01
1442	566.244	1145.6	1506.81	1236.2
1443	565.052	1146.79	1504.42	1235.01
1444	565.052	1149.18	1504.42	1232.62
1445	563.86	1146.79	1502.04	1236.2
1446	562.668	1149.18	1505.61	1230.24
1447	566.244	1149.18	1504.42	1227.86
1448	569.821	1147.99	1508	1227.86
1449	569.821	1146.79	1504.42	1231.43
1450	574.589	1146.79	1508	1230.24
1451	574.589	1144.41	1506.81	1233.82
1452	573.397	1144.41	1510.38	1232.62
1453	573.397	1146.79	1510.38	1238.58
1454	573.397	1149.18	1510.38	1238.58
1455	572.205	1151.56	1506.81	1237.39
1456	571.013	1151.56	1508	1240.97
1457	569.821	1150.37	1506.81	1237.39
1458	569.821	1150.37	1504.42	1237.39
1459	571.013	1150.37	1506.81	1240.97
1460	573.397	1147.99	1512.77	1239.78
1461	575.781	1150.37	1513.96	1243.35
1462	578.165	1150.37	1515.15	1243.35
1463	575.781	1152.75	1513.96	1239.78
1464	575.781	1147.99	1515.15	1238.58
1465	579.357	1152.75	1515.15	1238.58
1466	578.165	1153.95	1509.19	1237.39
1467	578.165	1158.71	1506.81	1243.35
1468	579.357	1155.14	1506.81	1243.35
1469	579.357	1155.14	1512.77	1243.35
1470	576.973	1152.75	1512.77	1240.97
1471	574.589	1149.18	1511.57	1235.01
1472	571.013	1147.99	1515.15	1235.01
1473	571.013	1147.99	1511.57	1235.01
1474	571.013	1146.79	1515.15	1235.01
1475	571.013	1146.79	1515.15	1235.01
1476	572.205	1145.6	1515.15	1237.39
1477	572.205	1146.79	1511.57	1238.58
1478	572.205	1150.37	1515.15	1239.78
1479	572.205	1151.56	1515.15	1239.78
1480	572.205	1150.37	1509.19	1239.78
1481	573.397	1152.75	1511.57	1237.39
1482	575.781	1153.95	1515.15	1240.97
1483	573.397	1151.56	1515.15	1240.97
1484	572.205	1151.56	1511.57	1240.97
1485	571.013	1150.37	1513.96	1240.97
1486	569.821	1147.99	1513.96	1245.74
1487	569.821	1147.99	1513.96	1244.55
1488	569.821	1151.56	1513.96	1242.16
1489	572.205	1153.95	1513.96	1242.16
1490	573.397	1157.52	1513.96	1240.97
1491	574.589	1157.52	1513.96	1240.97
1492	573.397	1156.33	1513.96	1240.97
1493	574.589	1156.33	1517.53	1239.78
1494	574.589	1155.14	1513.96	1244.55
1495	574.589	1155.14	1517.53	1248.12
1496	573.397	1155.14	1513.96	1245.74
1497	574.589	1155.14	1517.53	1244.55
1498	574.589	1151.56	1513.96	1244.55
1499	572.205	1151.56	1517.53	1242.16
1500	572.205	1151.56	1515.15	1243.35
1501	572.205	1150.37	1517.53	1245.74
1502	572.205	1150.37	1515.15	1243.35
1503	572.205	1149.18	1515.15	1239.78
1504	571.013	1150.37	1515.15	1242.16
1505	573.397	1147.99	1515.15	1242.16
1506	572.205	1147.99	1515.15	1242.16
1507	573.397	1147.99	1517.53	1239.78
1508	573.397	1146.79	1517.53	1242.16
1509	576.973	1147.99	1519.92	1243.35
1510	575.781	1150.37	1519.92	1244.55
1511	578.165	1155.14	1518.73	1245.74
1512	580.549	1155.14	1519.92	1244.55
1513	580.549	1155.14	1516.34	1248.12
1514	575.781	1153.95	1517.53	1248.12
1515	573.397	1149.18	1517.53	1249.31
1516	568.628	1145.6	1517.53	1249.31
1517	568.628	1143.22	1517.53	1248.12
1518	569.821	1145.6	1518.73	1239.78
1519	569.821	1143.22	1518.73	1242.16
1520	571.013	1144.41	1521.11	1242.16
1521	572.205	1145.6	1516.34	1240.97
1522	573.397	1146.79	1513.96	1242.16
1523	572.205	1146.79	1511.57	1242.16
1524	574.589	1146.79	1517.53	1243.35
1525	573.397	1147.99	1513.96	1237.39
1526	569.821	1149.18	1517.53	1242.16
1527	568.628	1147.99	1519.92	1243.35
1528	569.821	1147.99	1518.73	1242.16
1529	568.628	1147.99	1516.34	1245.74
1530	569.821	1146.79	1518.73	1245.74
1531	571.013	1147.99	1519.92	1245.74
1532	572.205	1147.99	1519.92	1245.74
1533	573.397	1147.99	1519.92	1244.55
1534	575.781	1151.56	1519.92	1248.12
1535	576.973	1153.95	1518.73	1248.12
1536	576.973	1151.56	1519.92	1245.74
1537	575.781	1151.56	1519.92	1243.35
1538	572.205	1151.56	1522.3	1239.78
1539	571.013	1151.56	1519.92	1237.39
1540	569.821	1150.37	1513.96	1235.01
1541	569.821	1147.99	1517.53	1232.62
1542	572.205	1152.75	1513.96	1232.62
1543	574.589	1152.75	1511.57	1236.2
1544	575.781	1152.75	1513.96	1232.62
1545	575.781	1152.75	1516.34	1236.2
1546	573.397	1152.75	1517.53	1236.2
1547	572.205	1149.18	1516.34	1236.2
1548	572.205	1146.79	1516.34	1232.62
1549	572.205	1146.79	1517.53	1233.82
1550	573.397	1145.6	1515.15	1233.82
1551	575.781	1147.99	1515.15	1236.2
1552	576.973	1149.18	1511.57	1238.58
1553	576.973	1151.56	1515.15	1243.35
1554	574.589	1149.18	1515.15	1242.16
1555	575.781	1152.75	1513.96	1244.55
1556	574.589	1152.75	1517.53	1245.74
1557	574.589	1152.75	1517.53	1248.12
1558	574.589	1151.56	1517.53	1250.51
1559	576.973	1151.56	1517.53	1249.31
1560	578.165	1151.56	1517.53	1249.31
1561	578.165	1150.37	1511.57	1250.51
1562	576.973	1150.37	1513.96	1248.12
1563	576.973	1147.99	1513.96	1245.74
1564	574.589	1149.18	1517.53	1242.16
1565	572.205	1147.99	1515.15	1242.16
1566	573.397	1147.99	1513.96	1245.74
1567	571.013	1146.79	1513.96	1242.16
1568	571.013	1144.41	1513.96	1242.16
1569	567.436	1142.03	1516.34	1243.35
1570	568.628	1142.03	1519.92	1243.35
1571	568.628	1140.83	1519.92	1243.35
1572	571.013	1144.41	1513.96	1242.16
1573	571.013	1145.6	1516.34	1242.16
1574	573.397	1150.37	1516.34	1244.55
1575	573.397	1147.99	1519.92	1248.12
1576	573.397	1147.99	1521.11	1248.12
1577	575.781	1149.18	1524.69	1249.31
1578	575.781	1151.56	1524.69	1249.31
1579	572.205	1150.37	1524.69	1251.7
1580	573.397	1151.56	1523.49	1251.7
1581	573.397	1151.56	1524.69	1255.27
1582	571.013	1151.56	1523.49	1252.89
1583	569.821	1151.56	1523.49	1250.51
1584	572.205	1153.95	1527.07	1250.51
1585	573.397	1153.95	1527.07	1250.51
1586	574.589	1155.14	1527.07	1246.93
1587	576.973	1152.75	1522.3	1250.51
1588	576.973	1152.75	1518.73	1249.31
1589	579.357	1150.37	1516.34	1249.31
1590	579.357	1151.56	1516.34	1249.31
1591	578.165	1149.18	1516.34	1249.31
1592	578.165	1152.75	1517.53	1252.89
1593	575.781	1151.56	1519.92	1252.89
1594	575.781	1156.33	1519.92	1251.7
1595	581.741	1156.33	1522.3	1255.27
1596	588.894	1157.52	1516.34	1257.66
1597	588.894	1156.33	1522.3	1255.27
1598	591.278	1157.52	1516.34	1252.89
1599	588.894	1156.33	1518.73	1252.89
1600	587.702	1156.33	1513.96	1250.51
1601	582.933	1157.52	1521.11	1250.51
1602	580.549	1156.33	1513.96	1251.7
1603	578.165	1155.14	1517.53	1251.7
1604	576.973	1152.75	1513.96	1250.51
1605	576.973	1151.56	1515.15	1252.89
1606	579.357	1150.37	1515.15	1246.93
1607	579.357	1150.37	1513.96	1248.12
1608	574.589	1149.18	1513.96	1248.12
1609	572.205	1149.18	1516.34	1248.12
1610	572.205	1150.37	1519.92	1248.12
1611	568.628	1151.56	1518.73	1250.51
1612	572.205	1151.56	1518.73	1246.93
1613	575.781	1152.75	1522.3	1249.31
1614	573.397	1151.56	1518.73	1250.51
1615	572.205	1151.56	1519.92	1246.93
1616	575.781	1149.18	1517.53	1248.12
1617	572.205	1149.18	1515.15	1244.55
1618	568.628	1147.99	1511.57	1239.78
1619	568.628	1144.41	1513.96	1239.78
1620	567.436	1142.03	1517.53	1238.58
1621	567.436	1139.64	1522.3	1238.58
1622	567.436	1139.64	1522.3	1239.78
1623	568.628	1140.83	1527.07	1243.35
1624	572.205	1145.6	1529.46	1244.55
1625	575.781	1145.6	1527.07	1246.93
1626	578.165	1151.56	1527.07	1246.93
1627	578.165	1152.75	1527.07	1248.12
1628	576.973	1150.37	1527.07	1248.12
1629	578.165	1150.37	1523.49	1245.74
1630	575.781	1151.56	1524.69	1245.74
1631	573.397	1150.37	1521.11	1248.12
1632	572.205	1150.37	1524.69	1250.51
1633	571.013	1150.37	1522.3	1248.12
1634	571.013	1149.18	1519.92	1246.93
1635	571.013	1146.79	1518.73	1250.51
1636	574.589	1147.99	1518.73	1246.93
1637	574.589	1147.99	1517.53	1244.55
1638	576.973	1147.99	1519.92	1244.55
1639	575.781	1149.18	1519.92	1242.16
1640	576.973	1149.18	1515.15	1242.16
1641	573.397	1149.18	1513.96	1239.78
1642	574.589	1150.37	1513.96	1242.16
1643	572.205	1151.56	1513.96	1243.35
1644	571.013	1151.56	1519.92	1244.55
1645	571.013	1151.56	1518.73	1243.35
1646	573.397	1152.75	1516.34	1245.74
1647	574.589	1153.95	1516.34	1244.55
1648	578.165	1156.33	1517.53	1248.12
1649	581.741	1156.33	1517.53	1245.74
1650	581.741	1156.33	1519.92	1244.55
1651	582.933	1157.52	1516.34	1250.51
1652	584.126	1157.52	1522.3	1252.89
1653	585.318	1152.75	1522.3	1249.31
1654	585.318	1152.75	1521.11	1251.7
1655	586.51	1155.14	1518.73	1251.7
1656	587.702	1152.75	1518.73	1249.31
1657	586.51	1152.75	1518.73	1246.93
1658	585.318	1152.75	1518.73	1245.74
1659	585.318	1149.18	1518.73	1242.16
1660	582.933	1149.18	1519.92	1243.35
1661	582.933	1145.6	1518.73	1243.35
1662	579.357	1142.03	1522.3	1245.74
1663	575.781	1144.41	1522.3	1244.55
1664	579.357	1147.99	1519.92	1244.55
1665	580.549	1146.79	1515.15	1244.55
1666	576.973	1151.56	1510.38	1242.16
1667	579.357	1153.95	1510.38	1243.35
1668	582.933	1153.95	1509.19	1237.39
1669	580.549	1153.95	1515.15	1240.97
1670	581.741	1153.95	1517.53	1242.16
1671	582.933	1152.75	1517.53	1244.55
1672	581.741	1152.75	1519.92	1243.35
1673	578.165	1153.95	1519.92	1244.55
1674	578.165	1150.37	1519.92	1244.55
1675	576.973	1151.56	1522.3	1245.74
1676	574.589	1150.37	1518.73	1242.16
1677	572.205	1146.79	1519.92	1242.16
1678	572.205	1146.79	1516.34	1240.97
1679	571.013	1145.6	1518.73	1240.97
1680	569.821	1145.6	1518.73	1239.78
1681	571.013	1149.18	1518.73	1242.16
1682	572.205	1152.75	1518.73	1244.55
1683	573.397	1153.95	1522.3	1246.93
1684	576.973	1155.14	1518.73	1244.55
1685	580.549	1156.33	1517.53	1245.74
1686	582.933	1155.14	1513.96	1244.55
1687	586.51	1156.33	1517.53	1246.93
1688	588.894	1157.52	1516.34	1244.55
1689	592.47	1157.52	1519.92	1248.12
1690	593.662	1158.71	1521.11	1249.31
1691	597.239	1159.91	1525.88	1249.31
1692	597.239	1158.71	1525.88	1255.27
1693	598.431	1157.52	1523.49	1257.66
1694	598.431	1159.91	1523.49	1256.47
1695	596.047	1157.52	1522.3	1260.04
1696	597.239	1159.91	1518.73	1256.47
1697	597.239	1164.67	1518.73	1257.66
1698	596.047	1165.87	1521.11	1257.66
1699	594.854	1164.67	1524.69	1249.31
1700	594.854	1167.06	1524.69	1249.31
1701	592.47	1164.67	1524.69	1250.51
1702	590.086	1159.91	1522.3	1246.93
1703	590.086	1157.52	1522.3	1239.78
1704	586.51	1157.52	1522.3	1246.93
1705	585.318	1152.75	1518.73	1244.55
1706	586.51	1150.37	1518.73	1242.16
1707	586.51	1151.56	1516.34	1244.55
1708	584.126	1149.18	1516.34	1244.55
1709	584.126	1149.18	1516.34	1244.55
1710	580.549	1150.37	1517.53	1243.35
1711	580.549	1151.56	1516.34	1239.78
1712	578.165	1153.95	1519.92	1239.78
1713	576.973	1155.14	1516.34	1242.16
1714	578.165	1155.14	1516.34	1242.16
1715	579.357	1155.14	1516.34	1242.16
1716	576.973	1152.75	1517.53	1242.16
1717	576.973	1152.75	1517.53	1242.16
1718	576.973	1153.95	1517.53	1239.78
1719	573.397	1152.75	1513.96	1239.78
1720	573.397	1153.95	1513.96	1240.97
1721	574.589	1156.33	1517.53	1238.58
1722	573.397	1152.75	1515.15	1238.58
1723	574.589	1149.18	1513.96	1240.97
1724	575.781	1149.18	1516.34	1240.97
1725	574.589	1145.6	1517.53	1239.78
1726	574.589	1145.6	1517.53	1239.78
1727	576.973	1145.6	1519.92	1240.97
1728	576.973	1145.6	1519.92	1237.39
1729	578.165	1146.79	1518.73	1238.58
1730	578.165	1146.79	1524.69	1238.58
1731	574.589	1146.79	1522.3	1238.58
1732	574.589	1146.79	1519.92	1237.39
1733	574.589	1150.37	1522.3	1238.58
1734	574.589	1150.37	1516.34	1235.01
1735	578.165	1150.37	1517.53	1235.01
1736	578.165	1149.18	1513.96	1235.01
1737	578.165	1147.99	1517.53	1236.2
1738	580.549	1145.6	1516.34	1235.01
1739	579.357	1145.6	1518.73	1235.01
1740	581.741	1147.99	1521.11	1238.58
1741	584.126	1150.37	1521.11	1239.78
1742	586.51	1149.18	1522.3	1245.74
1743	584.126	1150.37	1516.34	1248.12
1744	586.51	1147.99	1516.34	1250.51
1745	584.126	1149.18	1518.73	1251.7
1746	584.126	1146.79	1522.3	1251.7
1747	584.126	1149.18	1525.88	1254.08
1748	584.126	1149.18	1525.88	1254.08
1749	584.126	1152.75	1527.07	1254.08
1750	582.933	1153.95	1521.11	1251.7
1751	582.933	1153.95	1522.3	1252.89
1752	580.549	1150.37	1519.92	1246.93
1753	576.973	1151.56	1519.92	1246.93
1754	576.973	1149.18	1519.92	1248.12
1755	576.973	1147.99	1519.92	1246.93
1756	575.781	1147.99	1519.92	1249.31
1757	578.165	1150.37	1516.34	1252.89
1758	578.165	1147.99	1513.96	1250.51
1759	576.973	1146.79	1511.57	1248.12
1760	575.781	1149.18	1512.77	1244.55
1761	575.781	1147.99	1512.77	1245.74
1762	575.781	1144.41	1512.77	1242.16
1763	575.781	1143.22	1511.57	1244.55
1764	574.589	1142.03	1515.15	1244.55
1765	572.205	1142.03	1511.57	1245.74
1766	568.628	1144.41	1515.15	1243.35
1767	566.244	1142.03	1515.15	1245.74
1768	566.244	1142.03	1511.57	1242.16
1769	562.668	1142.03	1511.57	1245.74
1770	563.86	1142.03	1515.15	1248.12
1771	567.436	1143.22	1513.96	1248.12
1772	573.397	1143.22	1516.34	1248.12
1773	578.165	1147.99	1518.73	1248.12
1774	580.549	1149.18	1518.73	1244.55
1775	582.933	1147.99	1516.34	1244.55
1776	582.933	1145.6	1519.92	1248.12
1777	585.318	1149.18	1516.34	1244.55
1778	590.086	1147.99	1516.34	1245.74
1779	597.239	1150.37	1516.34	1243.35
1780	597.239	1149.18	1519.92	1240.97
1781	597.239	1152.75	1516.34	1240.97
1782	596.047	1152.75	1516.34	1243.35
1783	594.854	1155.14	1516.34	1245.74
1784	594.854	1156.33	1518.73	1248.12
1785	592.47	1156.33	1516.34	1250.51
1786	591.278	1156.33	1516.34	1248.12
1787	593.662	1157.52	1522.3	1242.16
1788	591.278	1157.52	1516.34	1243.35
1789	588.894	1155.14	1515.15	1245.74
1790	587.702	1156.33	1517.53	1240.97
1791	587.702	1157.52	1518.73	1239.78
1792	587.702	1158.71	1517.53	1243.35
1793	587.702	1159.91	1513.96	1242.16
1794	588.894	1161.1	1513.96	1239.78
1795	588.894	1161.1	1511.57	1243.35
1796	591.278	1159.91	1511.57	1243.35
1797	591.278	1159.91	1515.15	1239.78
1798	592.47	1158.71	1513.96	1237.39
1799	592.47	1158.71	1513.96	1238.58
1800	594.854	1159.91	1513.96	1238.58
1801	596.047	1159.91	1513.96	1232.62
1802	596.047	1157.52	1515.15	1236.2
1803	596.047	1157.52	1515.15	1235.01
1804	593.662	1157.52	1513.96	1232.62
1805	591.278	1155.14	1513.96	1232.62
1806	590.086	1156.33	1515.15	1238.58
1807	588.894	1156.33	1511.57	1236.2
1808	588.894	1156.33	1509.19	1232.62
1809	591.278	1158.71	1509.19	1235.01
1810	592.47	1159.91	1509.19	1236.2
1811	592.47	1156.33	1511.57	1238.58
1812	592.47	1157.52	1511.57	1238.58
1813	590.086	1158.71	1515.15	1240.97
1814	587.702	1156.33	1511.57	1238.58
1815	584.126	1158.71	1515.15	1238.58
1816	582.933	1159.91	1512.77	1235.01
1817	582.933	1161.1	1512.77	1232.62
1818	585.318	1158.71	1509.19	1231.43
1819	584.126	1161.1	1512.77	1231.43
1820	588.894	1161.1	1512.77	1232.62
1821	588.894	1158.71	1511.57	1236.2
1822	590.086	1159.91	1513.96	1237.39
1823	585.318	1162.29	1513.96	1237.39
1824	586.51	1159.91	1517.53	1235.01
1825	582.933	1157.52	1516.34	1233.82
1826	580.549	1156.33	1516.34	1231.43
1827	579.357	1155.14	1513.96	1229.05
1828	576.973	1155.14	1513.96	1231.43
1829	576.973	1152.75	1515.15	1231.43
1830	578.165	1152.75	1511.57	1233.82
1831	580.549	1156.33	1511.57	1230.24
1832	584.126	1157.52	1511.57	1233.82
1833	587.702	1159.91	1510.38	1231.43
1834	590.086	1161.1	1508	1230.24
1835	586.51	1161.1	1508	1233.82
1836	586.51	1162.29	1506.81	1238.58
1837	586.51	1161.1	1512.77	1237.39
1838	590.086	1161.1	1511.57	1239.78
1839	592.47	1163.48	1515.15	1240.97
1840	597.239	1164.67	1515.15	1238.58
1841	599.623	1164.67	1515.15	1235.01
1842	598.431	1164.67	1515.15	1238.58
1843	598.431	1163.48	1513.96	1238.58
1844	598.431	1162.29	1517.53	1238.58
1845	598.431	1159.91	1513.96	1237.39
1846	597.239	1159.91	1515.15	1243.35
1847	597.239	1158.71	1513.96	1243.35
1848	597.239	1156.33	1515.15	1240.97
1849	596.047	1158.71	1512.77	1239.78
1850	599.623	1161.1	1512.77	1240.97
1851	597.239	1158.71	1511.57	1236.2
1852	596.047	1159.91	1511.57	1230.24
1853	593.662	1158.71	1511.57	1227.86
1854	593.662	1157.52	1512.77	1226.66
1855	593.662	1153.95	1509.19	1223.09
1856	592.47	1155.14	1509.19	1223.09
1857	592.47	1155.14	1509.19	1223.09
1858	588.894	1155.14	1504.42	1227.86
1859	586.51	1152.75	1509.19	1233.82
1860	585.318	1155.14	1510.38	1232.62
1861	585.318	1156.33	1508	1235.01
1862	586.51	1153.95	1508	1237.39
1863	588.894	1155.14	1512.77	1232.62
1864	588.894	1158.71	1515.15	1236.2
1865	592.47	1161.1	1515.15	1238.58
1866	594.854	1161.1	1519.92	1238.58
1867	593.662	1161.1	1513.96	1232.62
1868	594.854	1159.91	1515.15	1238.58
1869	594.854	1157.52	1509.19	1238.58
1870	592.47	1153.95	1512.77	1237.39
1871	594.854	1152.75	1512.77	1237.39
1872	592.47	1153.95	1512.77	1240.97
1873	587.702	1153.95	1511.57	1238.58
1874	592.47	1152.75	1515.15	1235.01
1875	597.239	1153.95	1513.96	1235.01
1876	597.239	1152.75	1513.96	1237.39
1877	598.431	1152.75	1513.96	1237.39
1878	600.815	1155.14	1515.15	1240.97
1879	600.815	1155.14	1512.77	1240.97
1880	602.007	1158.71	1515.15	1237.39
1881	603.199	1159.91	1515.15	1238.58
1882	603.199	1161.1	1517.53	1236.2
1883	604.391	1161.1	1518.73	1236.2
1884	603.199	1162.29	1518.73	1236.2
1885	603.199	1162.29	1518.73	1235.01
1886	602.007	1163.48	1516.34	1238.58
1887	603.199	1162.29	1517.53	1238.58
1888	602.007	1162.29	1517.53	1237.39
1889	602.007	1161.1	1516.34	1238.58
1890	598.431	1161.1	1517.53	1236.2
1891	594.854	1162.29	1517.53	1236.2
1892	591.278	1159.91	1517.53	1236.2
1893	590.086	1157.52	1513.96	1233.82
1894	587.702	1155.14	1515.15	1236.2
1895	587.702	1157.52	1511.57	1238.58
1896	586.51	1156.33	1512.77	1236.2
1897	587.702	1156.33	1512.77	1236.2
1898	587.702	1157.52	1510.38	1235.01
1899	590.086	1157.52	1515.15	1232.62
1900	588.894	1156.33	1515.15	1231.43
1901	591.278	1156.33	1515.15	1232.62
1902	590.086	1155.14	1511.57	1230.24
1903	590.086	1153.95	1513.96	1232.62
1904	587.702	1152.75	1515.15	1233.82
1905	591.278	1151.56	1517.53	1235.01
1906	586.51	1150.37	1517.53	1233.82
1907	585.318	1150.37	1517.53	1236.2
1908	585.318	1150.37	1515.15	1230.24
1909	581.741	1150.37	1511.57	1230.24
1910	578.165	1149.18	1510.38	1231.43
1911	579.357	1147.99	1509.19	1230.24
1912	579.357	1146.79	1509.19	1230.24
1913	580.549	1145.6	1509.19	1233.82
1914	581.741	1145.6	1511.57	1235.01
1915	581.741	1145.6	1513.96	1239.78
1916	578.165	1149.18	1517.53	1245.74
1917	578.165	1149.18	1517.53	1244.55
1918	580.549	1150.37	1517.53	1242.16
1919	584.126	1152.75	1513.96	1244.55
1920	585.318	1153.95	1517.53	1242.16
1921	585.318	1151.56	1515.15	1242.16
1922	584.126	1153.95	1517.53	1243.35
1923	582.933	1153.95	1513.96	1239.78
1924	581.741	1153.95	1516.34	1236.2
1925	581.741	1151.56	1516.34	1236.2
1926	581.741	1151.56	1518.73	1236.2
1927	580.549	1151.56	1513.96	1238.58
1928	579.357	1149.18	1517.53	1235.01
1929	581.741	1147.99	1511.57	1235.01
1930	581.741	1149.18	1510.38	1232.62
1931	579.357	1151.56	1510.38	1229.05
1932	582.933	1150.37	1510.38	1229.05
1933	584.126	1151.56	1510.38	1229.05
1934	586.51	1152.75	1506.81	1232.62
1935	585.318	1153.95	1509.19	1230.24
1936	586.51	1155.14	1509.19	1233.82
1937	587.702	1157.52	1509.19	1231.43
1938	587.702	1157.52	1512.77	1230.24
1939	586.51	1155.14	1515.15	1231.43
1940	587.702	1155.14	1513.96	1231.43
1941	587.702	1153.95	1513.96	1230.24
1942	584.126	1149.18	1513.96	1230.24
1943	584.126	1150.37	1515.15	1227.86
1944	580.549	1147.99	1511.57	1227.86
1945	580.549	1146.79	1512.77	1231.43
1946	582.933	1150.37	1510.38	1230.24
1947	582.933	1151.56	1509.19	1230.24
1948	584.126	1149.18	1509.19	1232.62
1949	584.126	1149.18	1515.15	1231.43
1950	582.933	1149.18	1513.96	1233.82
1951	582.933	1151.56	1517.53	1232.62
1952	581.741	1151.56	1515.15	1235.01
1953	580.549	1155.14	1511.57	1237.39
1954	584.126	1157.52	1512.77	1240.97
1955	585.318	1156.33	1515.15	1237.39
1956	585.318	1155.14	1515.15	1235.01
1957	586.51	1156.33	1517.53	1235.01
1958	587.702	1156.33	1517.53	1235.01
1959	586.51	1156.33	1513.96	1235.01
1960	587.702	1153.95	1515.15	1238.58
1961	587.702	1153.95	1513.96	1235.01
1962	587.702	1155.14	1511.57	1232.62
1963	585.318	1153.95	1512.77	1232.62
1964	587.702	1153.95	1515.15	1227.86
1965	585.318	1156.33	1512.77	1229.05
1966	585.318	1157.52	1512.77	1230.24
1967	588.894	1161.1	1512.77	1233.82
1968	588.894	1161.1	1511.57	1233.82
1969	586.51	1159.91	1512.77	1232.62
1970	592.47	1155.14	1511.57	1232.62
1971	592.47	1157.52	1511.57	1233.82
1972	586.51	1151.56	1512.77	1238.58
1973	586.51	1151.56	1510.38	1238.58
1974	584.126	1151.56	1506.81	1240.97
1975	584.126	1150.37	1506.81	1236.2
1976	584.126	1150.37	1506.81	1237.39
1977	586.51	1153.95	1510.38	1237.39
1978	587.702	1152.75	1509.19	1235.01
1979	587.702	1153.95	1511.57	1233.82
1980	585.318	1153.95	1517.53	1230.24
1981	581.741	1150.37	1517.53	1225.47
1982	579.357	1149.18	1517.53	1225.47
1983	576.973	1147.99	1517.53	1225.47
1984	576.973	1144.41	1511.57	1229.05
1985	578.165	1146.79	1509.19	1227.86
1986	581.741	1147.99	1509.19	1227.86
1987	584.126	1150.37	1509.19	1231.43
1988	587.702	1153.95	1510.38	1233.82
1989	590.086	1156.33	1512.77	1235.01
1990	590.086	1156.33	1517.53	1236.2
1991	588.894	1156.33	1519.92	1235.01
1992	590.086	1156.33	1522.3	1240.97
1993	587.702	1157.52	1524.69	1240.97
1994	587.702	1157.52	1524.69	1235.01
1995	586.51	1157.52	1522.3	1232.62
[truncated: 23,420 more rows]
