# Supplementary material for: Experimental study on the failure process and modes of loess spoil slope induced by rainfall and engineering disturbance
Source: PLoS One. 2024 Jul 18;19(7):e0305871. doi: 10.1371/journal.pone.0305871 (PMC11257394; doi:10.1371/journal.pone.0305871)
Supplement: S1 Data — (ZIP) [file pone.0305871.s001.zip › Data-The values used to build graphs/Figure14(a) S1.xlsx]

## Sheet: Sheet1
	Soil1 Pore Pressure and time
time[s]	AI1-01 [Pa]	AI1-02 [Pa]	AI1-03 [Pa]	AI1-04 [Pa]		Rainfall inrensity and time
Max	5083.08447 [@21070]	1232.62415 [@4861]	1206.39819 [@2761]	1461.5061 [@4208]		time[s]	Rainfall[mm]
Min	-6667982 [@3369]	-870.22791 [@66147]	-1056.19446 [@69476]	-1606.94141 [@7]		0	0
0	0	-7.15256	-884.533	-1587.87		853	0
1	-2.38419	0	-865.46	-1592.64		854	273
2	14.3051	2.38419	-877.38	-1580.72		4392	273
3	0	0	-872.612	-1580.72		4393	0
4	0	-2.38419	-874.996	-1585.48
5	2.38419	-2.38419	-874.996	-1597.4
6	-7.15256	-2.38419	-874.996	-1602.17
7	-2.38419	0	-879.765	-1606.94
8	-7.15256	2.38419	-882.149	-1606.94
9	-7.15256	0	-889.301	-1606.94
10	-9.53674	-4.76837	-889.301	-1606.94
11	-11.9209	-7.15256	-884.533	-1599.79
12	-16.6893	-11.9209	-879.765	-1595.02
13	-16.6893	-16.6893	-865.46	-1587.87
14	-11.9209	-16.6893	-860.691	-1556.87
15	-11.9209	-16.6893	-855.923	-1530.65
16	-2.38419	-19.0735	-846.386	-1490.12
17	2.38419	-21.4577	-829.697	-1463.89
18	7.15256	-21.4577	-813.007	-1425.74
19	7.15256	-21.4577	-798.702	-1385.21
20	7.15256	-14.3051	-782.013	-1342.3
21	2.38419	-2.38419	-760.555	-1294.61
22	0	0	-712.872	-1246.93
23	2.38419	11.9209	-643.73	-1206.4
24	4.76837	14.3051	-555.515	-1161.1		PP3	1003
25	11.9209	21.4577	-483.99	-1122.95		PP4	2526
26	9.53674	26.2261	-429.154	-1087.19		PP1	2929		10-1过程无变化
27	4.76837	28.6102	-386.238	-1053.81		PP2	3947
28	9.53674	50.0679	-331.402	-1013.28
29	4.76837	61.9888	-286.102	-987.053
30	9.53674	73.9098	-250.34	-951.29
31	14.3051	76.2939	-231.266	-925.064
32	26.2261	83.4465	-205.04	-896.454
33	19.0735	81.0623	-183.582	-867.844
34	26.2261	92.9832	-154.972	-834.465
35	26.2261	97.7516	-131.13	-801.087
36	23.8419	102.52	-107.288	-770.092
37	21.4577	100.136	-88.2149	-758.171
38	23.8419	104.904	-69.1414	-743.866
39	30.9944	112.057	-52.4521	-717.64
40	33.3786	109.673	-40.5312	-698.567
41	38.147	121.593	-30.9944	-684.261
42	42.9153	131.13	-21.4577	-674.725
43	42.9153	133.514	-9.53674	-665.188
44	42.9153	133.514	-2.38419	-658.035
45	38.147	145.435	4.76837	-641.346
46	40.5312	143.051	16.6893	-627.041
47	38.147	147.82	26.2261	-603.199
48	38.147	159.74	28.6102	-591.278
49	38.147	157.356	28.6102	-581.741
50	42.9153	164.509	40.5312	-569.821
51	50.0679	162.125	28.6102	-562.668
52	42.9153	162.125	33.3786	-553.131
53	38.147	169.277	45.2995	-543.594
54	40.5312	171.661	50.0679	-534.058
55	40.5312	171.661	47.6837	-519.753
56	38.147	171.661	54.8363	-510.216
57	42.9153	183.582	54.8363	-500.679
58	59.6046	181.198	52.4521	-488.758
59	59.6046	183.582	52.4521	-479.221
60	54.8363	183.582	59.6046	-476.837
61	54.8363	188.351	57.2205	-472.069
62	54.8363	181.198	61.9888	-455.38
63	47.6837	185.967	61.9888	-452.995
64	47.6837	197.887	61.9888	-443.459
65	47.6837	195.503	66.7572	-431.538
66	47.6837	202.656	73.9098	-429.154
67	47.6837	202.656	66.7572	-424.385
68	52.4521	195.503	73.9098	-412.464
69	47.6837	195.503	83.4465	-407.696
70	54.8363	202.656	81.0623	-402.927
71	54.8363	207.424	123.978	-398.159
72	50.0679	207.424	171.661	-398.159
73	50.0679	207.424	212.193	-393.391
74	50.0679	200.272	212.193	-395.775
75	50.0679	205.04	202.656	-388.622
76	42.9153	212.193	195.503	-386.238
77	50.0679	212.193	193.119	-374.317
78	42.9153	205.04	181.198	-367.165
79	50.0679	207.424	181.198	-367.165
80	42.9153	207.424	178.814	-367.165
81	50.0679	205.04	174.046	-362.396
82	50.0679	200.272	166.893	-357.628
83	42.9153	207.424	166.893	-357.628
84	42.9153	200.272	164.509	-350.475
85	45.2995	195.503	164.509	-350.475
86	50.0679	195.503	164.509	-343.323
87	54.8363	195.503	157.356	-326.633
88	59.6046	197.887	157.356	-317.097
89	50.0679	197.887	166.893	-319.481
90	54.8363	190.735	178.814	-312.328
91	54.8363	190.735	188.351	-312.328
92	42.9153	197.887	190.735	-312.328
93	50.0679	190.735	193.119	-309.944
94	47.6837	207.424	185.967	-305.176
95	50.0679	212.193	176.43	-300.407
96	42.9153	216.961	188.351	-295.639
97	54.8363	207.424	188.351	-290.871
98	50.0679	205.04	197.887	-290.871
99	38.147	205.04	202.656	-283.718
100	50.0679	202.656	202.656	-281.334
101	50.0679	202.656	200.272	-281.334
102	38.147	207.424	200.272	-276.566
103	38.147	212.193	200.272	-271.797
104	42.9153	209.808	200.272	-267.029
105	42.9153	209.808	212.193	-259.876
106	45.2995	209.808	205.04	-259.876
107	50.0679	205.04	207.424	-259.876
108	50.0679	200.272	200.272	-257.492
109	50.0679	202.656	207.424	-257.492
110	50.0679	195.503	202.656	-252.724
111	47.6837	195.503	197.887	-247.955
112	54.8363	200.272	195.503	-247.955
113	54.8363	212.193	197.887	-247.955
114	54.8363	216.961	190.735	-240.803
115	47.6837	214.577	195.503	-240.803
116	47.6837	214.577	202.656	-240.803
117	50.0679	216.961	190.735	-240.803
118	42.9153	216.961	195.503	-240.803
119	45.2995	214.577	185.967	-236.034
120	45.2995	214.577	183.582	-236.034
121	40.5312	226.498	188.351	-231.266
122	33.3786	226.498	185.967	-233.65
123	40.5312	226.498	181.198	-224.113
124	38.147	231.266	181.198	-219.345
125	38.147	231.266	183.582	-212.193
126	45.2995	228.882	183.582	-212.193
127	42.9153	228.882	183.582	-216.961
128	45.2995	228.882	171.661	-221.729
129	45.2995	236.034	169.277	-221.729
130	38.147	236.034	157.356	-221.729
131	38.147	231.266	159.74	-216.961
132	40.5312	233.65	157.356	-212.193
133	42.9153	245.571	159.74	-202.656
134	54.8363	243.187	157.356	-197.887
135	54.8363	243.187	169.277	-188.351
136	47.6837	247.955	166.893	-188.351
137	54.8363	255.108	178.814	-188.351
138	47.6837	257.492	178.814	-188.351
139	47.6837	262.26	178.814	-183.582
140	54.8363	264.645	174.046	-195.503
141	47.6837	264.645	171.661	-193.119
142	52.4521	264.645	174.046	-195.503
143	57.2205	257.492	169.277	-190.735
144	59.6046	257.492	162.125	-190.735
145	59.6046	262.26	166.893	-190.735
146	59.6046	278.95	162.125	-178.814
147	54.8363	281.334	157.356	-174.046
148	47.6837	281.334	164.509	-181.198
149	42.9153	288.487	162.125	-176.43
150	45.2995	283.718	157.356	-176.43
151	45.2995	278.95	159.74	-174.046
152	42.9153	274.181	157.356	-176.43
153	45.2995	271.797	152.588	-176.43
154	42.9153	271.797	154.972	-174.046
155	50.0679	276.566	152.588	-176.43
156	52.4521	293.255	152.588	-176.43
157	52.4521	307.56	152.588	-169.277
158	52.4521	314.713	147.82	-166.893
159	54.8363	326.633	145.435	-162.125
160	42.9153	336.17	140.667	-162.125
161	42.9153	345.707	133.514	-150.204
162	42.9153	343.323	133.514	-150.204
163	45.2995	343.323	133.514	-154.972
164	50.0679	343.323	133.514	-154.972
165	52.4521	340.939	135.899	-166.893
166	54.8363	333.786	135.899	-166.893
167	52.4521	329.018	133.514	-159.74
168	52.4521	331.402	135.899	-166.893
169	52.4521	319.481	135.899	-159.74
170	52.4521	319.481	135.899	-157.356
171	52.4521	317.097	133.514	-157.356
172	42.9153	317.097	135.899	-150.204
173	47.6837	317.097	133.514	-152.588
174	54.8363	314.713	133.514	-145.435
175	50.0679	309.944	133.514	-147.82
176	52.4521	305.176	135.899	-147.82
177	52.4521	312.328	140.667	-145.435
178	47.6837	307.56	140.667	-152.588
179	50.0679	298.023	140.667	-152.588
180	50.0679	290.871	145.435	-150.204
181	42.9153	290.871	147.82	-152.588
182	38.147	290.871	145.435	-147.82
183	38.147	290.871	145.435	-147.82
184	45.2995	293.255	138.283	-143.051
185	40.5312	286.102	140.667	-138.283
186	45.2995	281.334	135.899	-138.283
187	42.9153	276.566	135.899	-126.362
188	50.0679	276.566	128.746	-121.593
189	38.147	281.334	128.746	-119.209
190	54.8363	288.487	135.899	-119.209
191	59.6046	288.487	135.899	-119.209
192	59.6046	288.487	128.746	-128.746
193	42.9153	276.566	131.13	-133.514
194	47.6837	278.95	119.209	-135.899
195	42.9153	271.797	119.209	-131.13
196	42.9153	276.566	119.209	-135.899
197	42.9153	271.797	121.593	-143.051
198	42.9153	278.95	116.825	-131.13
199	50.0679	271.797	112.057	-128.746
200	42.9153	278.95	112.057	-123.978
201	45.2995	274.181	112.057	-119.209
202	45.2995	278.95	104.904	-114.441
203	45.2995	278.95	109.673	-112.057
204	45.2995	271.797	116.825	-119.209
205	42.9153	267.029	114.441	-119.209
206	47.6837	271.797	109.673	-119.209
207	47.6837	267.029	109.673	-116.825
208	59.6046	262.26	107.288	-121.593
209	59.6046	262.26	112.057	-119.209
210	52.4521	262.26	104.904	-123.978
211	52.4521	262.26	100.136	-119.209
212	59.6046	262.26	102.52	-112.057
213	52.4521	262.26	107.288	-112.057
214	52.4521	262.26	107.288	-112.057
215	54.8363	269.413	107.288	-112.057
216	42.9153	269.413	100.136	-119.209
217	38.147	274.181	104.904	-119.209
218	38.147	267.029	104.904	-112.057
219	33.3786	267.029	104.904	-114.441
220	40.5312	274.181	100.136	-114.441
221	50.0679	269.413	100.136	-114.441
222	50.0679	269.413	102.52	-109.673
223	38.147	274.181	100.136	-102.52
224	47.6837	267.029	97.7516	-112.057
225	47.6837	269.413	95.3674	-114.441
226	50.0679	269.413	107.288	-102.52
227	50.0679	262.26	121.593	-104.904
228	42.9153	259.876	114.441	-102.52
229	42.9153	255.108	121.593	-100.136
230	42.9153	257.492	109.673	-95.3674
231	38.147	262.26	104.904	-92.9832
232	50.0679	259.876	104.904	-97.7516
233	50.0679	264.645	104.904	-97.7516
234	42.9153	264.645	107.288	-97.7516
235	38.147	262.26	107.288	-97.7516
236	38.147	257.492	104.904	-104.904
237	33.3786	262.26	104.904	-100.136
238	35.7628	262.26	112.057	-92.9832
239	35.7628	267.029	114.441	-100.136
240	30.9944	269.413	114.441	-97.7516
241	35.7628	269.413	114.441	-92.9832
242	38.147	269.413	114.441	-95.3674
243	45.2995	271.797	114.441	-92.9832
244	38.147	267.029	114.441	-92.9832
245	47.6837	274.181	116.825	-95.3674
246	47.6837	276.566	109.673	-88.2149
247	45.2995	269.413	114.441	-88.2149
248	50.0679	259.876	109.673	-88.2149
249	42.9153	259.876	109.673	-88.2149
250	42.9153	264.645	112.057	-83.4465
251	47.6837	259.876	109.673	-85.8307
252	54.8363	257.492	109.673	-85.8307
253	52.4521	259.876	116.825	-85.8307
254	52.4521	259.876	109.673	-85.8307
255	47.6837	259.876	114.441	-83.4465
256	50.0679	262.26	114.441	-85.8307
257	42.9153	262.26	109.673	-83.4465
258	42.9153	274.181	109.673	-81.0623
259	50.0679	274.181	109.673	-81.0623
260	50.0679	269.413	112.057	-78.6781
261	50.0679	262.26	112.057	-78.6781
262	47.6837	257.492	112.057	-78.6781
263	50.0679	257.492	109.673	-85.8307
264	42.9153	264.645	109.673	-78.6781
265	42.9153	262.26	114.441	-73.9098
266	47.6837	262.26	131.13	-76.2939
267	47.6837	269.413	138.283	-69.1414
268	47.6837	269.413	145.435	-71.5256
269	54.8363	274.181	145.435	-64.373
270	47.6837	267.029	145.435	-64.373
271	47.6837	264.645	145.435	-76.2939
272	47.6837	262.26	140.667	-78.6781
273	42.9153	262.26	140.667	-85.8307
274	45.2995	262.26	133.514	-90.5991
275	40.5312	269.413	135.899	-83.4465
276	40.5312	267.029	135.899	-90.5991
277	38.147	269.413	138.283	-83.4465
278	45.2995	264.645	154.972	-83.4465
279	45.2995	257.492	157.356	-81.0623
280	45.2995	259.876	157.356	-76.2939
281	38.147	259.876	164.509	-71.5256
282	38.147	252.724	164.509	-61.9888
283	40.5312	252.724	164.509	-61.9888
284	38.147	257.492	169.277	-61.9888
285	38.147	262.26	178.814	-64.373
286	42.9153	262.26	181.198	-71.5256
287	42.9153	269.413	188.351	-69.1414
288	50.0679	267.029	188.351	-66.7572
289	50.0679	267.029	183.582	-66.7572
290	50.0679	274.181	171.661	-64.373
291	54.8363	274.181	166.893	-59.6046
292	54.8363	267.029	169.277	-59.6046
293	54.8363	267.029	164.509	-64.373
294	47.6837	278.95	164.509	-64.373
295	54.8363	278.95	162.125	-64.373
296	50.0679	278.95	157.356	-64.373
297	45.2995	278.95	159.74	-69.1414
298	42.9153	278.95	159.74	-66.7572
299	45.2995	278.95	159.74	-71.5256
300	45.2995	278.95	152.588	-64.373
301	50.0679	271.797	159.74	-69.1414
302	50.0679	278.95	152.588	-64.373
303	40.5312	271.797	147.82	-71.5256
304	42.9153	278.95	147.82	-64.373
305	38.147	276.566	154.972	-66.7572
306	38.147	281.334	150.204	-59.6046
307	50.0679	276.566	147.82	-59.6046
308	47.6837	278.95	152.588	-59.6046
309	42.9153	278.95	154.972	-61.9888
310	42.9153	278.95	143.051	-54.8363
311	40.5312	278.95	147.82	-61.9888
312	40.5312	281.334	159.74	-66.7572
313	45.2995	281.334	162.125	-59.6046
314	42.9153	281.334	178.814	-59.6046
315	50.0679	283.718	183.582	-71.5256
316	50.0679	276.566	188.351	-64.373
317	50.0679	274.181	188.351	-66.7572
318	50.0679	271.797	176.43	-66.7572
319	50.0679	267.029	183.582	-64.373
320	50.0679	274.181	166.893	-66.7572
321	50.0679	278.95	164.509	-61.9888
322	47.6837	281.334	162.125	-54.8363
323	47.6837	281.334	157.356	-57.2205
324	47.6837	293.255	157.356	-50.0679
325	45.2995	293.255	152.588	-50.0679
326	45.2995	288.487	159.74	-54.8363
327	40.5312	276.566	159.74	-54.8363
328	35.7628	278.95	152.588	-54.8363
329	38.147	278.95	147.82	-57.2205
330	38.147	276.566	147.82	-54.8363
331	38.147	278.95	143.051	-57.2205
332	50.0679	283.718	143.051	-50.0679
333	50.0679	288.487	143.051	-50.0679
334	47.6837	281.334	143.051	-50.0679
335	54.8363	281.334	152.588	-52.4521
336	47.6837	286.102	164.509	-50.0679
337	54.8363	286.102	169.277	-50.0679
338	54.8363	286.102	169.277	-45.2995
339	47.6837	286.102	174.046	-47.6837
340	54.8363	276.566	166.893	-47.6837
341	54.8363	278.95	157.356	-47.6837
342	45.2995	278.95	152.588	-42.9153
343	45.2995	274.181	147.82	-40.5312
344	38.147	274.181	133.514	-45.2995
345	40.5312	274.181	128.746	-52.4521
346	40.5312	276.566	131.13	-40.5312
347	45.2995	283.718	119.209	-52.4521
348	45.2995	281.334	121.593	-50.0679
349	38.147	281.334	123.978	-52.4521
350	42.9153	288.487	119.209	-52.4521
351	42.9153	276.566	119.209	-57.2205
352	45.2995	281.334	126.362	-52.4521
353	50.0679	283.718	128.746	-45.2995
354	50.0679	288.487	140.667	-45.2995
355	42.9153	283.718	138.283	-52.4521
356	42.9153	281.334	150.204	-40.5312
357	50.0679	283.718	154.972	-47.6837
358	50.0679	283.718	154.972	-45.2995
359	50.0679	283.718	154.972	-52.4521
360	50.0679	281.334	152.588	-47.6837
361	50.0679	281.334	154.972	-47.6837
362	50.0679	281.334	152.588	-42.9153
363	50.0679	288.487	152.588	-35.7628
364	42.9153	288.487	162.125	-35.7628
365	45.2995	293.255	152.588	-42.9153
366	42.9153	286.102	154.972	-42.9153
367	42.9153	283.718	154.972	-45.2995
368	45.2995	276.566	147.82	-52.4521
369	45.2995	288.487	143.051	-45.2995
370	50.0679	288.487	154.972	-40.5312
371	42.9153	290.871	159.74	-40.5312
372	38.147	290.871	162.125	-40.5312
373	45.2995	290.871	176.43	-40.5312
374	38.147	293.255	193.119	-35.7628
375	38.147	286.102	195.503	-35.7628
376	38.147	286.102	195.503	-42.9153
377	42.9153	290.871	190.735	-35.7628
378	50.0679	298.023	202.656	-38.147
379	50.0679	295.639	212.193	-35.7628
380	50.0679	295.639	190.735	-47.6837
381	50.0679	295.639	197.887	-47.6837
382	45.2995	295.639	195.503	-52.4521
383	40.5312	295.639	195.503	-52.4521
384	38.147	295.639	190.735	-47.6837
385	45.2995	295.639	190.735	-35.7628
386	42.9153	295.639	195.503	-30.9944
387	50.0679	300.407	200.272	-30.9944
388	47.6837	300.407	200.272	-33.3786
389	47.6837	295.639	207.424	-30.9944
390	50.0679	302.792	214.577	-38.147
391	47.6837	302.792	224.113	-40.5312
392	47.6837	302.792	245.571	-40.5312
393	50.0679	307.56	255.108	-40.5312
394	42.9153	307.56	274.181	-45.2995
395	47.6837	295.639	283.718	-40.5312
396	42.9153	298.023	295.639	-40.5312
397	50.0679	298.023	312.328	-40.5312
398	50.0679	286.102	314.713	-40.5312
399	50.0679	298.023	314.713	-40.5312
400	50.0679	305.176	309.944	-40.5312
401	45.2995	305.176	295.639	-40.5312
402	45.2995	305.176	276.566	-42.9153
403	38.147	309.944	262.26	-30.9944
404	33.3786	309.944	262.26	-33.3786
405	35.7628	305.176	274.181	-33.3786
406	35.7628	305.176	290.871	-33.3786
407	23.8419	307.56	321.865	-35.7628
408	35.7628	307.56	336.17	-35.7628
409	40.5312	302.792	340.939	-42.9153
410	38.147	302.792	343.323	-47.6837
411	42.9153	307.56	348.091	-35.7628
412	50.0679	305.176	355.244	-38.147
413	45.2995	305.176	352.86	-38.147
414	45.2995	305.176	352.86	-38.147
415	38.147	305.176	355.244	-30.9944
416	45.2995	305.176	355.244	-38.147
417	40.5312	312.328	360.012	-26.2261
418	45.2995	312.328	355.244	-30.9944
419	40.5312	312.328	352.86	-30.9944
420	38.147	305.176	360.012	-38.147
421	33.3786	307.56	357.628	-33.3786
422	38.147	300.407	360.012	-38.147
423	38.147	300.407	357.628	-33.3786
424	45.2995	300.407	357.628	-33.3786
425	38.147	312.328	357.628	-30.9944
426	38.147	314.713	360.012	-42.9153
427	38.147	321.865	357.628	-42.9153
428	38.147	321.865	362.396	-40.5312
429	38.147	319.481	371.933	-42.9153
430	45.2995	314.713	376.701	-38.147
431	45.2995	309.944	376.701	-33.3786
432	38.147	312.328	371.933	-35.7628
433	38.147	317.097	376.701	-38.147
434	38.147	305.176	374.317	-35.7628
435	45.2995	300.407	371.933	-38.147
436	42.9153	307.56	379.086	-35.7628
437	50.0679	309.944	379.086	-33.3786
438	50.0679	307.56	379.086	-33.3786
439	50.0679	305.176	371.933	-28.6102
440	42.9153	305.176	371.933	-26.2261
441	50.0679	305.176	371.933	-28.6102
442	45.2995	307.56	369.549	-23.8419
443	45.2995	307.56	357.628	-23.8419
444	50.0679	300.407	355.244	-21.4577
445	54.8363	307.56	340.939	-23.8419
446	42.9153	300.407	331.402	-28.6102
447	42.9153	300.407	321.865	-26.2261
448	50.0679	295.639	321.865	-21.4577
449	47.6837	295.639	319.481	-19.0735
450	47.6837	298.023	326.633	-16.6893
451	54.8363	298.023	333.786	-16.6893
452	54.8363	298.023	333.786	-21.4577
453	42.9153	300.407	340.939	-21.4577
454	45.2995	305.176	336.17	-33.3786
455	45.2995	309.944	336.17	-42.9153
456	42.9153	312.328	340.939	-38.147
457	50.0679	312.328	343.323	-33.3786
458	50.0679	305.176	343.323	-30.9944
459	45.2995	305.176	348.091	-33.3786
460	33.3786	305.176	350.475	-26.2261
461	30.9944	305.176	343.323	-26.2261
462	30.9944	305.176	348.091	-28.6102
463	30.9944	305.176	352.86	-28.6102
464	40.5312	312.328	360.012	-23.8419
465	42.9153	317.097	364.78	-21.4577
466	42.9153	317.097	364.78	-16.6893
467	54.8363	321.865	362.396	-21.4577
468	47.6837	324.249	367.165	-16.6893
469	50.0679	326.633	367.165	-23.8419
470	42.9153	319.481	376.701	-21.4577
471	54.8363	324.249	376.701	-28.6102
472	42.9153	321.865	376.701	-21.4577
473	45.2995	321.865	379.086	-28.6102
474	45.2995	319.481	383.854	-28.6102
475	38.147	324.249	383.854	-28.6102
476	40.5312	324.249	383.854	-26.2261
477	38.147	324.249	388.622	-26.2261
478	38.147	326.633	383.854	-33.3786
479	35.7628	326.633	362.396	-21.4577
480	45.2995	319.481	345.707	-16.6893
481	40.5312	314.713	319.481	-11.9209
482	28.6102	317.097	321.865	-16.6893
483	45.2995	317.097	321.865	-16.6893
484	52.4521	317.097	321.865	-23.8419
485	38.147	314.713	331.402	-28.6102
486	47.6837	321.865	333.786	-28.6102
487	50.0679	321.865	336.17	-21.4577
488	42.9153	319.481	333.786	-28.6102
489	45.2995	321.865	340.939	-26.2261
490	42.9153	314.713	345.707	-26.2261
491	45.2995	314.713	343.323	-26.2261
492	42.9153	314.713	343.323	-30.9944
493	50.0679	314.713	324.249	-26.2261
494	50.0679	319.481	326.633	-28.6102
495	47.6837	319.481	321.865	-28.6102
496	47.6837	319.481	317.097	-26.2261
497	42.9153	324.249	314.713	-23.8419
498	45.2995	331.402	319.481	-14.3051
499	45.2995	331.402	317.097	-19.0735
500	45.2995	331.402	312.328	-14.3051
501	45.2995	329.018	312.328	-14.3051
502	42.9153	324.249	321.865	-23.8419
503	45.2995	321.865	324.249	-23.8419
504	38.147	314.713	338.554	-21.4577
505	38.147	324.249	338.554	-21.4577
506	45.2995	321.865	350.475	-23.8419
507	45.2995	321.865	345.707	-23.8419
508	42.9153	326.633	345.707	-21.4577
509	50.0679	326.633	333.786	-21.4577
510	47.6837	314.713	338.554	-28.6102
511	47.6837	309.944	333.786	-28.6102
512	54.8363	309.944	340.939	-21.4577
513	52.4521	305.176	329.018	-21.4577
514	45.2995	309.944	333.786	-16.6893
515	38.147	309.944	336.17	-11.9209
516	50.0679	321.865	340.939	-11.9209
517	38.147	326.633	333.786	-14.3051
518	38.147	336.17	340.939	-19.0735
519	50.0679	331.402	338.554	-16.6893
520	42.9153	336.17	343.323	-23.8419
521	45.2995	340.939	348.091	-23.8419
522	42.9153	336.17	360.012	-23.8419
523	42.9153	319.481	364.78	-19.0735
524	42.9153	326.633	367.165	-21.4577
525	42.9153	319.481	379.086	-23.8419
526	50.0679	319.481	379.086	-19.0735
527	42.9153	321.865	369.549	-19.0735
528	42.9153	321.865	355.244	-21.4577
529	42.9153	326.633	336.17	-19.0735
530	42.9153	319.481	336.17	-19.0735
531	38.147	326.633	336.17	-16.6893
532	38.147	326.633	340.939	-16.6893
533	40.5312	336.17	343.323	-16.6893
534	40.5312	331.402	352.86	-21.4577
535	38.147	333.786	369.549	-21.4577
536	42.9153	333.786	379.086	-26.2261
537	42.9153	333.786	388.622	-33.3786
538	50.0679	333.786	393.391	-28.6102
539	42.9153	343.323	398.159	-23.8419
540	50.0679	343.323	388.622	-16.6893
541	42.9153	348.091	398.159	-11.9209
542	45.2995	360.012	398.159	-11.9209
543	40.5312	355.244	395.775	-14.3051
544	40.5312	345.707	391.007	-16.6893
545	40.5312	348.091	402.927	-28.6102
546	35.7628	348.091	400.543	-28.6102
547	33.3786	348.091	395.775	-16.6893
548	40.5312	355.244	398.159	-21.4577
549	38.147	355.244	398.159	-28.6102
550	35.7628	355.244	386.238	-28.6102
551	38.147	348.091	381.47	-21.4577
552	45.2995	343.323	388.622	-21.4577
553	45.2995	345.707	388.622	-21.4577
554	50.0679	350.475	391.007	-23.8419
555	50.0679	343.323	395.775	-23.8419
556	45.2995	350.475	400.543	-23.8419
557	38.147	350.475	407.696	-26.2261
558	33.3786	355.244	400.543	-21.4577
559	28.6102	355.244	400.543	-19.0735
560	33.3786	355.244	402.927	-19.0735
561	38.147	355.244	391.007	-14.3051
562	45.2995	352.86	386.238	-9.53674
563	40.5312	352.86	386.238	-14.3051
564	45.2995	352.86	388.622	-16.6893
565	40.5312	360.012	381.47	-16.6893
566	33.3786	357.628	381.47	-23.8419
567	33.3786	367.165	383.854	-23.8419
568	45.2995	367.165	381.47	-19.0735
569	40.5312	376.701	393.391	-16.6893
570	45.2995	374.317	400.543	-16.6893
571	42.9153	367.165	405.312	-16.6893
572	38.147	364.78	405.312	-23.8419
573	40.5312	364.78	405.312	-23.8419
574	40.5312	357.628	400.543	-23.8419
575	33.3786	357.628	398.159	-21.4577
576	35.7628	357.628	398.159	-16.6893
577	33.3786	364.78	395.775	-16.6893
578	33.3786	364.78	395.775	-16.6893
579	40.5312	362.396	395.775	-23.8419
580	38.147	369.549	402.927	-16.6893
581	45.2995	362.396	395.775	-21.4577
582	45.2995	364.78	402.927	-21.4577
583	45.2995	362.396	402.927	-23.8419
584	38.147	369.549	402.927	-21.4577
585	42.9153	367.165	402.927	-21.4577
586	38.147	371.933	402.927	-23.8419
587	40.5312	371.933	400.543	-28.6102
588	45.2995	376.701	407.696	-21.4577
589	45.2995	376.701	412.464	-19.0735
590	38.147	379.086	405.312	-23.8419
591	45.2995	371.933	410.08	-23.8419
592	40.5312	371.933	410.08	-19.0735
593	33.3786	367.165	414.848	-23.8419
594	33.3786	374.317	419.617	-16.6893
595	33.3786	367.165	419.617	-16.6893
596	33.3786	367.165	414.848	-23.8419
597	35.7628	367.165	422.001	-23.8419
598	40.5312	374.317	417.233	-21.4577
599	45.2995	367.165	410.08	-26.2261
600	40.5312	367.165	410.08	-21.4577
601	38.147	367.165	410.08	-21.4577
602	42.9153	364.78	412.464	-28.6102
603	45.2995	364.78	410.08	-26.2261
604	35.7628	357.628	417.233	-28.6102
605	40.5312	369.549	412.464	-28.6102
606	40.5312	362.396	412.464	-21.4577
607	45.2995	362.396	414.848	-28.6102
608	38.147	360.012	422.001	-28.6102
609	45.2995	362.396	419.617	-28.6102
610	50.0679	357.628	419.617	-26.2261
611	50.0679	362.396	426.769	-30.9944
612	42.9153	374.317	426.769	-30.9944
613	42.9153	374.317	424.385	-33.3786
614	47.6837	362.396	426.769	-38.147
615	47.6837	369.549	426.769	-38.147
616	50.0679	369.549	431.538	-33.3786
617	45.2995	364.78	424.385	-35.7628
618	42.9153	369.549	424.385	-42.9153
619	42.9153	369.549	429.154	-35.7628
620	38.147	364.78	436.306	-30.9944
621	33.3786	364.78	429.154	-42.9153
622	38.147	369.549	433.922	-38.147
623	42.9153	369.549	438.69	-35.7628
624	45.2995	367.165	438.69	-30.9944
625	45.2995	367.165	438.69	-35.7628
626	50.0679	362.396	443.459	-30.9944
627	42.9153	357.628	448.227	-33.3786
628	45.2995	360.012	448.227	-33.3786
629	42.9153	360.012	450.611	-26.2261
630	42.9153	362.396	450.611	-26.2261
631	42.9153	369.549	438.69	-28.6102
632	45.2995	367.165	441.074	-26.2261
633	40.5312	374.317	436.306	-21.4577
634	33.3786	371.933	424.385	-28.6102
635	35.7628	371.933	422.001	-21.4577
636	35.7628	376.701	422.001	-21.4577
637	40.5312	379.086	412.464	-28.6102
638	42.9153	379.086	412.464	-33.3786
639	42.9153	379.086	419.617	-33.3786
640	42.9153	383.854	431.538	-38.147
641	35.7628	379.086	436.306	-38.147
642	35.7628	379.086	441.074	-26.2261
643	28.6102	383.854	441.074	-28.6102
644	35.7628	383.854	438.69	-26.2261
645	33.3786	376.701	438.69	-16.6893
646	38.147	388.622	431.538	-28.6102
647	40.5312	388.622	410.08	-33.3786
648	45.2995	388.622	412.464	-30.9944
649	42.9153	388.622	412.464	-30.9944
650	50.0679	393.391	436.306	-30.9944
651	42.9153	381.47	462.532	-30.9944
652	42.9153	388.622	476.837	-38.147
653	50.0679	383.854	476.837	-33.3786
654	42.9153	376.701	476.837	-26.2261
655	38.147	374.317	472.069	-26.2261
656	40.5312	371.933	474.453	-33.3786
657	33.3786	374.317	467.3	-33.3786
658	33.3786	374.317	462.532	-30.9944
659	40.5312	374.317	460.148	-38.147
660	45.2995	374.317	450.611	-30.9944
661	42.9153	379.086	438.69	-33.3786
662	42.9153	379.086	433.922	-28.6102
663	42.9153	383.854	436.306	-23.8419
664	47.6837	381.47	429.154	-23.8419
665	47.6837	381.47	424.385	-21.4577
666	47.6837	393.391	424.385	-21.4577
667	47.6837	388.622	424.385	-26.2261
668	42.9153	393.391	414.848	-26.2261
669	42.9153	386.238	410.08	-33.3786
670	50.0679	386.238	407.696	-33.3786
671	50.0679	386.238	395.775	-28.6102
672	50.0679	391.007	398.159	-23.8419
673	54.8363	388.622	391.007	-28.6102
674	54.8363	393.391	381.47	-23.8419
675	47.6837	393.391	371.933	-23.8419
676	54.8363	388.622	367.165	-23.8419
677	54.8363	388.622	362.396	-26.2261
678	47.6837	386.238	360.012	-21.4577
679	42.9153	381.47	350.475	-23.8419
680	45.2995	383.854	333.786	-23.8419
681	40.5312	383.854	331.402	-21.4577
682	35.7628	376.701	324.249	-16.6893
683	35.7628	376.701	321.865	-21.4577
684	33.3786	383.854	321.865	-26.2261
685	38.147	381.47	319.481	-28.6102
686	45.2995	386.238	331.402	-26.2261
687	45.2995	386.238	329.018	-26.2261
688	42.9153	386.238	333.786	-33.3786
689	38.147	393.391	340.939	-26.2261
690	38.147	386.238	343.323	-26.2261
691	42.9153	386.238	345.707	-21.4577
692	50.0679	386.238	345.707	-19.0735
693	42.9153	386.238	336.17	-19.0735
694	42.9153	386.238	319.481	-23.8419
695	38.147	388.622	309.944	-16.6893
696	40.5312	388.622	305.176	-19.0735
697	38.147	386.238	307.56	-21.4577
698	40.5312	391.007	302.792	-21.4577
699	40.5312	398.159	298.023	-16.6893
700	40.5312	395.775	298.023	-23.8419
701	40.5312	391.007	295.639	-23.8419
702	40.5312	395.775	305.176	-16.6893
703	40.5312	395.775	319.481	-16.6893
704	40.5312	398.159	319.481	-16.6893
705	40.5312	391.007	321.865	-23.8419
706	40.5312	393.391	319.481	-23.8419
707	45.2995	386.238	319.481	-23.8419
708	50.0679	381.47	319.481	-11.9209
709	47.6837	381.47	329.018	-11.9209
710	47.6837	386.238	340.939	-7.15256
711	54.8363	402.927	338.554	-7.15256
712	42.9153	407.696	338.554	-7.15256
713	47.6837	407.696	345.707	-14.3051
714	47.6837	400.543	345.707	-19.0735
715	47.6837	400.543	350.475	-23.8419
716	45.2995	402.927	357.628	-23.8419
717	45.2995	395.775	367.165	-23.8419
718	45.2995	395.775	374.317	-23.8419
719	40.5312	395.775	374.317	-23.8419
720	45.2995	395.775	374.317	-16.6893
721	33.3786	395.775	367.165	-19.0735
722	35.7628	402.927	369.549	-19.0735
723	30.9944	400.543	352.86	-19.0735
724	28.6102	407.696	343.323	-19.0735
725	23.8419	400.543	345.707	-23.8419
726	23.8419	405.312	340.939	-21.4577
727	28.6102	407.696	338.554	-23.8419
728	28.6102	400.543	348.091	-11.9209
729	35.7628	402.927	357.628	-19.0735
730	40.5312	407.696	367.165	-11.9209
731	40.5312	398.159	371.933	-2.38419
732	45.2995	402.927	383.854	-11.9209
733	45.2995	400.543	388.622	-16.6893
734	42.9153	407.696	393.391	-14.3051
735	45.2995	395.775	393.391	-19.0735
736	42.9153	400.543	398.159	-23.8419
737	45.2995	402.927	391.007	-16.6893
738	45.2995	402.927	391.007	-23.8419
739	42.9153	398.159	395.775	-23.8419
740	45.2995	400.543	400.543	-23.8419
741	38.147	402.927	398.159	-19.0735
742	38.147	407.696	402.927	-16.6893
743	45.2995	407.696	402.927	-16.6893
744	40.5312	405.312	400.543	-23.8419
745	38.147	407.696	412.464	-23.8419
746	38.147	407.696	417.233	-23.8419
747	40.5312	407.696	417.233	-23.8419
748	40.5312	407.696	412.464	-16.6893
749	38.147	407.696	395.775	-11.9209
750	40.5312	402.927	386.238	-14.3051
751	38.147	395.775	386.238	-19.0735
752	38.147	398.159	386.238	-11.9209
753	38.147	391.007	398.159	-7.15256
754	33.3786	398.159	400.543	-11.9209
755	35.7628	398.159	407.696	-16.6893
756	35.7628	398.159	405.312	-11.9209
757	35.7628	402.927	412.464	-14.3051
758	45.2995	402.927	412.464	-14.3051
759	45.2995	402.927	402.927	-7.15256
760	42.9153	402.927	398.159	-7.15256
761	50.0679	402.927	388.622	-19.0735
762	50.0679	400.543	376.701	-11.9209
763	45.2995	405.312	379.086	-11.9209
764	45.2995	405.312	383.854	-11.9209
765	45.2995	405.312	379.086	-9.53674
766	33.3786	412.464	374.317	-9.53674
767	35.7628	405.312	374.317	-7.15256
768	33.3786	405.312	371.933	-9.53674
769	33.3786	405.312	371.933	-14.3051
770	30.9944	405.312	367.165	-14.3051
771	28.6102	405.312	362.396	-14.3051
772	30.9944	400.543	362.396	-14.3051
773	26.2261	400.543	369.549	-16.6893
774	30.9944	400.543	352.86	-16.6893
775	40.5312	402.927	352.86	-23.8419
776	38.147	402.927	360.012	-23.8419
777	42.9153	395.775	352.86	-14.3051
778	42.9153	395.775	352.86	2.38419
779	40.5312	395.775	369.549	4.76837
780	40.5312	395.775	376.701	4.76837
781	33.3786	400.543	388.622	2.38419
782	35.7628	405.312	391.007	2.38419
783	40.5312	412.464	400.543	2.38419
784	42.9153	414.848	405.312	0
785	42.9153	414.848	407.696	7.15256
786	42.9153	417.233	412.464	7.15256
787	50.0679	405.312	412.464	4.76837
788	50.0679	405.312	407.696	7.15256
789	42.9153	405.312	400.543	2.38419
790	42.9153	405.312	400.543	2.38419
791	50.0679	410.08	400.543	4.76837
792	50.0679	410.08	398.159	9.53674
793	45.2995	410.08	400.543	4.76837
794	35.7628	410.08	412.464	9.53674
795	28.6102	412.464	417.233	7.15256
796	28.6102	412.464	405.312	4.76837
797	35.7628	412.464	417.233	4.76837
798	33.3786	410.08	422.001	4.76837
799	33.3786	405.312	433.922	4.76837
800	28.6102	407.696	469.685	7.15256
801	28.6102	405.312	495.911	7.15256
802	28.6102	417.233	503.063	7.15256
803	23.8419	412.464	503.063	16.6893
804	35.7628	412.464	486.374	16.6893
805	40.5312	412.464	467.3	26.2261
806	38.147	405.312	469.685	28.6102
807	42.9153	407.696	469.685	23.8419
808	50.0679	405.312	474.453	21.4577
809	47.6837	405.312	472.069	19.0735
810	47.6837	417.233	486.374	16.6893
811	50.0679	422.001	526.905	16.6893
812	47.6837	419.617	565.052	21.4577
813	50.0679	426.769	612.736	23.8419
814	50.0679	424.385	638.962	28.6102
815	42.9153	419.617	672.34	30.9944
816	45.2995	422.001	689.03	30.9944
817	45.2995	417.233	686.646	26.2261
818	45.2995	410.08	698.567	30.9944
819	45.2995	410.08	686.646	26.2261
820	38.147	405.312	681.877	26.2261
821	45.2995	410.08	684.261	28.6102
822	45.2995	422.001	681.877	35.7628
823	45.2995	419.617	681.877	35.7628
824	40.5312	414.848	681.877	35.7628
825	38.147	424.385	696.182	35.7628
826	33.3786	429.154	705.719	35.7628
827	28.6102	429.154	722.408	35.7628
828	28.6102	424.385	722.408	33.3786
829	40.5312	431.538	715.256	30.9944
830	33.3786	431.538	712.872	33.3786
831	33.3786	424.385	708.103	35.7628
832	45.2995	422.001	696.182	33.3786
833	42.9153	424.385	696.182	35.7628
834	45.2995	419.617	703.335	35.7628
835	38.147	422.001	703.335	35.7628
836	45.2995	424.385	703.335	35.7628
837	38.147	429.154	708.103	35.7628
838	40.5312	431.538	696.182	35.7628
839	40.5312	431.538	689.03	35.7628
840	38.147	431.538	677.109	35.7628
841	33.3786	424.385	669.956	38.147
842	28.6102	426.769	665.188	42.9153
843	33.3786	426.769	660.42	40.5312
844	38.147	422.001	648.499	40.5312
845	38.147	419.617	648.499	40.5312
846	45.2995	414.848	650.883	42.9153
847	47.6837	417.233	650.883	38.147
848	54.8363	412.464	646.114	38.147
849	50.0679	417.233	643.73	45.2995
850	38.147	417.233	646.114	45.2995
851	50.0679	419.617	641.346	45.2995
852	42.9153	419.617	641.346	50.0679
853	40.5312	426.769	631.809	50.0679
854	40.5312	431.538	607.967	50.0679
855	38.147	426.769	588.894	47.6837
856	33.3786	419.617	588.894	42.9153
857	33.3786	426.769	677.109	42.9153
858	45.2995	431.538	760.555	47.6837
859	45.2995	426.769	834.465	47.6837
860	38.147	424.385	834.465	52.4521
861	50.0679	431.538	815.392	57.2205
862	50.0679	419.617	813.007	59.6046
863	40.5312	419.617	786.781	61.9888
864	33.3786	431.538	767.708	66.7572
865	33.3786	436.306	751.019	64.373
866	23.8419	433.922	729.561	64.373
867	23.8419	433.922	710.487	66.7572
868	28.6102	429.154	703.335	66.7572
869	33.3786	429.154	691.414	69.1414
870	40.5312	426.769	693.798	71.5256
871	45.2995	419.617	693.798	71.5256
872	40.5312	426.769	686.646	71.5256
873	38.147	419.617	681.877	73.9098
874	38.147	422.001	674.725	78.6781
875	45.2995	419.617	660.42	76.2939
876	38.147	424.385	646.114	76.2939
877	45.2995	431.538	646.114	83.4465
878	38.147	436.306	634.193	81.0623
879	38.147	433.922	636.578	73.9098
880	38.147	433.922	629.425	76.2939
881	38.147	433.922	636.578	69.1414
882	40.5312	429.154	636.578	69.1414
883	45.2995	429.154	641.346	71.5256
884	40.5312	436.306	648.499	73.9098
885	40.5312	436.306	648.499	73.9098
886	45.2995	441.074	648.499	73.9098
887	50.0679	441.074	653.267	76.2939
888	50.0679	433.922	650.883	73.9098
889	50.0679	431.538	641.346	78.6781
890	42.9153	426.769	641.346	78.6781
891	45.2995	426.769	650.883	78.6781
892	40.5312	426.769	641.346	78.6781
893	35.7628	419.617	634.193	78.6781
894	40.5312	426.769	629.425	73.9098
895	40.5312	431.538	636.578	73.9098
896	40.5312	429.154	636.578	76.2939
897	42.9153	441.074	624.657	73.9098
898	42.9153	441.074	631.809	76.2939
899	47.6837	445.843	624.657	78.6781
900	42.9153	443.459	619.888	78.6781
901	50.0679	438.69	619.888	73.9098
902	38.147	438.69	619.888	78.6781
903	45.2995	443.459	627.041	73.9098
904	38.147	441.074	627.041	73.9098
905	45.2995	431.538	627.041	81.0623
906	38.147	436.306	624.657	83.4465
907	50.0679	436.306	627.041	83.4465
908	45.2995	436.306	615.12	83.4465
909	45.2995	436.306	619.888	83.4465
910	40.5312	438.69	627.041	83.4465
911	45.2995	433.922	619.888	83.4465
912	38.147	441.074	636.578	78.6781
913	40.5312	436.306	638.962	76.2939
914	42.9153	438.69	650.883	81.0623
915	45.2995	438.69	655.651	76.2939
916	42.9153	443.459	655.651	76.2939
917	45.2995	438.69	648.499	78.6781
918	45.2995	441.074	643.73	78.6781
919	45.2995	438.69	643.73	78.6781
920	38.147	438.69	641.346	78.6781
921	33.3786	438.69	641.346	76.2939
922	35.7628	438.69	636.578	76.2939
923	40.5312	448.227	641.346	76.2939
924	40.5312	450.611	636.578	81.0623
925	45.2995	452.995	638.962	85.8307
926	47.6837	450.611	638.962	88.2149
927	54.8363	452.995	646.114	88.2149
928	54.8363	448.227	641.346	88.2149
929	47.6837	448.227	638.962	90.5991
930	38.147	448.227	638.962	88.2149
931	35.7628	455.38	638.962	88.2149
932	35.7628	448.227	638.962	85.8307
933	38.147	455.38	638.962	83.4465
934	33.3786	455.38	634.193	83.4465
935	38.147	455.38	636.578	83.4465
936	38.147	448.227	631.809	83.4465
937	33.3786	452.995	627.041	90.5991
938	33.3786	455.38	631.809	92.9832
939	40.5312	457.764	624.657	90.5991
940	33.3786	455.38	615.12	92.9832
941	38.147	460.148	615.12	92.9832
942	45.2995	460.148	610.352	92.9832
943	54.8363	460.148	607.967	90.5991
944	47.6837	452.995	607.967	97.7516
945	50.0679	457.764	600.815	100.136
946	47.6837	464.916	600.815	102.52
947	38.147	457.764	607.967	97.7516
948	33.3786	462.532	607.967	102.52
949	35.7628	462.532	607.967	97.7516
950	33.3786	469.685	607.967	92.9832
951	33.3786	467.3	600.815	97.7516
952	40.5312	479.221	607.967	100.136
953	38.147	467.3	615.12	95.3674
954	45.2995	472.069	612.736	97.7516
955	45.2995	467.3	617.504	97.7516
956	42.9153	469.685	619.888	97.7516
957	45.2995	469.685	619.888	100.136
958	38.147	474.453	619.888	100.136
959	40.5312	467.3	619.888	97.7516
960	40.5312	467.3	622.273	97.7516
961	35.7628	474.453	622.273	97.7516
962	40.5312	474.453	615.12	97.7516
963	35.7628	474.453	610.352	100.136
964	40.5312	472.069	612.736	100.136
965	45.2995	472.069	605.583	100.136
966	45.2995	474.453	603.199	100.136
967	38.147	474.453	603.199	100.136
968	42.9153	474.453	600.815	100.136
969	42.9153	474.453	607.967	102.52
970	45.2995	474.453	607.967	107.288
971	45.2995	474.453	607.967	107.288
972	38.147	474.453	607.967	107.288
973	38.147	474.453	600.815	107.288
974	40.5312	474.453	603.199	102.52
975	33.3786	479.221	596.047	104.904
976	33.3786	472.069	596.047	102.52
977	40.5312	472.069	596.047	102.52
978	40.5312	474.453	603.199	102.52
979	40.5312	467.3	607.967	107.288
980	38.147	467.3	617.504	97.7516
981	40.5312	474.453	622.273	107.288
982	38.147	479.221	627.041	112.057
983	38.147	479.221	624.657	107.288
984	45.2995	479.221	619.888	109.673
985	50.0679	472.069	617.504	109.673
986	50.0679	467.3	615.12	102.52
987	38.147	467.3	610.352	102.52
988	42.9153	479.221	610.352	104.904
989	38.147	476.837	615.12	104.904
990	35.7628	493.527	615.12	114.441
991	40.5312	493.527	607.967	114.441
992	40.5312	493.527	591.278	114.441
993	40.5312	493.527	581.741	112.057
994	40.5312	483.99	584.126	109.673
995	38.147	476.837	588.894	102.52
996	38.147	476.837	588.894	104.904
997	38.147	483.99	598.431	107.288
998	33.3786	488.758	607.967	109.673
999	35.7628	493.527	607.967	112.057
1000	35.7628	493.527	596.047	112.057
1001	40.5312	493.527	596.047	112.057
1002	33.3786	481.606	593.662	107.288
1003	33.3786	476.837	586.51	114.441
1004	45.2995	472.069	588.894	114.441
1005	40.5312	476.837	588.894	121.593
1006	35.7628	476.837	591.278	123.978
1007	40.5312	481.606	605.583	123.978
1008	45.2995	493.527	622.273	119.209
1009	40.5312	491.142	624.657	114.441
1010	33.3786	491.142	629.425	109.673
1011	33.3786	491.142	629.425	109.673
1012	33.3786	491.142	636.578	114.441
1013	33.3786	493.527	629.425	116.825
1014	45.2995	491.142	631.809	123.978
1015	45.2995	498.295	624.657	123.978
1016	50.0679	503.063	631.809	123.978
1017	47.6837	495.911	619.888	123.978
1018	45.2995	495.911	615.12	128.746
1019	45.2995	495.911	610.352	128.746
1020	42.9153	503.063	612.736	126.362
1021	42.9153	491.142	612.736	128.746
1022	38.147	498.295	605.583	128.746
1023	42.9153	491.142	610.352	123.978
1024	38.147	495.911	610.352	121.593
1025	45.2995	493.527	617.504	121.593
1026	33.3786	491.142	617.504	119.209
1027	33.3786	491.142	617.504	119.209
1028	28.6102	491.142	607.967	119.209
1029	30.9944	486.374	612.736	123.978
1030	30.9944	491.142	610.352	126.362
1031	35.7628	498.295	610.352	126.362
1032	38.147	491.142	615.12	131.13
1033	50.0679	498.295	619.888	128.746
1034	50.0679	500.679	622.273	126.362
1035	50.0679	507.832	627.041	126.362
1036	45.2995	512.6	617.504	126.362
1037	38.147	514.984	617.504	123.978
1038	33.3786	514.984	617.504	126.362
1039	33.3786	512.6	617.504	123.978
1040	33.3786	507.832	610.352	123.978
1041	35.7628	503.063	615.12	123.978
1042	35.7628	503.063	615.12	123.978
1043	33.3786	503.063	615.12	126.362
1044	33.3786	500.679	617.504	131.13
1045	45.2995	495.911	610.352	123.978
1046	45.2995	500.679	612.736	128.746
1047	45.2995	500.679	612.736	133.514
1048	40.5312	495.911	610.352	128.746
1049	35.7628	495.911	617.504	123.978
1050	30.9944	503.063	622.273	121.593
1051	28.6102	503.063	627.041	121.593
1052	35.7628	495.911	627.041	116.825
1053	33.3786	500.679	619.888	121.593
1054	40.5312	500.679	622.273	126.362
1055	40.5312	498.295	622.273	126.362
1056	28.6102	495.911	619.888	123.978
1057	30.9944	495.911	627.041	123.978
1058	28.6102	495.911	636.578	123.978
1059	30.9944	491.142	634.193	123.978
1060	33.3786	498.295	634.193	123.978
1061	33.3786	495.911	629.425	121.593
1062	33.3786	507.832	631.809	126.362
1063	35.7628	500.679	619.888	128.746
1064	33.3786	512.6	622.273	126.362
1065	33.3786	517.368	622.273	128.746
1066	33.3786	510.216	619.888	133.514
1067	35.7628	505.447	627.041	128.746
1068	33.3786	507.832	627.041	121.593
1069	33.3786	507.832	619.888	123.978
1070	28.6102	507.832	627.041	121.593
1071	40.5312	505.447	631.809	119.209
1072	40.5312	510.216	627.041	126.362
1073	40.5312	510.216	627.041	133.514
1074	40.5312	510.216	629.425	140.667
1075	40.5312	510.216	631.809	143.051
1076	33.3786	512.6	629.425	150.204
1077	33.3786	510.216	641.346	147.82
1078	33.3786	512.6	634.193	140.667
1079	40.5312	507.832	631.809	135.899
1080	33.3786	503.063	631.809	133.514
1081	40.5312	503.063	619.888	133.514
1082	33.3786	503.063	619.888	135.899
1083	35.7628	505.447	615.12	140.667
1084	35.7628	512.6	627.041	143.051
1085	35.7628	512.6	619.888	143.051
1086	40.5312	512.6	631.809	143.051
1087	45.2995	512.6	619.888	147.82
1088	45.2995	517.368	627.041	145.435
1089	42.9153	522.137	615.12	145.435
1090	50.0679	522.137	622.273	147.82
1091	45.2995	524.521	622.273	147.82
1092	38.147	519.753	615.12	145.435
1093	38.147	514.984	617.504	143.051
1094	33.3786	514.984	617.504	145.435
1095	35.7628	522.137	617.504	145.435
1096	28.6102	514.984	610.352	147.82
1097	28.6102	517.368	617.504	154.972
1098	30.9944	514.984	622.273	154.972
1099	35.7628	510.216	624.657	152.588
1100	40.5312	512.6	631.809	154.972
1101	35.7628	517.368	636.578	157.356
1102	35.7628	522.137	641.346	152.588
1103	33.3786	517.368	638.962	150.204
1104	40.5312	514.984	634.193	154.972
1105	35.7628	514.984	634.193	154.972
1106	35.7628	517.368	629.425	154.972
1107	28.6102	510.216	631.809	159.74
1108	40.5312	510.216	631.809	159.74
1109	35.7628	512.6	636.578	162.125
1110	28.6102	512.6	636.578	166.893
1111	28.6102	512.6	634.193	166.893
1112	40.5312	512.6	643.73	166.893
1113	35.7628	517.368	655.651	166.893
1114	35.7628	514.984	662.804	166.893
1115	38.147	514.984	662.804	166.893
1116	38.147	519.753	665.188	169.277
1117	40.5312	519.753	653.267	174.046
1118	40.5312	522.137	648.499	176.43
1119	33.3786	524.521	643.73	176.43
1120	35.7628	524.521	634.193	174.046
1121	35.7628	519.753	636.578	174.046
1122	30.9944	514.984	634.193	171.661
1123	28.6102	519.753	646.114	169.277
1124	35.7628	517.368	634.193	174.046
1125	33.3786	514.984	646.114	174.046
1126	33.3786	514.984	646.114	174.046
1127	33.3786	519.753	636.578	181.198
1128	33.3786	514.984	631.809	185.967
1129	40.5312	519.753	624.657	183.582
1130	38.147	526.905	619.888	183.582
1131	50.0679	531.674	619.888	185.967
1132	47.6837	531.674	619.888	181.198
1133	50.0679	529.289	627.041	176.43
1134	45.2995	529.289	636.578	171.661
1135	40.5312	529.289	629.425	176.43
1136	33.3786	536.442	624.657	171.661
1137	33.3786	534.058	624.657	174.046
1138	33.3786	524.521	615.12	176.43
1139	38.147	529.289	615.12	178.814
1140	45.2995	529.289	627.041	171.661
1141	45.2995	526.905	631.809	183.582
1142	45.2995	526.905	636.578	188.351
1143	45.2995	529.289	636.578	181.198
1144	45.2995	536.442	629.425	193.119
1145	45.2995	536.442	627.041	193.119
1146	45.2995	538.826	619.888	185.967
1147	40.5312	534.058	622.273	183.582
1148	40.5312	529.289	617.504	190.735
1149	40.5312	536.442	617.504	185.967
1150	40.5312	529.289	610.352	190.735
1151	45.2995	524.521	605.583	193.119
1152	45.2995	531.674	605.583	193.119
1153	33.3786	536.442	610.352	195.503
1154	23.8419	536.442	615.12	200.272
1155	30.9944	541.21	627.041	202.656
1156	26.2261	534.058	631.809	202.656
1157	23.8419	536.442	624.657	202.656
1158	28.6102	529.289	631.809	205.04
1159	35.7628	529.289	629.425	197.887
1160	28.6102	529.289	631.809	197.887
1161	33.3786	529.289	624.657	202.656
1162	38.147	541.21	624.657	202.656
1163	40.5312	541.21	619.888	200.272
1164	40.5312	541.21	615.12	200.272
1165	45.2995	534.058	615.12	200.272
1166	38.147	534.058	622.273	200.272
1167	40.5312	529.289	615.12	202.656
1168	40.5312	536.442	622.273	202.656
1169	38.147	529.289	619.888	197.887
1170	40.5312	529.289	619.888	202.656
1171	40.5312	529.289	619.888	195.503
1172	35.7628	536.442	624.657	200.272
1173	33.3786	534.058	619.888	200.272
1174	33.3786	541.21	615.12	205.04
1175	33.3786	536.442	617.504	202.656
1176	35.7628	534.058	622.273	197.887
1177	38.147	541.21	610.352	193.119
1178	33.3786	536.442	610.352	200.272
1179	28.6102	536.442	619.888	202.656
1180	38.147	541.21	624.657	205.04
1181	42.9153	538.826	615.12	207.424
1182	42.9153	541.21	622.273	209.808
1183	42.9153	545.979	627.041	209.808
1184	42.9153	538.826	615.12	209.808
1185	38.147	538.826	617.504	207.424
1186	40.5312	534.058	617.504	209.808
1187	33.3786	538.826	612.736	207.424
1188	33.3786	541.21	612.736	212.193
1189	33.3786	538.826	607.967	209.808
1190	40.5312	538.826	607.967	207.424
1191	35.7628	545.979	610.352	202.656
1192	40.5312	545.979	622.273	202.656
1193	40.5312	543.594	615.12	202.656
1194	40.5312	548.363	619.888	202.656
1195	40.5312	555.515	619.888	205.04
1196	38.147	550.747	617.504	212.193
1197	38.147	550.747	617.504	212.193
1198	38.147	543.594	619.888	209.808
1199	38.147	543.594	624.657	209.808
1200	45.2995	543.594	624.657	207.424
1201	42.9153	545.979	629.425	205.04
1202	45.2995	550.747	629.425	212.193
1203	42.9153	550.747	629.425	212.193
1204	42.9153	545.979	636.578	207.424
1205	45.2995	538.826	634.193	212.193
1206	45.2995	545.979	634.193	212.193
1207	38.147	541.21	638.962	202.656
1208	40.5312	538.826	638.962	209.808
1209	33.3786	538.826	636.578	214.577
1210	35.7628	541.21	624.657	209.808
1211	35.7628	541.21	619.888	205.04
1212	35.7628	541.21	619.888	212.193
1213	35.7628	545.979	619.888	212.193
1214	33.3786	538.826	629.425	207.424
1215	38.147	541.21	636.578	214.577
1216	45.2995	534.058	624.657	214.577
1217	45.2995	550.747	624.657	214.577
1218	33.3786	545.979	631.809	216.961
1219	33.3786	553.131	631.809	224.113
1220	33.3786	565.052	629.425	221.729
1221	28.6102	562.668	641.346	226.498
1222	35.7628	560.284	641.346	221.729
1223	38.147	560.284	641.346	221.729
1224	45.2995	548.363	634.193	214.577
1225	45.2995	543.594	636.578	219.345
1226	42.9153	543.594	636.578	209.808
1227	42.9153	538.826	629.425	212.193
1228	42.9153	550.747	627.041	214.577
1229	45.2995	553.131	619.888	219.345
1230	50.0679	560.284	624.657	219.345
1231	38.147	553.131	624.657	219.345
1232	35.7628	553.131	627.041	221.729
1233	28.6102	555.515	631.809	219.345
1234	33.3786	543.594	624.657	219.345
1235	35.7628	550.747	631.809	219.345
1236	35.7628	548.363	627.041	226.498
1237	40.5312	560.284	634.193	226.498
1238	35.7628	555.515	634.193	228.882
1239	35.7628	560.284	634.193	233.65
1240	28.6102	560.284	636.578	231.266
1241	33.3786	553.131	646.114	228.882
1242	28.6102	560.284	646.114	228.882
1243	33.3786	557.9	636.578	226.498
1244	33.3786	553.131	636.578	224.113
1245	40.5312	548.363	631.809	226.498
1246	35.7628	550.747	627.041	226.498
1247	33.3786	550.747	615.12	224.113
1248	33.3786	545.979	615.12	226.498
1249	28.6102	541.21	627.041	228.882
1250	28.6102	543.594	631.809	228.882
1251	33.3786	553.131	631.809	228.882
1252	40.5312	543.594	631.809	226.498
1253	33.3786	545.979	634.193	219.345
1254	33.3786	543.594	634.193	214.577
1255	30.9944	550.747	641.346	221.729
1256	23.8419	538.826	634.193	221.729
1257	23.8419	550.747	634.193	221.729
1258	23.8419	555.515	634.193	224.113
1259	30.9944	553.131	641.346	226.498
1260	30.9944	555.515	641.346	226.498
1261	28.6102	548.363	641.346	226.498
1262	28.6102	543.594	641.346	228.882
1263	28.6102	541.21	636.578	228.882
1264	28.6102	541.21	624.657	228.882
1265	33.3786	541.21	627.041	224.113
1266	33.3786	541.21	617.504	219.345
1267	33.3786	538.826	612.736	219.345
1268	40.5312	543.594	607.967	224.113
1269	40.5312	543.594	612.736	228.882
1270	33.3786	550.747	607.967	231.266
1271	35.7628	555.515	612.736	231.266
1272	33.3786	548.363	610.352	228.882
1273	35.7628	543.594	622.273	219.345
1274	35.7628	543.594	615.12	219.345
1275	28.6102	548.363	622.273	224.113
1276	33.3786	548.363	615.12	224.113
1277	35.7628	553.131	610.352	231.266
1278	33.3786	560.284	605.583	231.266
1279	33.3786	560.284	607.967	228.882
1280	40.5312	557.9	605.583	228.882
1281	40.5312	569.821	607.967	224.113
1282	40.5312	562.668	607.967	219.345
1283	33.3786	562.668	612.736	216.961
1284	35.7628	562.668	612.736	221.729
1285	35.7628	553.131	607.967	216.961
1286	33.3786	548.363	607.967	221.729
1287	35.7628	543.594	605.583	226.498
1288	35.7628	543.594	607.967	231.266
1289	33.3786	550.747	607.967	226.498
1290	35.7628	555.515	605.583	233.65
1291	30.9944	557.9	612.736	228.882
1292	28.6102	557.9	612.736	231.266
1293	28.6102	565.052	612.736	228.882
1294	28.6102	562.668	619.888	228.882
1295	28.6102	569.821	627.041	226.498
1296	35.7628	557.9	617.504	219.345
1297	40.5312	557.9	622.273	216.961
1298	40.5312	553.131	622.273	216.961
1299	40.5312	553.131	610.352	224.113
1300	33.3786	553.131	607.967	231.266
1301	33.3786	557.9	612.736	238.419
1302	28.6102	567.436	612.736	240.803
1303	28.6102	610.352	607.967	236.034
1304	35.7628	643.73	612.736	233.65
1305	33.3786	653.267	615.12	233.65
1306	38.147	653.267	619.888	226.498
1307	38.147	629.425	624.657	226.498
1308	33.3786	615.12	624.657	228.882
1309	35.7628	612.736	631.809	226.498
1310	35.7628	607.967	619.888	224.113
1311	28.6102	607.967	615.12	231.266
1312	33.3786	605.583	610.352	226.498
1313	33.3786	605.583	610.352	226.498
1314	45.2995	617.504	610.352	224.113
1315	45.2995	622.273	617.504	226.498
1316	45.2995	619.888	610.352	224.113
1317	40.5312	627.041	610.352	224.113
1318	28.6102	624.657	615.12	226.498
1319	23.8419	631.809	615.12	226.498
1320	26.2261	634.193	612.736	226.498
1321	23.8419	638.962	612.736	231.266
1322	30.9944	650.883	610.352	228.882
1323	28.6102	650.883	600.815	226.498
1324	40.5312	638.962	596.047	233.65
1325	38.147	638.962	607.967	221.729
1326	40.5312	634.193	607.967	219.345
1327	40.5312	634.193	600.815	221.729
1328	40.5312	638.962	607.967	221.729
1329	40.5312	646.114	612.736	221.729
1330	40.5312	646.114	617.504	224.113
1331	40.5312	646.114	617.504	219.345
1332	40.5312	638.962	622.273	224.113
1333	40.5312	638.962	622.273	226.498
1334	40.5312	636.578	615.12	228.882
1335	33.3786	636.578	617.504	231.266
1336	35.7628	634.193	617.504	231.266
1337	35.7628	634.193	607.967	226.498
1338	33.3786	634.193	596.047	226.498
1339	33.3786	641.346	607.967	224.113
1340	35.7628	641.346	596.047	219.345
1341	40.5312	643.73	598.431	219.345
1342	35.7628	650.883	600.815	219.345
1343	28.6102	646.114	610.352	219.345
1344	30.9944	646.114	612.736	219.345
1345	33.3786	638.962	610.352	219.345
1346	33.3786	634.193	610.352	224.113
1347	33.3786	636.578	610.352	228.882
1348	40.5312	634.193	607.967	233.65
1349	33.3786	634.193	600.815	238.419
1350	30.9944	641.346	600.815	238.419
1351	23.8419	638.962	612.736	228.882
1352	35.7628	646.114	605.583	228.882
1353	26.2261	638.962	610.352	219.345
1354	35.7628	634.193	615.12	224.113
1355	40.5312	638.962	615.12	236.034
1356	40.5312	634.193	615.12	245.571
1357	35.7628	634.193	617.504	243.187
1358	40.5312	634.193	612.736	243.187
1359	33.3786	634.193	605.583	238.419
1360	33.3786	641.346	605.583	233.65
1361	28.6102	638.962	605.583	233.65
1362	35.7628	634.193	612.736	231.266
1363	30.9944	634.193	612.736	233.65
1364	28.6102	646.114	612.736	228.882
1365	28.6102	634.193	605.583	226.498
1366	28.6102	646.114	605.583	219.345
1367	30.9944	643.73	605.583	226.498
1368	30.9944	660.42	617.504	221.729
1369	28.6102	650.883	612.736	226.498
1370	28.6102	650.883	610.352	233.65
1371	33.3786	646.114	612.736	233.65
1372	42.9153	650.883	605.583	226.498
1373	42.9153	643.73	603.199	226.498
1374	42.9153	646.114	605.583	228.882
1375	40.5312	650.883	610.352	221.729
1376	28.6102	646.114	612.736	224.113
1377	23.8419	646.114	617.504	221.729
1378	23.8419	634.193	622.273	224.113
1379	23.8419	641.346	627.041	214.577
1380	28.6102	638.962	636.578	214.577
1381	28.6102	643.73	646.114	214.577
1382	33.3786	638.962	646.114	214.577
1383	33.3786	646.114	646.114	212.193
1384	35.7628	650.883	641.346	216.961
1385	28.6102	650.883	634.193	216.961
1386	28.6102	650.883	631.809	216.961
1387	30.9944	650.883	627.041	221.729
1388	23.8419	648.499	622.273	216.961
1389	23.8419	650.883	615.12	219.345
1390	30.9944	650.883	617.504	231.266
1391	30.9944	646.114	617.504	231.266
1392	35.7628	643.73	622.273	224.113
1393	33.3786	643.73	622.273	224.113
1394	35.7628	650.883	622.273	219.345
1395	35.7628	643.73	619.888	214.577
1396	28.6102	650.883	615.12	214.577
1397	35.7628	643.73	617.504	221.729
1398	35.7628	643.73	612.736	221.729
1399	40.5312	650.883	612.736	226.498
1400	38.147	650.883	612.736	226.498
1401	38.147	650.883	612.736	226.498
1402	40.5312	646.114	612.736	224.113
1403	38.147	641.346	612.736	224.113
1404	35.7628	641.346	615.12	224.113
1405	35.7628	641.346	610.352	224.113
1406	35.7628	636.578	617.504	224.113
1407	33.3786	636.578	612.736	224.113
1408	35.7628	641.346	617.504	221.729
1409	35.7628	634.193	605.583	216.961
1410	30.9944	638.962	605.583	216.961
1411	28.6102	646.114	605.583	216.961
1412	23.8419	646.114	615.12	216.961
1413	23.8419	641.346	612.736	219.345
1414	26.2261	641.346	622.273	221.729
1415	23.8419	634.193	627.041	212.193
1416	28.6102	629.425	624.657	214.577
1417	28.6102	636.578	619.888	207.424
1418	35.7628	641.346	631.809	207.424
1419	33.3786	638.962	636.578	207.424
1420	33.3786	638.962	631.809	214.577
1421	40.5312	646.114	624.657	219.345
1422	40.5312	646.114	631.809	221.729
1423	40.5312	638.962	624.657	221.729
1424	35.7628	634.193	624.657	219.345
1425	28.6102	631.809	631.809	216.961
1426	23.8419	624.657	631.809	214.577
1427	30.9944	631.809	624.657	207.424
1428	30.9944	629.425	627.041	209.808
1429	28.6102	634.193	619.888	209.808
1430	28.6102	641.346	622.273	212.193
1431	28.6102	641.346	619.888	216.961
1432	35.7628	638.962	619.888	221.729
1433	28.6102	634.193	622.273	216.961
1434	35.7628	636.578	617.504	219.345
1435	33.3786	629.425	610.352	216.961
1436	40.5312	641.346	605.583	219.345
1437	35.7628	634.193	605.583	224.113
1438	40.5312	641.346	610.352	221.729
1439	35.7628	638.962	619.888	219.345
1440	28.6102	638.962	615.12	224.113
1441	35.7628	638.962	622.273	214.577
1442	35.7628	643.73	617.504	214.577
1443	35.7628	646.114	605.583	209.808
1444	35.7628	646.114	605.583	209.808
1445	40.5312	648.499	605.583	212.193
1446	33.3786	643.73	605.583	216.961
1447	40.5312	638.962	612.736	212.193
1448	35.7628	638.962	612.736	212.193
1449	33.3786	638.962	607.967	212.193
1450	33.3786	638.962	607.967	212.193
1451	35.7628	648.499	603.199	212.193
1452	28.6102	653.267	596.047	214.577
1453	28.6102	653.267	596.047	214.577
1454	35.7628	653.267	600.815	214.577
1455	35.7628	648.499	605.583	212.193
1456	40.5312	643.73	610.352	216.961
1457	42.9153	643.73	610.352	212.193
1458	42.9153	648.499	605.583	212.193
1459	42.9153	648.499	605.583	209.808
1460	40.5312	655.651	607.967	207.424
1461	35.7628	655.651	603.199	207.424
1462	35.7628	648.499	607.967	209.808
1463	40.5312	650.883	607.967	205.04
1464	40.5312	643.73	600.815	207.424
1465	38.147	646.114	603.199	205.04
1466	38.147	646.114	596.047	195.503
1467	33.3786	646.114	593.662	195.503
1468	33.3786	646.114	586.51	200.272
1469	40.5312	650.883	586.51	200.272
1470	40.5312	655.651	586.51	202.656
1471	38.147	658.035	586.51	207.424
1472	38.147	653.267	591.278	207.424
1473	33.3786	653.267	596.047	212.193
1474	35.7628	653.267	603.199	209.808
1475	33.3786	650.883	603.199	209.808
1476	35.7628	646.114	603.199	209.808
1477	40.5312	641.346	603.199	200.272
1478	40.5312	638.962	596.047	200.272
1479	45.2995	636.578	596.047	197.887
1480	45.2995	638.962	603.199	197.887
1481	45.2995	643.73	603.199	195.503
1482	40.5312	648.499	603.199	197.887
1483	42.9153	655.651	596.047	195.503
1484	40.5312	655.651	596.047	195.503
1485	28.6102	650.883	603.199	197.887
1486	35.7628	650.883	600.815	200.272
1487	33.3786	648.499	612.736	202.656
1488	35.7628	650.883	610.352	202.656
1489	28.6102	655.651	622.273	197.887
1490	40.5312	658.035	624.657	205.04
1491	33.3786	658.035	624.657	195.503
1492	38.147	660.42	631.809	195.503
1493	38.147	658.035	627.041	188.351
1494	38.147	660.42	624.657	197.887
1495	40.5312	648.499	624.657	193.119
1496	40.5312	650.883	624.657	202.656
1497	40.5312	648.499	629.425	197.887
1498	40.5312	655.651	641.346	197.887
1499	35.7628	655.651	638.962	197.887
1500	30.9944	655.651	634.193	195.503
1501	35.7628	658.035	634.193	197.887
1502	30.9944	653.267	641.346	197.887
1503	30.9944	655.651	638.962	197.887
1504	33.3786	643.73	646.114	190.735
1505	35.7628	643.73	643.73	190.735
1506	40.5312	638.962	650.883	190.735
1507	40.5312	643.73	648.499	190.735
1508	40.5312	650.883	650.883	197.887
1509	35.7628	655.651	638.962	202.656
1510	35.7628	653.267	641.346	205.04
1511	35.7628	653.267	638.962	207.424
1512	40.5312	660.42	636.578	207.424
1513	33.3786	653.267	636.578	202.656
1514	40.5312	653.267	636.578	195.503
1515	40.5312	643.73	641.346	197.887
1516	40.5312	648.499	641.346	195.503
1517	33.3786	648.499	646.114	197.887
1518	40.5312	648.499	655.651	200.272
1519	33.3786	650.883	660.42	202.656
1520	33.3786	653.267	660.42	197.887
1521	33.3786	658.035	660.42	193.119
1522	33.3786	658.035	660.42	193.119
1523	33.3786	658.035	658.035	193.119
1524	33.3786	662.804	658.035	190.735
1525	33.3786	658.035	665.188	197.887
1526	38.147	648.499	665.188	202.656
1527	38.147	655.651	669.956	202.656
1528	33.3786	653.267	667.572	195.503
1529	45.2995	643.73	667.572	190.735
1530	45.2995	648.499	669.956	190.735
1531	45.2995	658.035	674.725	183.582
1532	45.2995	653.267	667.572	188.351
1533	42.9153	653.267	662.804	193.119
1534	38.147	653.267	658.035	190.735
1535	33.3786	653.267	658.035	190.735
1536	33.3786	655.651	653.267	195.503
1537	45.2995	655.651	653.267	188.351
1538	38.147	655.651	653.267	185.967
1539	38.147	653.267	660.42	190.735
1540	38.147	653.267	658.035	185.967
1541	35.7628	653.267	669.956	181.198
1542	28.6102	660.42	667.572	185.967
1543	28.6102	648.499	667.572	183.582
1544	33.3786	648.499	667.572	183.582
1545	33.3786	655.651	674.725	188.351
1546	40.5312	665.188	669.956	185.967
1547	33.3786	660.42	662.804	190.735
1548	33.3786	665.188	667.572	195.503
1549	28.6102	665.188	667.572	195.503
1550	33.3786	660.42	662.804	197.887
1551	35.7628	653.267	665.188	197.887
1552	38.147	653.267	669.956	193.119
1553	38.147	648.499	658.035	195.503
1554	38.147	648.499	660.42	195.503
1555	38.147	653.267	665.188	195.503
1556	38.147	660.42	665.188	195.503
1557	38.147	665.188	665.188	200.272
1558	33.3786	665.188	669.956	195.503
1559	40.5312	658.035	669.956	193.119
1560	33.3786	658.035	658.035	190.735
1561	35.7628	660.42	660.42	193.119
1562	35.7628	660.42	660.42	193.119
1563	28.6102	660.42	660.42	193.119
1564	28.6102	658.035	662.804	193.119
1565	23.8419	660.42	662.804	195.503
1566	30.9944	658.035	669.956	188.351
1567	30.9944	658.035	674.725	181.198
1568	40.5312	658.035	667.572	188.351
1569	40.5312	658.035	667.572	185.967
1570	40.5312	665.188	674.725	183.582
1571	45.2995	662.804	672.34	185.967
1572	42.9153	665.188	679.493	190.735
1573	33.3786	667.572	684.261	185.967
1574	28.6102	658.035	689.03	183.582
1575	35.7628	660.42	686.646	188.351
1576	28.6102	655.651	691.414	190.735
1577	28.6102	658.035	698.567	190.735
1578	35.7628	653.267	691.414	188.351
1579	33.3786	658.035	686.646	188.351
1580	35.7628	665.188	681.877	181.198
1581	35.7628	658.035	679.493	181.198
1582	35.7628	660.42	672.34	181.198
1583	35.7628	660.42	672.34	178.814
1584	35.7628	660.42	684.261	183.582
1585	28.6102	660.42	693.798	185.967
1586	33.3786	660.42	703.335	178.814
1587	40.5312	658.035	700.951	169.277
1588	35.7628	665.188	700.951	166.893
1589	33.3786	662.804	708.103	166.893
1590	40.5312	667.572	712.872	166.893
1591	33.3786	667.572	715.256	169.277
1592	28.6102	669.956	722.408	174.046
1593	35.7628	669.956	727.177	178.814
1594	35.7628	662.804	736.713	174.046
1595	35.7628	658.035	734.329	176.43
1596	33.3786	660.42	729.561	166.893
1597	33.3786	660.42	729.561	166.893
1598	33.3786	660.42	731.945	166.893
1599	33.3786	653.267	731.945	166.893
1600	33.3786	660.42	727.177	169.277
1601	35.7628	665.188	727.177	169.277
1602	40.5312	665.188	727.177	166.893
1603	33.3786	665.188	720.024	159.74
1604	35.7628	662.804	722.408	159.74
1605	33.3786	658.035	722.408	154.972
1606	40.5312	665.188	722.408	157.356
1607	33.3786	665.188	722.408	157.356
1608	33.3786	669.956	717.64	154.972
1609	38.147	665.188	717.64	154.972
1610	33.3786	662.804	715.256	157.356
1611	23.8419	653.267	710.487	154.972
1612	30.9944	653.267	700.951	154.972
1613	35.7628	655.651	698.567	154.972
1614	35.7628	655.651	698.567	157.356
1615	40.5312	655.651	698.567	157.356
1616	40.5312	658.035	691.414	157.356
1617	50.0679	658.035	696.182	152.588
1618	52.4521	662.804	705.719	154.972
1619	59.6046	667.572	705.719	150.204
1620	42.9153	674.725	710.487	150.204
1621	42.9153	674.725	715.256	152.588
1622	45.2995	667.572	710.487	154.972
1623	38.147	662.804	717.64	150.204
1624	40.5312	658.035	715.256	152.588
1625	40.5312	660.42	717.64	152.588
1626	40.5312	658.035	717.64	147.82
1627	35.7628	658.035	710.487	150.204
1628	33.3786	665.188	712.872	150.204
1629	35.7628	665.188	712.872	145.435
1630	38.147	665.188	710.487	140.667
1631	45.2995	665.188	722.408	147.82
1632	45.2995	658.035	724.793	145.435
1633	38.147	665.188	724.793	152.588
1634	38.147	653.267	724.793	154.972
1635	40.5312	658.035	724.793	154.972
1636	33.3786	662.804	727.177	154.972
1637	40.5312	669.956	727.177	152.588
1638	33.3786	665.188	727.177	154.972
1639	38.147	669.956	722.408	157.356
1640	45.2995	667.572	717.64	159.74
1641	45.2995	669.956	717.64	159.74
1642	45.2995	669.956	705.719	159.74
1643	42.9153	667.572	705.719	157.356
1644	38.147	669.956	705.719	159.74
1645	38.147	662.804	705.719	154.972
1646	45.2995	662.804	708.103	152.588
1647	40.5312	662.804	710.487	152.588
1648	40.5312	665.188	705.719	157.356
1649	40.5312	669.956	717.64	152.588
1650	45.2995	667.572	717.64	152.588
1651	38.147	672.34	717.64	154.972
1652	40.5312	669.956	708.103	157.356
1653	30.9944	674.725	700.951	159.74
1654	23.8419	662.804	703.335	159.74
1655	23.8419	665.188	703.335	159.74
1656	30.9944	665.188	700.951	157.356
1657	28.6102	669.956	708.103	162.125
1658	33.3786	665.188	708.103	154.972
1659	33.3786	672.34	710.487	157.356
1660	38.147	674.725	717.64	157.356
1661	45.2995	679.493	720.024	154.972
1662	45.2995	669.956	720.024	154.972
1663	45.2995	674.725	727.177	154.972
1664	45.2995	669.956	727.177	154.972
1665	38.147	679.493	720.024	157.356
1666	45.2995	674.725	727.177	157.356
1667	45.2995	674.725	727.177	157.356
1668	42.9153	674.725	717.64	154.972
1669	42.9153	662.804	720.024	152.588
1670	50.0679	662.804	720.024	152.588
1671	45.2995	662.804	717.64	145.435
1672	45.2995	669.956	705.719	143.051
1673	40.5312	662.804	705.719	152.588
1674	33.3786	669.956	708.103	152.588
1675	33.3786	674.725	708.103	152.588
1676	35.7628	667.572	710.487	152.588
1677	28.6102	674.725	710.487	147.82
1678	40.5312	674.725	717.64	147.82
1679	38.147	667.572	717.64	152.588
1680	33.3786	667.572	717.64	150.204
1681	40.5312	672.34	705.719	157.356
1682	40.5312	674.725	708.103	159.74
1683	33.3786	672.34	703.335	157.356
1684	33.3786	674.725	700.951	154.972
1685	40.5312	674.725	703.335	154.972
1686	40.5312	674.725	708.103	150.204
1687	33.3786	674.725	700.951	143.051
1688	45.2995	672.34	708.103	147.82
1689	50.0679	672.34	708.103	147.82
1690	45.2995	672.34	705.719	147.82
1691	42.9153	672.34	712.872	147.82
1692	42.9153	679.493	712.872	147.82
1693	38.147	672.34	712.872	145.435
1694	38.147	672.34	712.872	147.82
1695	45.2995	674.725	712.872	140.667
1696	45.2995	674.725	705.719	128.746
1697	42.9153	669.956	712.872	119.209
1698	42.9153	669.956	712.872	114.441
1699	42.9153	669.956	712.872	114.441
1700	42.9153	674.725	712.872	116.825
1701	38.147	679.493	717.64	121.593
1702	38.147	679.493	710.487	121.593
1703	33.3786	679.493	715.256	123.978
1704	35.7628	672.34	715.256	123.978
1705	40.5312	667.572	720.024	126.362
1706	38.147	674.725	720.024	128.746
1707	40.5312	669.956	727.177	131.13
1708	38.147	669.956	727.177	131.13
1709	42.9153	662.804	731.945	126.362
1710	45.2995	672.34	727.177	126.362
1711	42.9153	667.572	722.408	123.978
1712	54.8363	674.725	717.64	123.978
1713	42.9153	674.725	717.64	123.978
1714	38.147	672.34	712.872	131.13
1715	38.147	674.725	712.872	131.13
1716	40.5312	672.34	717.64	133.514
1717	33.3786	672.34	715.256	128.746
1718	40.5312	677.109	722.408	123.978
1719	40.5312	684.261	727.177	123.978
1720	45.2995	684.261	731.945	123.978
1721	50.0679	684.261	731.945	119.209
1722	47.6837	689.03	731.945	121.593
1723	47.6837	684.261	736.713	119.209
1724	54.8363	667.572	731.945	119.209
1725	50.0679	672.34	724.793	116.825
1726	45.2995	662.804	724.793	121.593
1727	40.5312	658.035	724.793	119.209
1728	38.147	674.725	727.177	116.825
1729	40.5312	679.493	727.177	116.825
1730	33.3786	674.725	722.408	121.593
1731	33.3786	674.725	717.64	119.209
1732	45.2995	674.725	717.64	126.362
1733	38.147	674.725	717.64	126.362
1734	40.5312	674.725	717.64	126.362
1735	45.2995	674.725	722.408	123.978
1736	38.147	672.34	720.024	119.209
1737	35.7628	672.34	722.408	114.441
1738	40.5312	672.34	727.177	112.057
1739	33.3786	672.34	720.024	112.057
1740	35.7628	677.109	715.256	112.057
1741	35.7628	679.493	715.256	112.057
1742	45.2995	684.261	720.024	112.057
1743	28.6102	684.261	722.408	112.057
1744	35.7628	689.03	722.408	107.288
1745	40.5312	681.877	715.256	114.441
1746	23.8419	686.646	717.64	114.441
1747	23.8419	681.877	717.64	119.209
1748	28.6102	681.877	715.256	116.825
1749	38.147	684.261	717.64	121.593
1750	35.7628	679.493	722.408	116.825
1751	33.3786	674.725	727.177	114.441
1752	33.3786	672.34	722.408	116.825
1753	40.5312	674.725	717.64	112.057
1754	33.3786	667.572	717.64	109.673
1755	40.5312	674.725	712.872	109.673
1756	40.5312	674.725	712.872	109.673
1757	40.5312	674.725	710.487	107.288
1758	40.5312	674.725	710.487	112.057
1759	33.3786	679.493	710.487	109.673
1760	28.6102	677.109	712.872	112.057
1761	33.3786	677.109	712.872	112.057
1762	40.5312	681.877	705.719	116.825
1763	33.3786	677.109	712.872	116.825
1764	38.147	672.34	712.872	114.441
1765	38.147	672.34	717.64	112.057
1766	40.5312	672.34	705.719	114.441
1767	33.3786	679.493	710.487	109.673
1768	33.3786	674.725	712.872	102.52
1769	35.7628	674.725	712.872	107.288
1770	35.7628	667.572	705.719	112.057
1771	38.147	672.34	712.872	109.673
1772	38.147	672.34	712.872	104.904
1773	45.2995	681.877	717.64	107.288
1774	42.9153	689.03	727.177	107.288
1775	38.147	689.03	727.177	107.288
1776	40.5312	684.261	722.408	104.904
1777	38.147	679.493	722.408	104.904
1778	45.2995	679.493	717.64	107.288
1779	38.147	672.34	710.487	107.288
1780	42.9153	684.261	710.487	107.288
1781	50.0679	677.109	710.487	112.057
1782	45.2995	689.03	710.487	112.057
1783	50.0679	681.877	710.487	109.673
1784	45.2995	684.261	717.64	104.904
1785	38.147	677.109	717.64	102.52
1786	45.2995	684.261	710.487	97.7516
1787	50.0679	679.493	708.103	102.52
1788	40.5312	677.109	700.951	104.904
1789	40.5312	681.877	696.182	107.288
1790	35.7628	681.877	708.103	102.52
1791	35.7628	684.261	700.951	104.904
1792	33.3786	686.646	708.103	104.904
1793	42.9153	689.03	712.872	107.288
1794	50.0679	677.109	712.872	104.904
1795	54.8363	677.109	712.872	104.904
1796	54.8363	681.877	717.64	109.673
1797	54.8363	684.261	710.487	112.057
1798	47.6837	679.493	700.951	104.904
1799	42.9153	684.261	696.182	109.673
1800	42.9153	684.261	693.798	112.057
1801	54.8363	684.261	693.798	109.673
1802	52.4521	677.109	691.414	109.673
1803	52.4521	677.109	691.414	109.673
1804	42.9153	684.261	693.798	107.288
1805	40.5312	681.877	698.567	107.288
1806	40.5312	681.877	698.567	102.52
1807	30.9944	689.03	698.567	100.136
1808	35.7628	689.03	691.414	95.3674
1809	38.147	684.261	691.414	97.7516
1810	42.9153	679.493	681.877	97.7516
1811	33.3786	679.493	679.493	102.52
1812	45.2995	672.34	672.34	104.904
1813	42.9153	672.34	672.34	104.904
1814	33.3786	674.725	679.493	102.52
1815	28.6102	672.34	679.493	95.3674
1816	33.3786	672.34	679.493	95.3674
1817	33.3786	677.109	679.493	92.9832
1818	38.147	684.261	679.493	92.9832
1819	42.9153	681.877	674.725	92.9832
1820	50.0679	681.877	672.34	97.7516
1821	50.0679	689.03	679.493	95.3674
1822	42.9153	689.03	679.493	102.52
1823	42.9153	681.877	679.493	107.288
1824	50.0679	684.261	672.34	107.288
1825	42.9153	677.109	672.34	107.288
1826	42.9153	677.109	669.956	102.52
1827	50.0679	677.109	674.725	102.52
1828	50.0679	677.109	669.956	102.52
1829	50.0679	684.261	667.572	97.7516
1830	42.9153	681.877	672.34	92.9832
1831	45.2995	689.03	684.261	92.9832
1832	38.147	686.646	681.877	90.5991
1833	38.147	691.414	681.877	90.5991
1834	38.147	691.414	684.261	92.9832
1835	38.147	691.414	677.109	92.9832
1836	38.147	693.798	677.109	97.7516
1837	38.147	691.414	684.261	97.7516
1838	40.5312	698.567	679.493	92.9832
1839	33.3786	698.567	674.725	100.136
1840	35.7628	689.03	672.34	102.52
1841	28.6102	686.646	672.34	92.9832
1842	28.6102	689.03	667.572	81.0623
1843	33.3786	684.261	672.34	83.4465
1844	38.147	684.261	672.34	78.6781
1845	45.2995	681.877	672.34	76.2939
1846	45.2995	686.646	674.725	81.0623
1847	38.147	686.646	667.572	81.0623
1848	38.147	686.646	669.956	83.4465
1849	45.2995	689.03	669.956	85.8307
1850	40.5312	681.877	669.956	83.4465
1851	42.9153	684.261	667.572	88.2149
1852	38.147	684.261	674.725	85.8307
1853	33.3786	684.261	672.34	76.2939
1854	35.7628	684.261	677.109	69.1414
1855	38.147	677.109	679.493	69.1414
1856	33.3786	679.493	677.109	69.1414
1857	45.2995	672.34	677.109	73.9098
1858	45.2995	672.34	677.109	73.9098
1859	38.147	677.109	674.725	73.9098
1860	33.3786	684.261	674.725	73.9098
1861	40.5312	684.261	674.725	73.9098
1862	40.5312	689.03	674.725	73.9098
1863	45.2995	684.261	669.956	76.2939
1864	45.2995	679.493	662.804	81.0623
1865	50.0679	677.109	662.804	81.0623
1866	50.0679	672.34	662.804	83.4465
1867	42.9153	672.34	667.572	83.4465
1868	45.2995	681.877	674.725	83.4465
1869	45.2995	698.567	674.725	85.8307
1870	45.2995	696.182	674.725	88.2149
1871	45.2995	696.182	669.956	88.2149
1872	40.5312	693.798	662.804	90.5991
1873	40.5312	686.646	665.188	83.4465
1874	40.5312	689.03	662.804	76.2939
1875	35.7628	686.646	662.804	69.1414
1876	33.3786	686.646	662.804	69.1414
1877	33.3786	693.798	667.572	69.1414
1878	40.5312	691.414	672.34	71.5256
1879	33.3786	691.414	669.956	78.6781
1880	33.3786	691.414	669.956	81.0623
1881	38.147	698.567	667.572	85.8307
1882	50.0679	691.414	667.572	83.4465
1883	45.2995	693.798	667.572	81.0623
1884	45.2995	689.03	667.572	76.2939
1885	45.2995	693.798	674.725	76.2939
1886	28.6102	693.798	674.725	76.2939
1887	28.6102	681.877	669.956	76.2939
1888	40.5312	684.261	662.804	71.5256
1889	33.3786	689.03	667.572	76.2939
1890	33.3786	686.646	665.188	73.9098
1891	33.3786	689.03	658.035	71.5256
1892	33.3786	686.646	658.035	71.5256
1893	33.3786	686.646	669.956	71.5256
1894	33.3786	691.414	665.188	71.5256
1895	33.3786	689.03	658.035	66.7572
1896	40.5312	689.03	669.956	66.7572
1897	33.3786	689.03	679.493	64.373
1898	33.3786	686.646	667.572	64.373
1899	33.3786	689.03	669.956	64.373
1900	28.6102	686.646	672.34	71.5256
1901	28.6102	686.646	667.572	76.2939
1902	35.7628	686.646	665.188	83.4465
1903	28.6102	693.798	669.956	95.3674
1904	28.6102	691.414	674.725	97.7516
1905	33.3786	691.414	669.956	88.2149
1906	33.3786	691.414	674.725	97.7516
1907	33.3786	698.567	672.34	100.136
1908	33.3786	696.182	684.261	97.7516
1909	33.3786	698.567	672.34	104.904
1910	33.3786	698.567	679.493	109.673
1911	33.3786	691.414	667.572	104.904
1912	38.147	693.798	667.572	104.904
1913	40.5312	686.646	669.956	107.288
1914	45.2995	693.798	667.572	107.288
1915	45.2995	691.414	669.956	104.904
1916	47.6837	691.414	674.725	109.673
1917	47.6837	686.646	672.34	114.441
1918	52.4521	689.03	672.34	112.057
1919	47.6837	681.877	669.956	114.441
1920	47.6837	684.261	667.572	114.441
1921	42.9153	684.261	665.188	119.209
1922	42.9153	677.109	658.035	119.209
1923	42.9153	684.261	658.035	119.209
1924	38.147	677.109	669.956	116.825
1925	45.2995	684.261	669.956	119.209
1926	38.147	686.646	672.34	116.825
1927	33.3786	693.798	681.877	109.673
1928	28.6102	686.646	686.646	104.904
1929	33.3786	693.798	686.646	104.904
1930	28.6102	693.798	693.798	104.904
1931	35.7628	696.182	689.03	109.673
1932	33.3786	696.182	684.261	114.441
1933	38.147	700.951	674.725	114.441
1934	40.5312	705.719	674.725	112.057
1935	40.5312	696.182	674.725	109.673
1936	33.3786	691.414	674.725	114.441
1937	28.6102	693.798	667.572	112.057
1938	28.6102	693.798	667.572	116.825
1939	40.5312	693.798	667.572	116.825
1940	38.147	696.182	667.572	116.825
1941	42.9153	696.182	674.725	116.825
1942	47.6837	703.335	674.725	121.593
1943	45.2995	696.182	674.725	123.978
1944	40.5312	691.414	674.725	123.978
1945	45.2995	691.414	669.956	123.978
1946	50.0679	686.646	662.804	123.978
1947	45.2995	684.261	662.804	123.978
1948	45.2995	681.877	662.804	121.593
1949	45.2995	693.798	660.42	126.362
1950	35.7628	689.03	658.035	126.362
1951	28.6102	686.646	653.267	121.593
1952	30.9944	693.798	653.267	119.209
1953	23.8419	691.414	658.035	112.057
1954	30.9944	686.646	665.188	109.673
1955	28.6102	698.567	658.035	112.057
1956	35.7628	696.182	658.035	116.825
1957	35.7628	696.182	658.035	114.441
1958	33.3786	693.798	660.42	114.441
1959	35.7628	693.798	660.42	116.825
1960	28.6102	689.03	653.267	116.825
1961	30.9944	689.03	653.267	114.441
1962	23.8419	686.646	655.651	119.209
1963	23.8419	693.798	650.883	119.209
1964	26.2261	698.567	643.73	119.209
1965	23.8419	696.182	650.883	119.209
1966	35.7628	698.567	653.267	121.593
1967	33.3786	698.567	658.035	121.593
1968	38.147	691.414	665.188	121.593
1969	42.9153	686.646	669.956	123.978
1970	42.9153	689.03	662.804	123.978
1971	38.147	693.798	669.956	114.441
1972	50.0679	693.798	662.804	104.904
1973	38.147	693.798	669.956	109.673
1974	33.3786	693.798	667.572	109.673
1975	28.6102	691.414	672.34	107.288
1976	33.3786	698.567	677.109	109.673
1977	28.6102	698.567	684.261	109.673
1978	35.7628	691.414	677.109	107.288
1979	33.3786	698.567	684.261	104.904
1980	33.3786	703.335	681.877	104.904
1981	33.3786	703.335	684.261	109.673
1982	40.5312	696.182	684.261	112.057
1983	40.5312	696.182	684.261	116.825
1984	35.7628	703.335	684.261	116.825
1985	33.3786	696.182	679.493	116.825
1986	35.7628	698.567	674.725	109.673
1987	35.7628	691.414	665.188	107.288
1988	35.7628	691.414	665.188	107.288
1989	33.3786	691.414	658.035	107.288
1990	40.5312	698.567	658.035	102.52
1991	33.3786	698.567	662.804	102.52
1992	33.3786	698.567	674.725	107.288
1993	35.7628	691.414	674.725	100.136
1994	33.3786	689.03	677.109	97.7516
1995	40.5312	684.261	674.725	100.136
[truncated: 14,054 more rows]
